# Supplementary material for: Multi-dimensional epidemiology and informatics data on COVID-19 wave at the end of zero COVID policy in China
Source: Front Public Health. 2024 Aug 19;12:1442728. doi: 10.3389/fpubh.2024.1442728 (PMC11366567; doi:10.3389/fpubh.2024.1442728)
Supplement: SUPPLEMENTARY TABLE 1 — The growth rate of diseases from internet and offline data. [file Data_Sheet_1.ZIP]

Archive with 4 entries (4 files):
- Supplementary tables/Supplementary table 1.xlsx
- Supplementary tables/Supplementary table 2.xlsx
- Supplementary tables/Supplementary table 3.xlsx
- Supplementary tables/Supplementary table 4.xlsx
