# Supplementary material for: Multi-dimensional epidemiology and informatics data on COVID-19 wave at the end of zero COVID policy in China
Source: Front Public Health. 2024 Aug 19;12:1442728. doi: 10.3389/fpubh.2024.1442728 (PMC11366567; doi:10.3389/fpubh.2024.1442728)
Supplement: SUPPLEMENTARY TABLE 1 — The growth rate of diseases from internet and offline data. [file Data_Sheet_1.ZIP › Supplementary tables/Supplementary table 1.xlsx]

## Sheet: Sheet1
System	ICD	Disease in English	Disease in Chinese	BI_keys
Nervous system	G45.900x001	Transient ischemic attack (TIA)	短暂性脑缺血发作	脑供血不足
Nervous system	I63.900	Infarct of brain	脑梗死	脑梗死+脑梗
Nervous system	I61	Intracranial hemorrhage	脑出血	脑出血+脑溢血
Nervous system	I66	Cerebral thrombosis formation	脑血栓形成	脑血栓形成+脑血栓
Nervous system	F01.900	Vascular dementia	血管性痴呆	血管性痴呆
Nervous system	G30.900	Alzheimer disease	阿尔茨海默病	阿尔茨海默病+老年痴呆症+老年性痴呆+老年痴呆
Nervous system	G04.801	Autoimmune encephalitis	自体免疫性脑炎
Nervous system	G35.x00	Multiple sclerosis	多发性硬化	多发性硬化
Nervous system	G36.000	Neuromyelitis optica spectrum disorders	视神经脊髓炎
Nervous system	G20.x00	Parkinson disease	帕金森病	帕金森病+帕金森综合症+帕金森症
Nervous system	G40.900	Seizure	癫痫	癫痫+羊角风
Nervous system	G47.000	Insomnia	失眠症	失眠症+失眠
Nervous system	G25.500x002	Chorea minor	舞蹈病	舞蹈病
Nervous system	G70.000	Myasthenia gravis	重症肌无力	重症肌无力
Nervous system	M33.200x001	Polymyositis	多发性肌炎	多发性肌炎+皮肌炎
Nervous system	G04.908	Spinal cord inflammation	脊髓炎	脊髓炎
Nervous system	G04.913	Encephalitis	脑炎	脑炎
Nervous system	G03.900	Meningitis	脑膜炎	脑膜炎
Nervous system	G43.900	Migraine	偏头痛	偏头痛+偏头疼
Endocrine system	E23.602	Pituitary apoplexy	垂体卒中
Endocrine system	E23.600x008	Hypophysitis	垂体炎
Endocrine system	E23.200	Diabetes insipidus	尿崩症	尿崩症
Endocrine system	E04.200	Goiter	非毒性多结节性甲状腺肿	单纯性甲状腺肿+大脖子病
Endocrine system	E05.001	Graves' disease	弥漫性甲状腺肿伴甲状腺功能亢进症	甲亢
Endocrine system	E03.800	Hypothyroidism	甲状腺功能减退症	甲状腺功能减退症+甲减+甲状腺功能低下+甲状腺激素分泌不足
Endocrine system	E06.100	Subacute thyroiditis	亚急性甲状腺炎	亚急性甲状腺炎+亚甲炎
Endocrine system	E06.300	Autoimmune thyroiditis	自身免疫性甲状腺炎	桥本甲状腺炎
Endocrine system	E04.101	Thyroid nodule	甲状腺结节	甲状腺结节
Endocrine system	E24.900	Cushing syndrome	库欣综合征	库欣综合征+皮质醇增多症
Endocrine system	E27.100x011	Addison's disease	Addisons病
Endocrine system	E21.000	Hyperparathyroidism	原发性甲状旁腺功能亢进症
Endocrine system	E20.900	Hypoparathyroidism	甲状旁腺功能减退症
Endocrine system	E14.900x001	Diabetes mellitus	糖尿病	糖尿病
Endocrine system	E14.100x011	Diabetic ketoacidosis (DKA)	糖尿病性酮症酸中毒	酮症酸中毒+糖尿病酮症酸中毒
Endocrine system	E16.200x001	Hypoglycemia	低血糖症	低血糖症+低血糖
Endocrine system	F52.202	Erectile dysfunction	男性勃起障碍	勃起困难+勃起障碍+阳痿
Rheumatology and immune diseases	I00.x00x002	Rheumatic fever	风湿热	风湿热
Rheumatology and immune diseases	M06.900	Rheumatoid arthritis	类风湿性关节炎	类风湿性关节炎+类风湿
Rheumatology and immune diseases	M06.100	Adult-Onset still's disease	成年型斯蒂尔病
Rheumatology and immune diseases	M32.900	Systemic lupus erythematosus	系统性红斑狼疮	系统性红斑狼疮+狼疮病
Rheumatology and immune diseases	D68.600x002	Antiphospholipide syndrome	抗磷脂综合征
Rheumatology and immune diseases	M47.900x091	Spondyloarthropathy	脊柱骨关节病	强直性脊柱炎
Rheumatology and immune diseases	M35.000	Sjögren syndrome	干燥综合征	干燥综合征
Rheumatology and immune diseases	M30.000	Polyarteritis nodosa	结节性多动脉炎
Rheumatology and immune diseases	M31.802	Anca associated systemtc vasculitis	ANCA相关性血管炎
Rheumatology and immune diseases	M35.200x001	Behcet's disease	白塞病	白塞病+白塞氏病+白塞氏综合征
Rheumatology and immune diseases	M34.900x001	Systemic sclerosis	系统性硬化症
Rheumatology and immune diseases	M94.100	Relapsing polychondritis	复发性多软骨炎
Rheumatology and immune diseases	M19.900x091	Osteoarthropathy	骨关节病	骨关节病+骨关节炎
Rheumatology and immune diseases	M10.900	Gout	痛风	痛风
Rheumatology and immune diseases	M79.700	Fibromyalgia	纤维肌痛
Rheumatology and immune diseases	M30.300	Kawasaki disease	川崎病	川崎病
Rheumatology and immune diseases	M60.900	Myositis	肌炎	肌炎
Respiratory system	J06.900	Acute upper respiratory infection (AURI)	急性上呼吸道感染	急性上呼吸道感染+感冒+风寒
Respiratory system	J45.900	Asthma	哮喘	哮喘+支气管哮喘
Respiratory system	J40.x00	Bronchitis	支气管炎	支气管炎
Respiratory system	J47.x00	Bronchiectasis	支气管扩张	支气管扩张
Respiratory system	J04.100x002	Trachitis	气管炎	气管炎
Respiratory system	J44.900	Chronic obstructive pulmonary disease (COPD)	慢性阻塞性肺病	慢性阻塞性肺病+慢阻肺
Respiratory system	J18.900	Pneumonia	肺炎	肺炎+白肺
Respiratory system	J31.000x001	Rhinitis	鼻炎	鼻炎
Respiratory system	A16.200x002	Tuberculosis	肺结核	肺结核+肺痨
Respiratory system	J84.100x012	Idiopathic pulmonary fibrosis	特发性肺纤维化	特发性肺纤维化
Respiratory system	D86.000	Sarcoidosis	肺结节病	肺结节病
Respiratory system	I26.900x001	Pulmonary embolism	肺栓塞	肺栓塞
Respiratory system	J80.x00x002	Acute respiratory distress syndrome (ARDS)	急性呼吸窘迫综合征	急性呼吸窘迫综合征
Respiratory system	J94.804	Pleural effusion	胸腔积液	胸腔积液
Respiratory system	J93.900	Pneumothorax	气胸	气胸
Respiratory system	J94.805	Pleural adhesions	胸膜粘连
Respiratory system	I27.200x012	Pulmonary hypertension	肺动脉高压	肺动脉高压
Respiratory system	G47.300x001	Obstructive sleep apnea hypoventilation syndrome	睡眠呼吸暂停低通气综合征	睡眠呼吸暂停
Respiratory system	J04.000	Acute laryngitis	急性喉炎	急性喉炎+喉炎
Respiratory system	J02.900x004	Pharyngitis	咽炎	咽炎+鼻咽炎+急性咽炎+咽喉炎
Respiratory system	J96.900	Respiratory failure	呼吸衰竭	呼吸衰竭
Respiratory system	T17.3	Foreign body in larynx	喉内异物
Respiratory system	J38.4	Edema of the larynx	喉水肿
Respiratory system	J39.801	Stenosis of the larynx	喉气管狭窄
Respiratory system	J39.000	Pharyngeal abscess	咽后和咽旁脓肿
Digestive system	K05.301	Simple periodontitis	单纯性牙周炎	单纯性牙周炎+牙周炎
Digestive system	K21.900x003	Gastroesophageal reflux disease	胃食管反流
Digestive system	K29.700	Gastritis	胃炎	胃炎+急性胃炎
Digestive system	K29.604	Menetrier's disease	梅内特里耶病
Digestive system	K50.900	Crohn's disease	克罗恩病	克罗恩病
Digestive system	K27.901	Peptic ulcer	消化性溃疡	消化性溃疡+胃溃疡+十二指肠溃疡
Digestive system	A18.303+K93.0*	Intestinal tuberculosis	肠结核	肠结核
Digestive system	A18.314+K67.3*	Tuberculous peritonitis	结核性腹膜炎	结核性腹膜炎
Digestive system	K52.915	Enteritis	肠炎	肠炎+急性肠炎
Digestive system	K51.900	Ulcerative colitis	溃疡性结肠炎	溃疡性结肠炎
Digestive system	K30.x00	Functional dyspepsia	功能性消化不良	功能性消化不良
Digestive system	K58.900x003	Irritable bowel syndrome	肠易激综合征	肠易激综合征
Digestive system	K75.901	Hepatitis	肝炎	肝炎
Digestive system	S36.100x001	Hepatic injury	肝损伤	肝损伤
Digestive system	K76.000	Fatty liver	脂肪肝	脂肪肝
Digestive system	K83.000	Cholangitis	胆管炎	胆管炎
Digestive system	K74.100	Cirrhosis	肝硬化	肝硬化
Digestive system	K72.900	Liver failure	肝衰竭	肝衰竭
Digestive system	K80.200x003	Cholelithiasis	胆囊结石	胆囊结石+胆结石
Digestive system	K80.500x002	Extrahepatic bile duct stones	胆管结石	胆管结石
Digestive system	K81.900	Cholecystitis	胆囊炎	胆囊炎
Digestive system	K85.900	Acute pancreatitis	急性胰腺炎	急性胰腺炎
Digestive system	K92.210	Gastrointestinal bleeding	消化道出血	消化道出血+上消化道出血
Urinary system	N00.902	Acute glomerulonephritis	急性肾小球肾炎	急性肾小球肾炎+急性肾炎
Urinary system	N01.900x003	Rapidly progressive glomerulonephritis	急进性肾小球肾炎
Urinary system	N04.900	Nephrotic syndrome	肾病综合征	肾病综合征
Urinary system	N02.801	Iga nephropathy	IgA肾病
Urinary system	N03.900x004	Latent glomerulonephritis	隐匿型肾小球肾炎
Urinary system	M32.101+N08.5*	Lupus nephritis	狼疮性肾炎	狼疮性肾炎+狼疮肾炎
Urinary system	E14.200x210+N08.3*	Diabetic nephropathy	糖尿病性肾病	糖尿病肾病
Urinary system	M31.701+N08.5*	Anca-associated glomerulonephritis	ANCA相关性肾炎
Urinary system	M10.001+N16.8*	Urate nephropathy	尿酸性肾病	尿酸性肾病
Urinary system	N12.x00x007	Tubulointerstitial nephritis	肾小管间质性肾炎
Urinary system	N39.000x003	Urinary tract infection	尿路感染	尿路感染+膀胱炎+肾盂肾炎+尿道感染
Urinary system	N39.000x003	Complicated urinary tract infection	复杂性尿路感染
Urinary system	N39.001	Asympomatic bacteriuria	无症状性菌尿
Urinary system	N25.802	Renal tubular acidosis	肾小管酸中毒
Urinary system	E72.000x011	Fanconi syndrome	范科尼综合征
Urinary system	N17.002	Ischemic renal disease	缺血性肾病
Urinary system	N28.004	Renal artery embolism	肾动脉栓塞
Urinary system	N28.005	Renal artery thrombosis	肾动脉血栓形成
Urinary system		Kidney injury	肾损伤
Urinary system	N19.x00	Renal failure	肾衰竭	肾衰竭
Urinary system	N19.x01	Uremia	尿毒症	尿毒症
Urinary system	E78.500	Hyperlipemia	高脂血症	高脂血症
Urinary system	E87.600	Hypokalemia	低钾血症	低钾血症
Urinary system	E87.500	Hyperkalemia	高钾血症	高钾血症
Urinary system	E83.503	Hypocalcemia	低钙血症	低钙血症
Urinary system	R79.802	Hypouricemia	低尿酸血症
Urinary system	E70.201	Hypertyrosinemia	高酪氨酸血症
Urinary system	E87.102	Hyponatremia	低钠血症
Urinary system	E83.304	Hypophosphatemia	低磷血症
Urinary system	R79.803	Azotemia	氮质血症
Circulatory system	I50.900	Cardiac failure	心力衰竭	心力衰竭+心衰
Circulatory system	I49.800	Arrhythmia	心律失常	心律失常+心律不齐
Circulatory system	I25.103	Coronary atherosclerotic cardiopathy (CAC)	冠状动脉粥样硬化性心脏病	冠心病+心绞痛+心肌梗死+心梗
Circulatory system	I10.x00	Hypertension	高血压	高血压
Circulatory system	I42.900	Myocardiopathy	心肌病	心肌病
Circulatory system	I51.400	Myocarditis	心肌炎	心肌炎
Circulatory system	I38.x01	Valvulopathy	心脏瓣膜病	心脏瓣膜病
Circulatory system	I30.000	Pericarditis	心包炎	心包炎
Circulatory system	I31.800x004	Hydropericardium	心包积液	心包积液
Circulatory system	I33.000x004	Infective endocarditis	感染性心内膜炎	感染性心内膜炎+心内膜炎
Circulatory system	I46.100	Sudden cardiac death	心脏性猝死	心源性猝死+心脏骤停
Circulatory system	I71.000	Aortic dissection	主动脉夹层	主动脉夹层+主动脉夹层动脉瘤
Circulatory system	I77.600x001	Takayasu arteritis	大动脉炎	大动脉炎
Circulatory system	I77.603	Vasculitis	血管炎	血管炎
Circulatory system	I80.901	Phlebitis	静脉炎	静脉炎
Circulatory system	I77.600	Arteritis	动脉炎	动脉炎
Ophthalmology	H00.001	Blepharitis	睑腺炎	睑腺炎+麦粒肿+针眼+睑板腺炎
Ophthalmology	H00.100	Chalazion	睑板腺囊肿	霰粒肿
Ophthalmology	H01.101	Blepharoderma	眼睑皮炎
Ophthalmology	H01.000	Blepharoconjunctivitis	睑缘炎
Ophthalmology	H02.100	Ectropion	睑外翻	睑外翻
Ophthalmology	H02.500x002	Incomplete eyelid closure	睑裂闭合不全
Ophthalmology	H02.805	Meibomian gland calculus	眼睑结石	眼睑结石+眼结石
Ophthalmology	H04.000	Dacryocystitis	泪腺炎	泪腺炎
Ophthalmology	H04.300x004	Lacrimal sac inflammation	泪囊炎	泪囊炎
Ophthalmology	H11.000	Pterygium	翼状胬肉	翼状胬肉
Ophthalmology	H16.202	Dry eye	干眼症	干眼症
Ophthalmology	H02.500x008	Meibomian gland dysfunction (MGD)	睑板腺功能障碍	睑板腺功能障碍
Ophthalmology	H10.900	Conjunctivitis	结膜炎	结膜炎
Ophthalmology	H16.900	Keratitis	角膜炎	角膜炎
Ophthalmology	H18.400	Corneal degeneration	角膜变性
Ophthalmology	H18.502	Corneal malnutrition	角膜营养不良
Ophthalmology	H15.000	Scleritis	巩膜炎	巩膜炎
Ophthalmology	H26.900	Cataract	白内障	白内障
Ophthalmology	H40.900	Glaucoma	青光眼	青光眼
Ophthalmology	H20.900x004	Uveitis	葡萄膜炎	葡萄膜炎
Ophthalmology	H30.801	Vogt-Koyanagi-Harada syndrome	原田病
Ophthalmology	H34.200x003	Retinal artery occlusion	眼动脉阻塞
Ophthalmology	H34.800x004	Retinal vein occlusion	眼静脉阻塞
Ophthalmology	H35.002	Periphlebitis	视网膜静脉周围炎
Ophthalmology	H35.000x003	Coats' disease	外层渗出性视网膜病
Ophthalmology	H35.701	Central serous chorioretinopathy	中心性浆液性脉络膜视网膜病变
Ophthalmology	H35.003	Choroidal neovascularization	脉络膜新生血管
Ophthalmology	H35.305	Age-related macular degeneration	老年性黄斑变性
Ophthalmology	H35.303	Macular hole	黄斑裂孔	黄斑裂孔
Ophthalmology	H35.804	Macular edema	黄斑水肿	黄斑水肿
Ophthalmology	H35.306	Epiretinal membrane	黄斑前膜	黄斑前膜
Ophthalmology	H33.200x002	Retinal detachment	视网膜脱离	视网膜脱离+视网膜脱落
Ophthalmology	H35.501	Retinal pigment epithelial dystrophy	视网膜色素变性	视网膜色素变性
Ophthalmology	H46.x00	Optic neuritis	视神经炎	视神经炎
Ophthalmology	H47.101	Optic disc edema	视盘水肿	视盘水肿
Ophthalmology	H47.200	Optic nerve atrophy	视神经萎缩	视神经萎缩
Ophthalmology	H52.100	Myopia	近视	近视
Ophthalmology	H52.000	Hyperopia	远视	远视
Ophthalmology	H52.400	Presbyopia	老视	老花
Ophthalmology	H52.200	Astigmatism	散光	散光
Ophthalmology	H50.900	Strabismus	斜视	斜视+斗鸡眼
Ophthalmology	H53.001	Amblyopia	弱视	弱视
Ophthalmology	H05.000x006	Orbital infection	眼眶感染
Otology	H66.900	Otitis media	中耳炎	中耳炎
Otology	H60.000	External otitis	外耳脓肿
Otology	H60.100	Auricular cellulitis	外耳蜂窝织炎
Otology	H60.900	Otitis externa	外耳炎	外耳炎
Dermatology		Chilblain-like lesions	冻疮样病变
Dermatology	L50.900	Urticaria	荨麻疹	荨麻疹
Dermatology	L64.900	Androgenetic alopecia	雄激素性脱发
Dermatology	B02.900	Herpes zoster	带状疱疹	带状疱疹+蛇缠腰
