# Supplementary material for: Multi-dimensional epidemiology and informatics data on COVID-19 wave at the end of zero COVID policy in China
Source: Front Public Health. 2024 Aug 19;12:1442728. doi: 10.3389/fpubh.2024.1442728 (PMC11366567; doi:10.3389/fpubh.2024.1442728)
Supplement: SUPPLEMENTARY TABLE 1 — The growth rate of diseases from internet and offline data. [file Data_Sheet_1.ZIP › Supplementary tables/Supplementary table 2.xlsx]

## Sheet: Sheet1
Time	Myocarditis	Pneumonia	Meibomian Gland Dysfunction (MGD)	Acute Upper Respiratory Infection (AURI)	Bronchitis	Acute Laryngitis	Chronic Obstructive Pulmonary Disease (COPD)	Trachitis	Pericarditis	Acute Respiratory Distress Syndrome (ARDS)	Hydropericardium	Meningitis	Respiratory Failure	Bronchiectasis	Encephalitis	Cardiac Failure	Hepatic Injury	Diabetic Ketoacidosis (DKA)	Pharyngitis	Pulmonary Embolism	Otitis Media	Liver Failure	Coronary Atherosclerotic Cardiopathy (CAC)	Keratitis	Astigmatism	Conjunctivitis	Erectile Dysfunction	Asthma	Migraine	Pleural Effusion	Arrhythmia	Pterygium	Cataract	Parkinson Disease	Covid
2021-01-01	1814	6560	0	4613	2578	843	1161	1015	246	345	723	1080	635	935	986	1845	223	1611	5065	996	2870	405	8111	1036	2142	2465	4388	2697	2964	665	1676	455	1806	942	9772
2021-01-02	2354	7440	0	5831	2908	856	1249	1044	176	348	795	1146	697	973	1002	2000	247	1798	5634	2525	3245	471	79684	1107	2213	2743	5097	3099	3541	721	2003	494	2042	1002	9871
2021-01-03	2337	8726	0	6307	3125	910	1272	1075	260	380	783	1137	664	1015	1008	2114	230	1934	5733	1174	3479	460	67544	1097	2213	2748	5159	3151	3616	760	2111	518	2001	929	15692
2021-01-04	2981	11201	0	6887	3636	931	1577	1134	333	497	986	1280	950	1059	1109	2444	298	2082	6578	1346	4017	536	28515	1210	2283	3311	4564	3415	4094	996	2428	664	2898	1131	18132
2021-01-05	3026	13377	0	6791	3584	881	1508	1164	313	462	1014	1296	1002	1076	1067	2345	315	2787	6713	1344	3732	536	19022	1218	2089	3280	4386	3293	4064	1003	2366	576	2206	1191	22058
2021-01-06	2776	16004	0	6706	3532	850	1482	1138	295	507	1002	1342	999	1048	1070	2392	275	2939	6637	1223	3516	555	16488	1185	1974	3194	4159	3273	3735	1005	2311	585	2011	1225	28637
2021-01-07	2572	16844	0	6498	3272	791	1423	1118	298	499	1026	1194	968	1037	1016	2357	282	2225	6479	1216	3510	580	22381	1152	1781	3179	4054	3200	3700	935	2231	522	1794	1085	26898
2021-01-08	2610	15302	0	6188	3121	851	1506	1106	286	506	973	1171	965	1037	1026	2263	283	2806	6185	1297	3423	597	22306	1137	1802	3125	3993	3093	3592	973	2252	492	1768	1031	23840
2021-01-09	2363	13725	0	6204	3130	864	1262	1101	278	460	904	1157	868	1000	988	2112	281	2214	6069	1232	3300	480	15185	1105	2047	3056	4316	3201	3386	771	2187	428	1723	1054	19027
2021-01-10	2401	13223	0	6680	3219	890	1294	1071	283	408	855	1128	800	1015	999	2040	236	2009	6080	1116	3288	471	13791	1078	1962	3018	4803	3233	3642	777	2172	438	1636	933	17127
2021-01-11	3003	15812	0	6860	3716	863	1496	1165	289	503	994	1238	964	1068	1061	2298	295	2144	6769	1252	3733	655	14491	1189	2000	3476	4395	3367	4028	996	2472	525	1936	1068	23861
2021-01-12	2896	14990	0	6715	3512	832	1469	1163	320	538	1010	1288	957	1066	1034	2281	280	2076	6802	1334	3478	608	13359	1180	1843	3466	4313	3294	4017	994	2343	618	1927	970	23251
2021-01-13	2937	16233	0	6776	3558	868	1462	1149	329	496	1029	1301	988	1071	1017	2350	279	2109	7023	1334	3508	569	12935	1185	1896	3413	4106	3194	4002	969	2395	578	1958	1124	25596
2021-01-14	3003	16584	0	6948	3555	871	1517	1177	321	451	1050	1273	990	1077	1045	2424	300	2045	7249	1262	3492	609	13515	1187	1852	3422	4301	3213	4161	1016	2350	531	1915	1036	28269
2021-01-15	2908	16111	0	6281	3585	862	1493	1219	292	410	1006	1315	918	1105	1064	2301	289	2016	7078	1233	3508	558	13518	1165	1877	3840	4134	3252	4022	1005	2277	526	1829	1024	25388
2021-01-16	2521	13957	0	6092	3435	833	1393	1130	295	367	932	1173	793	1030	1020	2216	286	1934	6759	1106	3559	472	12118	1079	2093	3204	4504	3317	3713	814	2122	485	1767	985	18840
2021-01-17	2397	13677	0	5964	3205	830	1316	1115	281	392	777	1126	842	1006	1005	2058	265	1883	6469	1116	3459	504	11401	1126	2211	3065	4739	3090	3784	812	2045	464	1997	958	19030
2021-01-18	2954	13462	0	6432	3508	791	1534	1170	318	445	989	1269	970	1120	1049	2342	318	2041	7148	1324	3781	595	13044	1208	2072	3558	4419	3355	4321	1031	2313	591	2099	1132	19239
2021-01-19	2746	12578	0	6321	3527	786	1554	1161	306	411	1007	1299	977	1096	1076	2318	321	2033	6919	1288	3637	625	12216	1155	1901	3406	4198	3254	4091	984	2311	560	1968	1040	18403
2021-01-20	2811	13113	0	6343	3513	717	1512	1177	282	471	1015	1342	971	1076	1056	2427	266	2049	7029	1289	3554	547	12081	1157	1916	3502	4228	3314	4108	1012	2228	577	1826	1011	22581
2021-01-21	2802	13563	0	6115	3686	781	1497	1189	300	458	1018	1340	959	1073	1081	2396	282	3733	7414	1208	3560	596	12282	1183	1921	3138	4211	3249	4267	993	2299	581	2016	1022	22130
2021-01-22	2804	13414	0	5716	3572	729	1474	1141	291	294	1018	1260	955	1048	1068	2434	323	50203	6917	1260	3505	605	11946	1145	1882	3092	4225	3187	4075	963	2305	522	1962	1052	19889
2021-01-23	2487	10744	0	5259	3411	697	1356	1139	264	323	950	1248	778	964	1032	2099	284	23969	6848	1145	3507	549	11147	1091	2127	2930	4669	2952	3911	872	2088	476	1837	974	15718
2021-01-24	2396	10650	0	5508	3248	717	1322	1113	255	363	894	1191	743	958	990	2145	246	8990	6857	1156	3585	504	11107	1091	2130	2998	5027	3014	3984	870	2096	491	1774	981	14821
2021-01-25	2818	11008	0	5774	3621	719	1491	1167	282	385	1002	1255	886	1054	1061	2573	298	6854	7353	1300	4130	646	12799	1213	2127	3438	4702	3366	4449	1024	2550	546	2041	1091	16006
2021-01-26	2636	11001	0	5442	3536	721	1511	1168	270	456	1031	1417	905	1057	1058	2503	318	5066	6946	1392	3750	587	12443	1184	2132	3291	4264	3310	4311	1019	2405	528	2096	1081	16107
2021-01-27	2771	9836	0	5447	3524	707	1491	1153	305	424	1008	1395	907	1048	1039	2500	294	3791	6936	1400	3849	638	35118	1179	2175	3335	4266	3309	4306	1001	2440	550	2067	1107	14735
2021-01-28	2769	8546	0	5079	3351	650	2953	1168	303	388	1018	1369	957	1038	1058	2482	305	2920	6770	1330	3569	639	22857	1201	2164	3256	3897	3302	4193	1006	2414	557	2016	1138	11572
2021-01-29	2577	7992	0	4880	3181	675	3004	1133	275	376	990	1363	913	1085	1046	2384	296	2441	6641	1430	3506	564	14234	1172	2079	3287	3566	3127	4049	993	2325	500	2021	1074	10657
2021-01-30	2382	7337	0	4520	2896	641	3096	1095	255	285	834	1175	721	1014	1031	2238	276	2151	6178	1098	3668	477	12786	1153	2073	2941	3723	2905	4009	971	2128	470	1867	1033	8673
2021-01-31	2274	7538	0	4325	2865	623	3331	1069	265	313	851	1172	706	1015	1012	2197	267	2087	6140	1104	3592	446	11656	1115	2167	3060	3869	2950	4088	823	2068	458	1818	975	8488
2021-02-01	2599	7380	0	4429	3126	632	1462	1122	281	323	1024	1203	843	1051	1074	2427	275	2233	6538	1220	3813	610	13040	1199	2467	3268	3726	3306	4401	972	2299	567	2124	1044	8579
2021-02-02	2414	7082	0	4142	3044	589	1420	1117	316	342	998	1260	925	1050	1111	2368	311	2201	6505	1285	3731	616	12739	1198	2133	3317	3746	3156	4207	1013	2256	555	2016	1003	8501
2021-02-03	2515	6684	0	4036	2886	561	1500	1093	277	365	976	1271	913	1037	1154	2355	289	2137	6286	1345	3492	628	12515	1159	2206	3194	3590	3156	4115	997	2205	530	1989	964	8446
2021-02-04	2636	6450	0	3887	2896	547	1470	1091	295	390	976	1253	881	1046	1071	2316	286	2116	6370	1244	3534	675	12408	1175	2156	3124	3537	3181	4097	1005	2209	494	1980	1004	7852
2021-02-05	2428	6199	0	3652	2806	553	1411	1100	309	360	981	1272	740	1026	1070	2241	287	2095	6245	1200	3461	542	12419	1162	2048	3029	3373	3176	4032	996	2213	456	1879	1021	7141
2021-02-06	2155	6303	0	3452	2507	529	1268	1069	272	270	844	1193	636	980	1010	1947	227	1877	5604	1120	3194	527	11540	1090	2170	2872	3399	2777	3927	858	1973	454	1756	908	6035
2021-02-07	2336	5901	0	3600	2592	556	1330	1047	263	291	877	1238	722	991	1037	2088	284	1978	5779	1186	3443	599	12363	1157	2218	3176	3289	2997	4180	848	2023	442	2011	1002	6185
2021-02-08	2197	5583	0	3396	2604	545	1403	1045	286	328	904	1149	719	974	1041	2029	262	2000	5702	1150	3339	680	11948	1163	2193	2983	3414	3110	3820	971	2060	392	1960	967	6012
2021-02-09	2078	5392	0	3138	2446	551	1289	1028	250	301	887	1165	665	943	1048	1982	273	1939	5340	1115	3102	570	10589	1141	2005	2864	3193	2704	3854	798	1893	435	1779	924	5876
2021-02-10	1876	4858	0	2800	2129	478	1203	1013	221	243	714	1119	540	819	1002	1767	259	1694	4560	1083	2810	531	9473	1073	1763	2451	2932	2387	3637	755	1737	363	1800	806	5161
2021-02-11	1311	2581	0	2018	1523	371	974	910	147	143	513	981	389	566	847	1520	228	1368	3477	932	2044	369	7134	986	1225	1859	2176	1856	2934	469	1401	293	1469	679	3917
2021-02-12	1403	3243	0	2195	1647	420	1110	965	208	194	462	1035	399	576	912	1530	155	1503	3790	965	2269	380	7912	985	1379	2058	2603	2031	3486	483	1491	340	1549	952	3788
2021-02-13	1654	3822	0	2582	1865	472	1151	972	236	206	612	1059	478	756	963	1761	197	1649	4235	1012	2639	431	9024	1040	1742	2269	2912	2325	3691	592	1639	374	1828	1008	4458
2021-02-14	1721	3918	0	2643	1845	439	1197	991	221	213	663	1025	480	737	977	1810	234	1717	4275	1077	2700	515	9620	1030	1834	2342	3257	2398	3630	675	1752	410	1822	1015	4453
2021-02-15	1893	4702	0	2866	2117	413	1289	1006	243	267	693	1082	548	928	1004	1921	259	1802	4520	1068	2951	542	10708	1080	2242	2483	4032	2570	3865	661	1868	498	2001	1123	5761
2021-02-16	1950	4506	0	3054	2017	468	1169	983	269	232	767	1135	555	819	1006	2010	248	1885	4635	1093	3132	525	10766	1093	2586	2626	3839	2533	3825	771	1905	544	2177	1082	5225
2021-02-17	1960	4596	0	3224	2070	488	1257	1003	253	249	836	1108	590	886	989	2077	241	1871	4754	1042	3347	504	11309	1081	2855	2748	3863	2633	3935	786	1948	508	2267	1126	5398
2021-02-18	2301	5212	0	3263	2362	503	1440	1040	293	320	967	1179	726	1028	1061	2331	307	2119	5492	1170	3732	625	13204	1161	3226	3112	4082	3052	4360	976	2168	753	2786	1240	5983
2021-02-19	2271	4840	0	3532	2469	527	1453	1057	264	322	993	1236	786	1086	1066	2331	330	2065	5627	1205	3790	653	12818	1284	3360	3254	4007	3091	4538	1005	2234	685	2814	1531	5214
2021-02-20	2328	4605	0	3904	2355	483	1440	1029	298	343	995	1222	756	1046	1042	2323	330	2361	5506	1204	3610	632	12373	1243	3307	3240	3966	3060	4591	984	2225	633	2569	1135	5028
2021-02-21	2156	4164	0	3378	2264	476	1416	1021	256	325	842	1178	731	990	982	2147	277	2037	5206	1131	3337	733	11330	1165	3163	2935	3787	2917	4304	886	2128	586	2415	1109	4575
2021-02-22	2668	4984	0	3640	2639	541	1478	1072	281	332	1032	1549	921	1083	1119	2609	352	2172	5913	1324	3836	680	13897	1290	3347	3421	3877	3254	4795	1039	2518	812	3018	1306	5857
2021-02-23	2559	4817	0	3682	2601	478	1505	1075	299	358	1014	1497	901	1061	1080	2490	331	2211	5881	1406	3599	705	12891	1295	3195	3330	3751	3329	4450	1035	2417	741	2894	1304	5510
2021-02-24	2603	4498	0	3713	2478	481	1554	1081	309	386	1024	1330	960	1057	1093	2553	335	2117	5902	1423	3538	657	12705	1203	3106	3147	3808	3216	4422	1034	2353	697	2716	1443	5194
2021-02-25	2610	4282	0	3503	2479	516	1485	1114	291	389	1016	1280	975	1046	1110	2447	338	2122	5691	1393	3459	718	12651	1193	2920	2929	3777	3186	4403	1034	2320	629	2540	1304	4701
2021-02-26	2360	3930	0	3101	2121	512	1401	1050	261	358	968	1190	869	1041	1057	2274	297	2041	4893	1203	3126	842	11624	1157	2965	2636	3572	2962	4008	993	2178	609	2277	1194	4593
2021-02-27	2288	3599	0	2912	2087	496	1353	1006	252	346	902	1114	724	987	1006	2205	316	1935	4843	1113	2979	761	11262	1140	3242	2735	3763	2837	3732	942	2112	547	2275	1092	4321
2021-02-28	2355	2860	0	3007	2037	432	1306	1004	273	395	797	1096	729	985	981	2100	321	2129	4829	1138	3076	664	11210	1110	3019	2423	3969	2749	3858	869	2150	522	2068	1039	3988
2021-03-01	2756	4054	0	3287	2286	511	1500	1053	311	414	1029	1166	970	1064	1071	2494	348	2082	5461	1372	3434	727	12833	1195	2836	2898	3440	2929	4267	1015	2408	644	2490	1323	3971
2021-03-02	2570	2866	0	3369	2216	496	1517	1039	299	402	993	1204	955	1064	1054	2400	327	2077	5527	1357	3987	702	12559	1199	2754	2874	3249	3037	4061	1030	2344	735	2572	1182	4193
2021-03-03	2606	2885	0	3384	2294	480	1484	1063	304	413	1035	1178	984	1073	1033	2550	355	2178	5372	1375	3576	670	12714	1209	2562	2958	3359	2972	4020	1054	2356	624	2585	1285	3906
2021-03-04	2514	3132	0	3375	2190	500	1528	1015	310	387	1034	1288	987	1070	1014	2530	375	2139	5312	1349	3439	678	12562	1193	2391	2995	3458	2999	4145	1012	2310	600	2568	1276	4026
2021-03-05	2493	2956	0	3232	2179	538	1471	1048	295	393	1009	1228	921	1078	1045	2521	383	2097	5297	1394	3413	699	12348	1186	2486	2923	3392	2981	3876	1029	2369	613	2380	1205	3937
2021-03-06	2309	2172	0	3332	2087	468	1329	1037	294	393	881	1135	754	1011	1011	2291	302	2000	5088	1166	3169	566	11640	1151	2979	3812	3770	2863	3704	978	2150	493	2207	1208	3550
2021-03-07	2163	1942	0	3265	2003	469	1329	1004	274	355	845	1095	754	1015	972	2255	293	1831	4800	1154	3185	553	11824	1121	2994	3043	3955	2806	3704	798	2049	484	2133	1068	3678
2021-03-08	2720	3155	0	3548	2144	540	1506	1040	298	407	985	1210	921	1108	1025	2473	388	2049	5382	1264	3451	673	13235	1290	2524	3296	3502	3065	4181	1020	2330	634	2403	1202	3923
2021-03-09	2678	3195	0	3817	2302	562	1548	1046	328	459	990	1163	962	1151	1073	2569	291	2088	5583	1419	3494	727	13353	1245	2472	3181	3286	3133	4222	1053	2439	648	2635	1297	4214
2021-03-10	2836	3595	0	3918	2274	513	1524	1030	339	461	1017	1327	991	1109	1056	2553	364	2157	5476	1482	3419	719	13920	1199	2466	3007	3337	3124	4161	1032	2481	631	2556	1294	4244
2021-03-11	2743	4164	0	4101	2397	604	1521	1077	324	435	1009	1262	977	1137	1062	2562	373	2117	5789	1458	3464	736	13009	1246	2427	3161	3452	3322	4225	1029	2444	615	2595	1226	4246
2021-03-12	2988	3174	0	4038	2315	606	1476	1040	303	436	978	1207	974	1083	1044	2420	370	2171	5586	1473	3422	695	12541	1215	2525	3156	3365	3125	4055	1028	2366	599	2432	1251	4463
2021-03-13	2946	2254	0	4313	2192	629	1328	1018	267	381	935	1121	800	1027	983	2253	360	2018	5357	1163	3251	618	11677	1129	3257	2952	3768	3045	3835	910	2245	500	2249	1157	4164
2021-03-14	2440	2280	0	4590	2190	576	1282	1032	275	397	848	1130	745	1003	1025	2241	309	1955	5269	1131	3243	582	11374	1143	3207	2888	3921	3044	3871	949	2225	526	2188	1136	4180
2021-03-15	3084	3182	0	5510	2607	680	1567	1067	364	444	1023	1203	974	1120	1085	2553	375	2144	6152	1445	3807	667	13508	1236	2564	3394	3658	3581	4511	1051	2569	663	2604	1194	4657
2021-03-16	2836	4032	0	6060	2727	713	1714	1058	338	496	1036	1280	1010	1115	1060	2554	399	2090	6208	1504	3760	776	13014	1241	2374	3550	3466	3632	4559	1057	2461	696	2490	1306	4299
2021-03-17	2860	2713	0	5589	2632	681	1616	1074	329	500	1054	1288	1003	1105	1064	2813	375	2129	6306	1542	3682	740	13060	1345	2454	3776	3318	3489	4302	1053	2516	721	2589	1301	4301
2021-03-18	2793	3936	0	5542	2704	859	1573	1081	336	459	1027	1249	1045	1123	1074	2879	391	2142	6249	1468	3751	672	12882	1236	2224	3649	3366	3364	4331	1045	2526	682	2508	1343	5444
2021-03-19	2841	3794	0	5367	2498	752	1516	1038	320	515	1016	1246	988	1073	1041	2655	363	2094	6025	1442	3496	642	12548	1190	2363	3324	3300	3300	4020	1033	2504	605	2312	1268	4818
2021-03-20	2476	2659	0	5825	2437	626	1344	1017	316	418	964	1204	880	1026	1043	2296	315	1973	5704	1151	3428	577	11195	1165	2952	3125	3654	3099	3689	971	2285	530	2237	1099	4258
2021-03-21	2354	2963	0	6142	2507	685	1255	1026	282	445	896	1178	793	1043	1012	2220	284	1927	5656	1174	3487	553	11218	1160	2910	3121	3953	3055	3726	933	2279	513	2182	1080	4230
2021-03-22	2878	3932	0	6453	2791	814	1487	1086	318	516	1041	1287	995	1133	1103	2491	334	2090	6468	1539	3866	727	12342	1330	2515	3822	3446	3387	4947	1064	2501	659	2667	1343	4713
2021-03-23	2811	3615	0	6984	2764	780	1521	1057	348	495	1070	1280	978	1127	1093	2468	368	2177	6609	1506	3715	663	12142	1406	2299	4532	3283	3462	4385	1031	2437	620	2505	1372	4627
2021-03-24	2943	2868	0	6825	2909	719	1576	1101	328	526	1052	1247	1001	1149	1056	2430	364	2141	6553	1373	3616	743	12083	1272	2282	4274	3313	3512	4232	1016	2397	628	2435	1305	5487
2021-03-25	2993	3646	0	6993	2962	768	4587	1105	331	533	1022	1281	977	1139	1077	2546	377	2217	6680	1462	3682	705	12320	1287	2198	3926	3133	3645	4276	1051	2391	604	2447	1283	6234
2021-03-26	3179	3670	0	6854	3113	772	3888	1118	341	505	1017	1327	983	1160	1103	2397	360	2121	6885	1475	3765	653	12521	1348	2425	4145	3301	3802	4071	1025	2626	612	2415	1227	7149
2021-03-27	2707	2753	0	6365	2952	721	2244	1067	271	420	877	1123	886	1079	1030	2239	284	1977	6198	1134	3711	535	11079	1266	2975	3721	3501	3701	3711	902	2359	513	2200	1153	6554
2021-03-28	2646	2010	0	6384	2870	723	1642	1040	286	441	938	1179	822	1058	1039	2199	327	1967	6236	1144	3582	534	10819	1263	2861	3443	3759	3633	3895	810	2199	514	2370	1128	5814
2021-03-29	3329	3337	0	7231	3494	839	2031	1158	355	631	1038	1345	1023	1182	1101	2551	344	2158	7442	1569	4122	622	13020	1499	2515	4160	3262	3833	4799	1049	2552	652	2802	1346	6816
2021-03-30	3402	2513	0	6811	3493	894	1941	1128	336	622	1073	1288	1044	1137	1094	2591	352	2119	7259	1509	3994	692	12866	1516	2375	3942	3176	4074	4487	1041	2549	596	2663	1398	6363
2021-03-31	3255	4837	0	6620	3634	823	1873	1166	328	594	1046	1366	1025	1175	1110	2524	338	2450	7064	1618	4212	667	12700	1291	2250	3779	3470	4137	4327	1077	2476	626	2476	1314	10877
2021-04-01	3017	4070	0	6331	3470	815	1830	1256	346	553	1021	1385	1001	1145	1088	2504	354	2385	6763	1396	4065	691	12312	1297	2376	3590	3426	4029	4180	1025	2475	599	2353	1284	9458
2021-04-02	2905	3267	0	5710	3302	742	1529	1272	289	457	1004	1263	966	1111	1107	2386	328	2212	6735	1326	3883	577	11702	1283	2390	3672	3283	3771	3961	1012	2298	545	2370	1237	7236
2021-04-03	2421	1719	0	5694	3023	776	1349	1186	281	381	864	1229	742	1079	1019	2175	281	1971	6193	1104	3734	562	10614	1315	2906	3447	3653	3772	3688	909	2017	495	2378	1079	5716
2021-04-04	3058	1826	0	5809	2948	764	1314	1082	290	419	870	1210	725	1021	1003	2051	291	1903	5817	1087	3666	526	10343	1210	3097	3184	3936	3748	3937	897	1949	522	2370	1056	5200
2021-04-05	2923	3127	0	6989	3272	904	1420	1125	281	486	950	1239	772	1111	1043	2242	269	1942	6258	1152	3957	531	11186	1169	2828	3374	3922	3942	4012	980	2093	544	2287	1190	5539
2021-04-06	3508	4122	0	7132	3668	968	1700	1213	341	570	1026	1295	973	1172	1114	2398	345	2125	7037	1412	4401	675	13160	1445	2545	4459	3463	3952	4591	1042	2456	658	2720	1436	6063
2021-04-07	2923	2772	0	7258	3823	870	1869	1299	394	635	1033	1337	1010	1205	1107	2490	335	2161	7058	1327	4214	610	12572	1418	2319	4227	3296	3909	4565	1042	2410	604	2491	1499	5854
2021-04-08	3089	2825	0	6781	3782	898	1795	1182	327	737	1051	1281	996	1158	1106	2467	399	2186	6990	1367	3952	673	12345	1279	2361	3788	3290	3985	4487	1063	2397	604	2454	1606	5855
2021-04-09	3048	2912	0	6732	3594	888	1597	1170	353	670	1062	1245	974	1148	1081	2349	377	2102	7081	1395	3933	629	12286	1303	2308	4014	3147	3968	4199	1027	2285	547	2480	1634	5392
2021-04-10	2619	3520	0	6750	3564	826	1361	1139	328	951	977	1280	950	1266	1016	2283	345	2120	6633	1137	3800	542	11059	1265	2576	3500	3467	4526	3975	938	2188	544	2392	1546	4689
2021-04-11	2746	2618	0	6693	3675	878	1376	1152	342	552	979	1321	827	1152	1020	2229	308	2052	6836	1110	3701	542	11159	1175	2533	3455	3834	3848	4071	957	2173	489	2237	2993	4920
2021-04-12	3364	2859	0	7017	3957	958	1664	1330	380	574	1092	1375	1009	1190	1137	2584	369	2179	7181	1347	4248	649	13262	1297	2371	4559	3439	4089	5226	1050	2535	672	2548	1985	5714
2021-04-13	3281	2586	0	6966	3983	952	1725	1369	348	614	1079	1352	992	1191	1089	2565	364	2132	7309	1369	4037	649	13930	1355	2213	4531	3278	4022	4810	1061	2565	676	2663	1547	4919
2021-04-14	3267	3613	0	6848	4035	936	1752	1274	370	651	1061	1387	1003	1192	1158	2559	381	2124	7280	1465	3998	706	13230	1285	2381	4320	3158	3956	4846	1060	2498	656	2693	1557	4942
2021-04-15	3134	3021	0	6711	3839	952	1668	1288	407	633	1062	1305	981	1173	1119	2493	380	2126	7562	1543	3945	727	13010	1338	2294	4355	3206	3836	4697	1013	5510	621	2587	1355	5052
2021-04-16	3168	3336	0	6447	3672	945	1690	1349	365	604	996	1479	956	1148	1109	2471	356	2050	7286	1683	3750	653	13431	1340	2144	4328	3151	3876	4452	986	10881	640	2591	1308	4830
2021-04-17	2623	2264	0	6649	3548	943	1362	1155	297	577	954	1288	945	1096	1090	2243	328	1954	6634	1117	3541	617	11530	1422	2711	3930	3527	4038	4004	953	3120	524	2277	1281	4271
2021-04-18	2587	1484	0	6926	3707	950	1374	1168	331	511	954	1265	852	1098	1068	2218	308	1945	6845	1104	3714	577	11255	1280	2685	3915	3749	3858	4147	983	2571	537	2179	1242	4268
2021-04-19	3244	2518	0	7319	4266	996	1623	1340	347	617	1023	1491	1000	1153	1142	2691	354	2103	7592	1369	4214	726	13134	1574	2423	4887	3308	4070	4798	1047	3071	656	2651	1496	5255
2021-04-20	3203	3071	0	6886	4087	981	1589	1287	349	621	1044	1536	986	1165	1143	2601	379	2164	7656	1384	3998	694	12913	1454	2238	4446	3175	4628	4579	1060	3092	623	2642	1374	5616
2021-04-21	3201	2564	0	6862	4051	965	1634	1304	350	587	1059	1623	963	1153	1127	2509	325	2115	7333	1376	4195	673	13185	1368	2196	4419	3138	3877	4532	1054	2964	665	2606	1415	6574
2021-04-22	3080	3999	0	6557	3999	947	1574	1274	343	590	1072	1472	1013	1139	1119	2506	306	2099	7464	1385	4058	645	12841	1245	2105	4213	3245	3808	4439	1055	2830	613	2411	1342	6359
2021-04-23	2997	3241	0	5883	3775	938	1506	1235	336	605	1053	1448	971	1102	1134	2430	393	2100	6824	1352	3972	618	12260	1230	2138	3781	2924	3632	4337	1048	2686	635	2400	1304	6533
2021-04-24	2718	4131	0	6299	3724	911	1361	1244	298	514	968	1325	862	1117	1047	2264	282	1975	6651	1175	3948	523	11247	1247	2621	3719	3342	3594	4104	960	2512	503	2206	1159	7260
2021-04-25	2997	5701	0	6227	3941	954	1547	1154	339	438	1003	1412	888	1108	1081	2362	336	2064	7049	1288	4007	647	12161	1330	2285	4212	3211	3768	4603	1047	2729	584	2369	1232	10064
2021-04-26	3028	5831	0	6368	3895	953	1568	1181	316	417	1046	1385	969	1145	1104	2567	405	2024	7065	1325	3913	694	12565	1366	2117	4293	3381	3775	4643	1049	2690	630	2557	1360	9370
2021-04-27	3006	5764	0	5968	3872	950	1481	1199	347	445	1037	1426	975	1149	1077	2511	356	2090	6821	1290	3887	715	12630	1356	2179	4147	3431	3682	4472	1088	2761	595	2553	1334	8755
2021-04-28	2856	5536	0	5734	3729	972	1431	1225	288	414	1044	1357	979	1134	1095	2388	345	2104	6776	1292	3768	713	12163	1283	1992	4118	3199	3719	4446	1042	2554	582	2588	1221	8394
2021-04-29	2807	5171	0	5734	3524	956	1427	1119	301	428	1039	1296	954	1149	1095	2396	352	2077	6651	1347	3505	657	13519	1347	1844	4191	2914	3566	4398	1023	2429	595	2382	1144	8442
2021-04-30	2648	4933	0	5070	3377	963	1421	1125	291	444	995	1256	782	1105	1048	2225	305	1915	6196	1146	3214	647	13330	1318	2017	3805	2942	3487	3847	1034	2224	577	2416	993	7958
2021-05-01	2104	4330	0	4624	3106	915	1235	1120	253	260	814	1124	562	993	999	1954	202	1566	5465	1042	2766	534	10340	1324	2573	3283	3040	3414	3463	941	1895	534	2563	967	5931
2021-05-02	2123	4337	0	4767	3148	921	1180	1067	248	242	837	1073	591	998	983	1966	242	1603	5569	1052	3144	490	10202	1231	2547	3348	3401	3489	3658	941	1929	522	2597	909	6000
2021-05-03	2179	4652	0	5000	3137	923	1236	1080	242	336	871	1110	658	1020	993	2172	248	1558	5690	1090	3377	547	10719	1281	2746	3338	3454	3626	3744	964	1960	517	2593	1075	5815
2021-05-04	2236	4620	0	4971	3272	922	1303	1064	267	286	921	1115	692	1027	1064	2108	261	1703	5736	1034	3289	524	10777	1180	2953	3500	3623	3993	3830	963	1890	547	2511	1155	6029
2021-05-05	2380	4589	0	5147	3443	944	1295	1107	294	302	892	1140	750	1079	1094	2157	279	1752	5797	1100	3361	587	10826	1201	2605	3608	3609	3704	3918	971	1993	520	2381	1120	6219
2021-05-06	2921	5172	0	5926	3580	957	1497	1150	279	364	996	1322	981	1197	1178	2528	290	2025	6726	1313	3793	636	12900	1486	2277	4195	3183	3793	4509	1072	2344	671	2771	1205	7803
2021-05-07	2869	5004	0	5656	3604	898	1469	1144	301	391	989	1311	948	1194	1123	2455	302	1919	6602	1262	3750	592	12699	1475	2170	3978	3050	3707	4567	1072	2488	596	2607	1210	6872
2021-05-08	2675	4830	0	5166	3268	837	1448	1101	306	361	980	1254	953	1132	1105	2292	298	2036	6227	1195	3491	641	11655	1329	2047	3831	2938	3422	4347	1083	2260	517	2503	1150	6749
2021-05-09	2424	4248	0	4469	3178	862	1301	1076	267	376	878	1102	864	1067	1025	2239	264	1868	5968	1112	3420	558	10823	1188	2200	3448	3224	3486	4088	1019	1961	456	2317	1046	5871
2021-05-10	2976	4815	0	4848	3684	860	1532	1176	294	345	1020	1353	1013	1181	1139	2554	342	2082	6580	1276	4140	754	12416	1417	2081	4176	2980	3839	4536	1079	2457	668	2799	1199	6484
2021-05-11	2758	4870	0	5025	3809	943	1488	1110	290	422	1028	1284	957	1186	1083	2495	294	2071	6613	1329	3744	715	12764	1424	2016	4226	2951	3729	4289	1088	2352	572	2789	1249	6155
2021-05-12	2784	4720	0	5010	3715	1047	1481	1155	284	372	996	1320	995	1157	1092	2401	299	2047	6526	1270	3589	695	12073	1350	1959	4093	2849	3663	4460	1082	2336	573	2602	1239	6312
2021-05-13	2995	4990	0	4679	3755	953	1502	1163	293	437	1015	1317	981	1170	1152	2397	310	2054	6419	1317	3805	676	11974	1341	1927	3936	3044	3709	4210	1103	2424	540	2602	1199	8262
2021-05-14	3022	5750	0	4381	3457	898	1421	1123	297	399	1000	1322	956	1160	1104	2329	346	2045	6241	1235	3472	643	11711	1247	1948	3734	2865	3516	3970	1059	2242	482	2533	1189	16669
2021-05-15	2361	6281	0	4258	3243	869	1365	1098	251	335	946	1142	789	1053	1094	2162	267	1972	5757	1092	3491	564	10561	1230	2294	3478	3220	3493	3778	958	2140	439	2267	1033	17172
2021-05-16	2349	6463	0	4165	3331	826	1281	1069	293	318	873	1183	836	1073	1020	2140	272	2002	5850	1111	3535	580	10399	1186	2265	3476	3367	3506	3764	968	2043	463	2214	1029	14263
2021-05-17	2865	6783	0	4616	3602	936	1543	1161	338	399	1029	1303	1009	1141	1165	2360	324	2021	6585	1579	4092	636	12349	1411	2117	4160	2898	3571	4299	1068	2449	572	2528	1256	16229
2021-05-18	2879	6287	0	4653	3762	945	1494	1143	289	427	1021	1412	1026	1141	1195	2423	317	2079	6630	1405	4089	668	12050	1439	2010	4504	2814	3576	4285	1067	2474	579	2433	1260	13291
2021-05-19	2889	5588	0	4397	3702	946	1498	1124	318	421	1014	1416	992	1132	1178	2362	335	2096	6775	1597	4146	648	12024	1449	2036	4266	2678	3587	4145	1062	2472	540	2235	1195	11040
2021-05-20	2840	5154	0	4435	3525	927	1511	1114	288	410	981	1407	935	1130	1194	2311	309	2046	6377	1381	3830	579	11021	1410	1920	3984	2595	3395	3872	1003	2324	581	2104	1175	9265
2021-05-21	2850	5199	0	4235	3558	939	1459	1088	296	406	997	1434	1009	1052	1141	2333	352	1999	6285	1178	3977	628	11132	1448	1899	4065	2838	3435	3865	1042	2378	497	2157	1146	11621
2021-05-22	2504	4723	0	4031	3354	926	1907	1094	269	312	927	1331	877	1029	1105	2165	301	1897	6096	1111	3659	600	10448	1275	2283	3940	3052	3479	3723	948	2100	476	2049	1007	10282
2021-05-23	2524	4508	0	3901	3392	933	1457	1104	267	370	948	1315	854	1002	1108	2173	317	1932	6163	1110	3892	595	10306	1306	2492	3934	3462	3608	3969	954	2136	446	2031	1111	8286
2021-05-24	3485	5249	0	4856	3935	999	1848	1132	319	416	1023	1519	986	1129	1165	2416	339	2081	6947	1293	4297	605	12365	1457	2184	4634	3022	3662	4574	1051	2580	628	2480	1243	10884
2021-05-25	3200	5236	0	4651	3849	1000	1775	1171	312	443	1035	1698	1015	1174	1165	2401	389	2148	7141	1359	4217	632	12313	1498	2211	4497	2903	3580	4646	1039	2519	591	2458	1190	11629
2021-05-26	3056	5506	0	4375	3761	983	1757	1143	326	482	1043	1644	995	1160	1164	10471	387	2147	7058	1455	4176	633	12616	1387	2395	4404	2967	3639	5078	1053	2470	621	2242	1204	13316
2021-05-27	2889	5433	0	4144	3655	923	1635	1177	323	444	1053	1516	1011	1120	1187	6178	341	2094	6778	1460	4018	621	12298	1437	2052	4455	3095	3454	4492	1050	2510	628	2210	1179	12645
2021-05-28	2773	5343	0	3802	3682	915	1545	1136	299	477	1021	1517	961	1105	1190	3725	364	2079	6773	1376	3869	620	11999	1367	1995	4184	2850	3566	4227	1023	2420	559	2266	1665	12161
2021-05-29	2538	5437	0	3998	3583	934	1371	1139	288	330	957	1327	857	1062	1117	2385	307	1948	6450	1122	3816	535	10961	1338	2369	4103	3118	3397	4123	1002	2153	494	2171	1267	11973
2021-05-30	2803	5440	0	4159	3484	925	1366	1110	291	374	905	1388	854	1031	1091	2185	319	1932	6372	1145	3690	552	10664	1281	2354	4033	3345	3392	4295	925	2091	497	2066	1089	12943
2021-05-31	3609	6642	0	4040	3794	977	1588	1219	335	443	1028	1527	1007	1130	1192	2569	362	2072	6960	1323	4213	603	12156	1405	1979	4456	2983	3594	4707	1035	2406	554	2324	1183	16661
2021-06-01	2952	5522	0	3845	3614	927	1484	1130	299	400	1022	1460	1014	1092	1134	2406	347	2001	6469	1253	3813	621	11568	1256	1806	3853	2461	3395	4252	1034	2325	566	2137	1151	11781
2021-06-02	3084	5527	0	4073	3705	918	1594	1130	303	436	1017	1548	1045	1114	1146	2383	359	2076	6708	1268	3977	591	11741	1320	1948	4307	2743	3477	4295	1043	2387	606	2195	1154	11993
2021-06-03	3072	5496	0	4065	3631	949	1520	1158	305	448	1019	1495	1027	1122	1134	2367	327	2069	6735	1297	4007	970	11743	1383	2064	5311	2942	3421	4307	1086	2340	592	2336	1189	11486
2021-06-04	2898	5457	0	3961	3463	844	1456	1143	302	409	986	1520	964	1122	1137	2235	359	2033	6673	1181	4197	1127	11424	1441	2082	4718	2899	3528	4239	1035	2317	539	2323	1106	10863
2021-06-05	2465	5311	0	3987	3370	890	1324	1113	283	300	915	1480	961	1093	1096	2147	300	1935	6531	1126	3806	668	10498	1395	2325	4527	2948	3344	4025	992	2081	519	2159	967	9764
2021-06-06	2341	5154	0	4196	3408	910	1311	1139	274	332	874	1443	882	1063	1090	2127	283	1897	6307	1065	3799	646	10354	1450	2795	5519	3258	3465	4268	908	2058	522	2186	1021	9640
2021-06-07	3111	5465	0	4424	3894	929	1630	1158	329	437	1022	1608	1020	1152	1235	2320	326	2074	7192	1236	4267	654	12046	1562	2271	5192	2956	3726	4819	1060	2458	651	2351	1127	10203
2021-06-08	2976	5463	0	4232	3811	947	1559	1142	276	378	1007	1598	984	1184	1203	2255	324	2071	6907	1315	4011	638	12004	1482	2070	4961	2935	3536	4673	1061	2363	587	2287	1204	10030
2021-06-09	2807	5174	0	4084	3699	925	1461	1128	288	507	1016	1549	989	1107	1220	2355	318	2464	6702	1215	4075	614	12320	1498	2148	4641	2855	3464	4740	1047	2318	595	2174	1163	8563
2021-06-10	2689	5652	0	3874	3530	883	1442	1091	299	437	1006	1659	1006	1124	1231	2286	315	2249	6448	1282	4256	608	12853	1384	2082	4329	2934	3347	4932	1025	2336	534	2234	1146	8964
2021-06-11	2870	5595	0	3699	3322	892	1388	1095	315	349	978	1516	971	1078	1191	2224	311	2023	6268	1246	3689	608	11037	1424	1953	4190	2804	3204	4302	1020	2220	521	2208	1092	8088
2021-06-12	2548	5152	0	3476	3135	864	1321	1052	263	283	878	1377	807	1044	1088	2049	274	1790	5658	1093	3556	508	9848	1311	2129	3930	2999	2983	3947	967	1875	461	2092	979	7293
2021-06-13	2610	4806	0	3601	3163	849	1247	1046	269	312	830	1426	720	994	1132	2092	202	1811	5601	1091	3737	534	12080	1305	2197	4173	3149	3006	3992	943	2541	491	2084	1087	6203
2021-06-14	2637	4812	0	3509	3160	876	1262	1049	253	316	781	1434	776	1040	1118	2140	255	1845	5510	1069	4113	519	11183	1343	2170	4268	3475	3306	4244	908	2057	499	2195	1085	6041
2021-06-15	4092	5256	0	3903	3444	882	1500	1117	293	461	1013	1579	998	1144	1262	2351	342	2096	6314	1224	4527	652	12685	1515	2220	4868	3165	3375	4837	1024	2446	645	2207	1202	6958
2021-06-16	2917	5124	0	3860	3299	861	1475	1102	290	401	1017	1514	981	1100	1187	2321	337	2071	6274	1313	4257	719	11904	1556	2149	4662	2911	3308	4569	1031	2380	583	2239	1124	6521
2021-06-17	3125	4661	0	3802	3240	797	1426	1072	309	430	996	1482	984	1098	1233	2200	319	2004	6158	1259	4207	783	11644	1429	2058	4454	2869	3296	4379	1032	2475	581	2170	1173	6061
2021-06-18	2843	4678	0	3440	3148	744	1379	1058	276	435	978	1511	973	1067	1165	2238	307	1989	6225	1236	4028	717	11320	1432	2167	4278	2870	3211	4159	1005	2357	542	2112	1111	6592
2021-06-19	2779	4783	0	3584	3063	819	1339	1053	202	375	941	1393	953	1056	1116	2180	275	1941	6115	1115	3845	586	10704	1423	2192	4229	3131	3172	4167	977	2180	465	2045	1125	7160
2021-06-20	2549	4550	0	3575	2936	858	1337	1040	285	412	878	1357	829	1035	1114	2110	256	1958	5936	1094	3959	558	10526	1386	2154	4359	3244	3157	4291	940	1945	526	2030	1099	6349
2021-06-21	3139	5479	0	3922	3440	871	1543	1116	330	412	988	1588	992	1101	1241	2328	344	2057	6633	1241	4192	663	12092	1516	2197	5273	3051	3537	4929	1065	2382	623	2321	1234	7929
2021-06-22	3025	5178	0	3907	3346	865	1580	1103	287	504	1028	1546	972	1131	1210	2303	349	2094	6644	1346	4215	668	12128	1470	2096	5128	2995	3479	4745	1080	2348	629	2406	1120	7346
2021-06-23	2931	4915	0	3616	3480	915	1585	1085	331	447	1026	1599	979	1132	1312	2250	328	2061	6602	1313	3914	686	12131	1534	2082	4659	2833	3399	4502	1056	2343	576	2133	1070	6112
2021-06-24	3047	4982	0	3686	3348	851	1573	1081	363	490	993	1526	972	1123	1218	2323	323	2062	6496	1357	3977	592	11828	1521	2001	4421	2760	3462	4405	1048	2404	578	2213	1183	7443
2021-06-25	2967	4342	0	3377	3034	764	1475	1079	372	438	976	1541	969	1074	1127	2182	325	1992	6090	1253	3816	620	11284	1365	1970	4186	2974	3249	4139	1027	2349	522	2217	1146	6383
2021-06-26	4103	5388	0	3591	4497	927	1514	1670	318	379	985	2002	1036	1333	1120	2173	315	2123	6891	1345	3994	550	12148	1647	2269	4487	3154	3323	4490	1134	2534	485	2217	1199	5514
2021-06-27	3977	4865	0	3625	4331	946	1478	1381	354	410	963	1917	960	1353	1109	2159	311	2000	6622	1209	4029	496	12871	1579	2193	4098	3416	3291	4599	1114	2496	579	2183	1322	5029
2021-06-28	3422	4645	0	3585	3594	855	1505	1107	388	518	1033	1703	952	1115	1268	2309	323	2011	6377	1303	4298	661	13986	1461	2197	4408	3227	3485	4860	1085	2433	593	2329	1411	4946
2021-06-29	3124	4494	0	3377	3461	886	1516	1104	330	489	1012	1978	983	1121	1179	2268	346	1978	6097	1318	4073	715	11984	1444	2047	4211	3011	3350	4451	1052	2485	598	2334	1235	4724
2021-06-30	3169	4346	0	3281	3207	785	1446	1079	350	515	1047	1706	979	1100	1141	2219	357	1999	5978	1313	3962	667	11939	1323	1968	4114	2919	3268	4240	1054	2425	552	2269	1136	4637
2021-07-01	2849	4118	0	3124	3147	781	1433	1081	309	441	984	1601	985	1086	1119	2210	327	1968	5891	1267	3961	600	11366	1402	2121	3912	2865	3235	4151	1036	2194	534	2163	1243	4291
2021-07-02	2826	4204	0	3094	3176	736	1404	1053	327	449	1025	1616	931	1083	1106	2214	309	1951	5746	1276	4728	570	11979	1369	2095	3838	2972	3345	4184	1030	2262	552	2170	1239	4389
2021-07-03	2436	3900	0	3187	2989	720	1353	1039	347	551	933	1368	985	1065	1064	2122	293	1906	5636	1101	4121	553	10621	1286	2185	3790	3038	3356	4036	995	2158	503	2149	1145	3544
2021-07-04	2329	3811	0	3211	2917	771	1300	1024	250	503	889	1491	867	1034	1061	2103	311	1763	5381	1077	4144	541	10196	1370	2141	3696	3540	3296	4305	981	2027	500	2083	1119	3183
2021-07-05	2951	4568	0	3190	3313	930	1496	1081	341	406	1001	1630	965	1098	1127	2250	318	1973	6071	1225	4446	603	12009	1538	2198	4107	3323	3613	4520	1034	2456	637	2471	1226	4498
2021-07-06	2983	4288	0	3178	3336	929	1482	1086	375	426	1038	1606	1007	1111	1096	2239	341	2112	5936	1351	4474	551	11813	1463	2194	4183	3137	3596	4464	1078	2503	669	2620	1214	4597
2021-07-07	2783	4598	0	3209	3195	863	1485	1071	341	433	997	1563	969	1127	1133	2277	360	2067	5965	1235	4319	561	11611	1415	2235	4088	3010	3517	4348	1038	2389	582	2587	1169	5521
2021-07-08	2733	4389	0	3127	3213	874	1485	1065	316	405	1023	1753	953	1108	1115	2179	324	2033	6095	1362	4406	566	11300	1408	2153	4170	3044	3501	4254	1051	2353	615	2509	1283	4586
2021-07-09	2900	4300	0	3112	3093	825	1453	1065	325	399	1014	1556	877	1045	1118	2151	315	1929	5862	1261	4258	582	11949	1392	2165	3916	2981	3370	4192	1037	2349	577	2437	1195	4867
2021-07-10	2657	3795	0	3425	3039	758	1357	1060	303	325	933	1415	851	1043	1055	2047	304	2102	5564	1116	4041	530	11238	1398	2214	3971	3265	3142	3902	981	2041	546	2295	951	4399
2021-07-11	2554	3841	0	3085	2981	803	1328	1027	301	353	923	1297	830	1007	1031	2041	289	2006	5475	1091	4276	487	11898	1409	2253	3892	3331	3181	4087	944	2035	557	2293	973	4004
2021-07-12	2996	4255	0	3341	3326	886	1492	1067	320	405	1025	1499	958	1085	1140	2233	337	2080	5943	1251	4680	596	13456	1502	2271	4425	3299	3466	4501	1035	2293	635	2458	1182	4684
2021-07-13	2935	4451	0	3426	3164	871	1463	1074	301	396	1039	1473	946	1101	1116	2167	309	1999	6054	1243	4598	595	12865	1482	2265	4226	3098	3569	4415	1055	2348	615	2501	1247	4903
2021-07-14	2912	4235	0	3223	3234	779	1530	1055	392	368	1043	1624	966	1098	1109	2229	356	1995	5912	1386	4569	668	12707	1500	2283	4298	3169	3591	4359	1035	2254	582	2523	1274	4698
2021-07-15	2787	4119	0	3308	3172	772	1501	1089	315	373	1028	1677	953	1082	1195	2211	335	1962	5876	1339	4400	640	12462	1432	2301	4171	3137	3640	4359	1102	2350	624	2480	1153	4515
2021-07-16	2653	3988	0	3338	3235	830	1455	1036	309	355	1008	1575	924	1066	1129	2182	333	1970	5900	1289	4586	625	12236	1467	2210	4177	3039	3466	4112	1004	2215	585	2348	1162	4272
2021-07-17	2507	3643	0	3190	2965	817	1313	1041	280	271	961	1341	758	999	1044	2079	343	1851	5487	1141	4324	511	11451	1384	2261	4020	3199	3383	4106	968	2024	538	2142	1130	3822
2021-07-18	2570	3649	0	3264	2980	847	1330	1045	308	309	966	1334	762	1016	1022	2035	291	1785	5583	1125	4402	510	11411	1380	2442	3817	3515	3257	4245	901	1973	496	2242	1101	3810
2021-07-19	2947	4224	0	3496	3349	867	1482	1094	307	361	1054	1533	854	1073	1109	2250	342	1955	6104	1434	4855	592	12616	1542	2428	4275	4071	3678	4707	1040	2275	669	2697	1202	4080
2021-07-20	4338	4216	0	3377	3241	840	1505	1077	307	385	1024	1514	959	1060	1111	2252	369	1968	6079	1373	4664	645	12092	1433	2329	4117	3321	3642	4508	1038	2342	656	2622	1192	4954
2021-07-21	2927	5055	0	3444	3250	831	1438	1070	352	324	1032	1534	945	1068	1131	2229	351	1952	6123	1381	4582	609	11818	1472	2220	4038	3209	3555	4384	1048	2250	611	2421	1181	9781
2021-07-22	3057	5189	0	3473	3259	811	1423	1069	315	435	1030	1518	947	1068	1145	2202	361	1992	6172	1408	4516	588	11633	1436	2259	4029	3224	3496	4347	1044	2267	556	2416	1158	9330
2021-07-23	2902	5222	0	3301	3223	810	1401	1040	315	346	1013	1367	964	1037	1122	2128	306	1960	5966	1264	4629	598	11323	1360	2234	4079	3193	3303	4282	999	2217	560	2277	1203	10534
2021-07-24	2327	4775	0	3080	2953	751	1320	1004	264	304	926	1276	740	1003	1047	2053	274	1810	5650	1117	4696	535	10129	1349	2212	3908	3230	3133	4029	943	1973	510	2149	1045	8649
2021-07-25	2231	4460	0	3146	2997	829	1250	1027	260	322	921	1405	721	1042	1018	2015	271	1829	5668	1105	4644	542	10158	1286	2080	3886	3353	3140	4195	896	1886	539	2145	1030	8689
2021-07-26	2841	5804	0	3638	3354	871	1430	1043	315	358	1007	1390	879	1080	1090	2168	315	1958	6219	1255	4953	603	11678	1487	2278	4433	3417	3632	4905	1024	2211	526	2559	1157	12585
2021-07-27	2514	5777	0	3498	3306	828	1481	1094	338	413	993	1384	937	1052	1084	2196	325	1971	6089	1289	4675	624	11638	1443	2258	4910	3317	3880	4602	1035	2308	602	2414	1147	16061
2021-07-28	2634	7359	0	3533	3451	781	1407	1088	313	394	1007	1393	976	1076	1130	2198	325	1950	6164	1342	4754	597	11627	1410	2200	4876	3256	3757	4574	1006	2213	626	2428	1141	28592
2021-07-29	2544	7959	0	3471	3430	710	1427	1057	324	352	996	1317	943	1076	1079	2184	311	1939	6467	1281	4637	646	11017	1352	2117	5446	3184	3621	4468	1039	2188	592	2260	1093	28617
2021-07-30	2729	8685	0	3681	3567	749	1399	1035	341	398	980	1300	960	1069	1054	2110	366	2004	6534	1205	4579	635	11449	1468	2116	5356	3209	3667	4544	1002	2300	556	2248	1351	34767
2021-07-31	2613	9425	0	3598	3256	710	1289	1040	312	312	902	1269	703	1070	1018	2010	276	1798	6338	1099	4543	507	10445	1401	2086	6141	3243	3499	4370	913	1983	462	2054	1218	36270
2021-08-01	2427	9610	0	3592	3112	756	1264	1024	299	323	805	1158	699	1022	1012	1938	279	1663	6454	1075	4419	499	9947	1480	2096	8535	3451	3298	4364	827	1923	461	1965	1051	32492
2021-08-02	2690	11046	0	4245	3690	721	1435	1105	297	389	976	1655	883	1075	1075	2114	326	2029	7339	1205	4917	658	11791	1656	2228	8664	3434	3737	4884	994	2183	610	2212	1206	44250
2021-08-03	2648	11367	0	4118	3699	1057	1512	1083	296	374	987	2903	925	1074	1125	2130	321	1939	7190	1212	4676	607	11201	1647	2277	8607	3560	3684	4682	1012	2231	567	2247	1195	41375
2021-08-04	2600	11079	0	3993	3608	973	1427	1099	287	393	980	1982	885	1110	1078	2137	334	1967	7465	1265	4816	614	11336	1550	2257	7695	4676	3797	4695	1020	2228	558	2255	1101	37600
2021-08-05	2562	10488	0	4031	3487	805	1360	1090	283	335	997	1620	850	1061	1107	2151	341	1976	7359	1285	4721	649	11061	1579	2126	7745	3891	3872	4634	981	2212	558	2206	1162	34864
2021-08-06	2514	10023	0	3894	3378	763	1346	1095	287	383	983	1711	793	1072	1048	2125	329	1930	7266	1223	4789	623	11156	1539	2172	6881	3499	3706	4655	972	2256	577	2149	1055	29478
2021-08-07	2541	9103	0	3649	3315	759	1259	1059	262	309	940	1539	665	1000	1009	1959	279	1669	6654	1079	4466	556	10084	1433	2166	6098	3517	3528	4568	913	1966	550	2049	938	24824
2021-08-08	2424	8881	0	3654	3371	771	1265	1033	282	341	820	1477	741	976	1012	1921	281	1787	6734	1066	4665	483	10276	1454	2174	6217	3762	3546	4613	887	1894	491	1970	1018	21764
2021-08-09	2821	9324	0	3951	3715	743	1409	1116	342	385	981	1663	872	1096	1231	2154	344	1946	7357	1336	5085	659	11746	1520	2531	7319	3713	3869	5324	1044	2298	553	2296	1169	24061
2021-08-10	2714	9260	0	3918	3689	697	1460	1107	336	374	1019	1540	927	1112	1066	2142	348	1899	7152	1231	4941	596	11640	1587	2364	6857	3628	3898	5085	1062	2252	605	2232	1154	22536
2021-08-11	2726	8551	0	3801	3587	617	1410	1100	347	366	1006	1579	894	1095	1053	2158	341	1947	6902	1190	4898	631	11489	1429	2359	6124	3565	3693	5027	1026	2319	601	2183	1102	19673
2021-08-12	2665	7706	0	3654	3402	599	1478	1078	325	384	994	1694	875	1094	1015	2142	362	1885	6848	1224	4838	623	11656	1469	2297	5654	3862	3786	4994	1026	2255	580	2264	1175	17332
2021-08-13	2470	7520	0	3540	3410	604	1431	1084	321	332	1017	1546	816	1049	1036	2083	321	1895	6515	1257	4697	590	11185	1461	2270	5267	3646	3716	4785	1029	2198	584	2154	1902	15136
2021-08-14	2253	6446	0	3282	3048	615	1370	1032	272	277	946	1259	661	1000	983	1831	288	1630	6003	1083	4280	536	9691	1311	2101	4795	3480	3304	4278	855	1907	505	1965	1483	11745
2021-08-15	2273	6310	0	3330	3005	588	1337	1047	278	317	834	1210	687	1004	993	1910	273	1658	6315	1105	4634	570	9490	1449	2393	5092	4082	3477	4710	881	1943	456	2038	1311	12552
2021-08-16	2754	6932	0	3389	3370	643	1612	1127	315	379	1000	1414	871	1094	1046	2184	324	1891	7167	1376	5056	643	11400	1535	2568	5464	4114	3905	5314	1028	2499	571	2492	1299	13269
2021-08-17	2616	6460	0	3588	3492	601	1701	1091	298	351	1009	1449	869	1105	1067	2131	343	2033	7053	1195	4875	364	11649	1495	2537	4928	3482	3846	5226	1039	2357	636	2309	1217	11486
2021-08-18	2608	6169	0	3477	3351	609	1526	1126	330	333	980	1467	946	1108	1062	2168	338	1994	6875	1275	5061	592	11736	1562	2511	5164	3532	3811	5021	1049	2397	589	2361	1200	10796
2021-08-19	2792	6196	0	3458	3436	614	1548	1104	319	362	1014	1417	972	1102	1057	2174	300	2000	6994	1289	4943	615	11834	1605	2447	5301	3541	3995	4915	1040	2351	613	2236	1219	9534
2021-08-20	2582	5917	0	3416	3248	576	1742	1073	328	338	988	1412	904	1075	1036	2156	365	2016	6661	1343	4864	637	11454	1493	2606	4731	3462	3962	4818	1006	2361	562	2277	1268	9478
2021-08-21	2316	5187	0	3266	2986	551	1462	1043	273	301	938	1343	705	1016	1000	2039	320	1752	6350	1068	4558	601	10571	1460	2663	4791	3471	3516	4703	940	2098	542	2197	1136	8213
2021-08-22	2303	4916	0	3403	3018	544	1474	1046	304	298	899	1324	724	1001	978	1996	282	1884	6216	1109	4684	511	10455	1398	2732	4886	3693	3589	4815	971	1941	528	2188	1175	7252
2021-08-23	2796	5602	0	3576	3431	568	1709	1104	363	364	1012	1441	937	1111	1034	2248	379	2032	7085	1310	5143	648	12297	1637	2862	5426	3610	4065	5557	1039	2408	645	2489	1170	8323
2021-08-24	2748	5304	0	3503	3389	623	1862	1099	373	365	989	1447	881	1099	1026	2248	371	1980	6966	1353	4954	645	11746	1586	2805	5065	3540	4250	5062	1029	2365	619	2559	1257	8133
2021-08-25	2637	5185	0	3650	3255	563	1997	1088	358	362	1015	1404	930	1103	990	2227	394	1986	6866	1344	4843	698	11901	1574	2758	5089	3397	4024	4851	1003	2391	604	2488	1180	7187
2021-08-26	2686	4998	0	3694	3281	644	1565	1092	326	370	1012	1311	932	1133	995	2196	330	1983	6720	1319	4679	615	11379	1464	2844	5410	3588	4095	4796	1042	2434	638	2539	1138	6054
2021-08-27	2559	4600	0	3550	3162	570	1438	1113	353	345	998	1281	854	1120	1020	2152	356	1934	6496	1248	4526	600	10836	1486	2625	4687	3154	4056	4506	1002	2314	577	2257	1179	5636
2021-08-28	2295	4351	0	3269	3080	553	1333	1061	333	318	942	1241	772	1063	971	1979	305	1699	6200	1115	4818	486	9880	1427	2705	4603	3185	3562	4484	925	2087	524	2067	1067	4634
2021-08-29	2252	4195	0	3358	3052	582	1293	1034	300	308	927	1205	707	1015	955	1977	311	1705	6133	1119	4575	491	9777	1389	2784	4230	3408	3638	4576	916	1989	518	1985	1092	4564
2021-08-30	2757	4685	0	3591	3279	599	1443	1100	311	397	994	1359	950	1112	1025	2180	394	2012	6424	1395	4746	598	11610	1443	2856	5075	3361	4109	5343	1041	2324	583	2312	1163	5117
2021-08-31	2732	4426	0	3413	3389	534	1484	1062	340	387	1018	1261	904	1086	1004	2142	336	2006	6449	1249	4501	527	11136	1410	2480	4697	2997	3893	4831	1027	2341	594	2195	1179	4714
2021-09-01	2456	4297	0	3279	3084	500	1552	1068	337	383	1026	1280	957	1086	991	2141	351	2022	6240	1252	4257	570	10462	1382	2055	4341	2962	3633	4478	1018	2258	617	2124	1087	4495
2021-09-02	2520	4300	0	3346	3180	526	1712	1080	331	427	1013	1359	968	1122	1006	2166	347	2022	6410	1298	4308	604	10826	1391	2049	4226	2919	4090	4510	1013	2251	581	2141	1100	4072
2021-09-03	2529	4242	0	3222	3082	544	1704	1065	290	376	998	1215	857	1102	989	2171	331	2015	6527	1331	4139	611	10795	1353	2011	4310	3156	4435	4481	1038	2222	666	2190	1036	4035
2021-09-04	2414	3980	0	3313	3262	521	1530	1072	295	363	940	1287	713	1044	974	2059	324	1808	6321	1322	4204	485	10313	1420	2665	4183	3660	4563	4295	970	2060	607	2085	1084	3852
2021-09-05	2370	3910	0	3254	3181	500	1350	1044	282	308	934	1148	732	1014	958	2044	269	1859	6090	1151	4478	570	9626	1373	2658	3968	3746	4010	4347	923	1923	655	2001	1051	4228
2021-09-06	2706	4299	0	3684	3502	553	1817	1096	327	413	1018	1228	968	1155	1036	2216	330	2019	6661	1323	4970	633	11544	1427	2171	4193	3299	4958	4877	1048	2220	741	2370	1191	4232
2021-09-07	2691	4194	0	3722	3303	585	1889	1086	320	397	1039	1216	942	1170	974	2177	342	2001	6655	1421	4554	592	11018	1481	1998	4407	3152	4581	4545	1057	2210	704	2276	1187	4103
2021-09-08	5273	7717	0	6960	7122	975	3506	1797	521	694	1398	2350	1259	2009	1402	3594	537	2918	12336	2747	8740	1002	20284	2599	3746	8552	6116	7501	8190	1572	3525	1028	4434	2001	7325
2021-09-09	2843	4059	0	3762	3767	619	1830	1068	330	424	1019	1227	942	1144	1004	2191	343	2021	6548	1479	4449	620	10878	1491	1890	4286	3118	4094	4430	1017	2171	730	2141	1114	3479
2021-09-10	2652	4128	0	3606	3775	618	1616	1057	318	375	994	1751	948	1126	1014	2137	354	1955	6483	1338	4426	580	10771	1437	1978	4118	3085	3716	4243	1018	2165	695	2086	1065	4057
2021-09-11	2556	4552	0	4114	3716	646	1459	1076	303	352	941	1651	766	1047	971	2061	286	1910	6531	1130	4541	538	10385	1504	2743	4348	3540	3722	4198	984	2101	630	2163	1028	5535
2021-09-12	3784	5003	0	4296	3699	737	1442	1066	302	350	889	1482	752	1075	958	2031	288	1884	6436	1124	4637	459	9978	1417	2573	4326	3651	3792	4351	921	2029	668	2084	1022	6857
2021-09-13	3371	5723	0	4494	4039	839	1591	1133	339	412	1017	1412	957	1159	1022	2224	389	2073	7094	1361	4689	596	11845	1371	2121	4557	3321	4082	4661	1049	2234	730	2186	1185	8103
2021-09-14	3001	5980	0	4557	3863	782	1863	1117	329	417	1023	1311	964	1144	1018	2225	331	2048	7026	1541	4475	613	10976	1423	1921	4554	3178	4003	4566	1046	2182	726	2212	1153	9125
2021-09-15	3277	5809	0	4682	3772	743	1777	1087	372	425	1033	1273	971	1184	1017	2151	322	2008	7021	1535	4548	623	10967	1399	1961	4481	2979	4003	4228	1006	2209	642	2131	1166	8446
2021-09-16	3119	5360	0	4776	3868	791	1722	1104	366	410	996	1336	986	1175	1033	2200	339	2015	6995	1393	4488	628	10958	1274	1925	4358	3098	3957	4336	1031	2173	739	2014	1157	6869
2021-09-17	2757	5186	0	4952	3773	756	1767	1080	332	393	1006	1346	956	1156	990	2154	321	1967	6929	1399	4339	571	10786	1241	1942	4140	3129	4046	4150	1047	2162	670	2024	1115	6456
2021-09-18	2620	4846	0	4863	3618	813	1601	1097	294	399	974	1274	991	1109	995	2029	346	1819	6921	1240	4148	555	10343	1302	2115	4152	3138	3840	4031	988	2110	580	1932	1028	5728
2021-09-19	2394	4473	0	5218	3578	792	1497	1066	287	327	971	1204	670	1020	958	1982	270	1636	6564	1080	4226	531	9441	1272	2663	3682	3517	3727	3966	932	1940	589	1968	1008	5792
2021-09-20	2437	4386	0	5232	3702	761	1464	1112	276	317	950	1170	704	1021	955	1901	274	1800	6641	1123	4219	514	9584	1281	3052	3846	3627	4042	4033	936	1890	605	2107	1067	5650
2021-09-21	2205	4759	0	5566	3701	776	1537	1089	267	288	883	1153	563	1028	966	1919	288	1700	6480	1071	4064	478	9352	1263	3048	3572	3691	3737	3895	829	1796	563	2057	1117	7243
2021-09-22	2981	5726	0	6444	4310	935	1983	1156	344	449	1000	1672	924	1164	1007	2199	323	2031	7644	1710	4757	626	11675	1445	2397	4316	3483	4275	4770	1055	2156	725	2308	1180	8141
2021-09-23	2775	5291	0	6229	4351	832	1812	1140	327	441	997	1755	979	1124	1029	2197	367	2024	7685	1512	4464	651	11245	1439	1977	4183	3170	4017	4494	1077	2176	744	2209	1181	6848
2021-09-24	2729	5265	0	5945	4169	853	1515	1124	329	427	1038	1468	968	1103	1015	2198	335	2027	7407	1560	4640	611	10835	1332	2125	4006	3351	3587	4640	1019	2146	706	2083	1105	6355
2021-09-25	2471	4852	0	6367	4150	885	1363	1122	322	384	945	1271	930	1054	1036	2086	312	1866	7052	1245	4409	556	10047	1303	2375	3790	3739	3349	4315	985	2011	598	1904	1031	5486
2021-09-26	2906	4954	0	6189	4449	919	1460	1137	356	431	1020	1322	974	1100	1018	2163	331	1995	7577	1336	4852	590	11129	1378	2078	3845	3657	3549	4621	1054	2200	649	1950	1075	5267
2021-09-27	2987	4920	0	6111	4521	900	1594	1141	332	537	1035	1354	990	1154	1031	2173	360	2028	7523	1566	4685	653	11583	1329	2123	3986	3290	3720	4690	1042	2164	723	2271	1180	5094
2021-09-28	2999	4869	0	5919	4642	936	1626	1132	342	452	1038	1335	969	1144	1009	2230	321	2002	7626	1501	4596	702	11389	1314	1994	3893	3381	3749	4639	1038	2171	747	2212	1186	4941
2021-09-29	2907	4828	0	5715	4114	878	1590	1151	320	467	1007	1327	982	1083	1012	2221	384	2021	7310	1492	4405	593	11354	1289	1991	3888	3496	3621	4391	1009	2195	745	2139	1128	4919
2021-09-30	2611	4740	0	5442	4072	915	1516	1132	347	372	983	1291	869	1109	1020	2083	290	1930	7200	1377	4393	580	10844	1173	2253	3705	3491	3512	4290	1006	2045	669	2132	1110	4691
2021-10-01	2241	4281	0	5483	4019	920	1267	1111	231	268	851	1145	610	993	964	1828	284	1551	6790	1049	3989	504	9538	1227	2857	3479	3747	3205	3967	809	1783	862	2215	1036	3636
2021-10-02	2276	4147	0	5769	4180	925	1302	1208	269	273	858	1232	585	1022	990	1930	264	1618	6837	1052	4057	477	9668	1316	2956	3580	4072	3316	4305	850	1760	947	2200	1062	4070
2021-10-03	2230	4217	0	5951	4331	921	1321	1205	288	277	855	1422	637	1007	982	1906	263	1589	6953	1053	4216	553	9700	1343	2798	3657	4128	3291	4390	820	1811	836	2207	1120	4192
2021-10-04	2353	4471	0	5890	4565	905	1344	1184	266	272	928	1346	593	1013	968	1962	282	1714	6946	1088	4591	570	10158	1320	2780	3800	4328	3463	4236	883	1876	809	2276	1158	4827
2021-10-05	2291	4537	0	5963	4382	925	1352	1169	266	311	928	1393	625	1034	946	1927	269	1755	6910	1060	4354	548	9715	1275	2626	3515	4481	3404	4143	860	1886	769	2263	1148	4286
2021-10-06	2243	4564	0	6105	4582	874	1375	1152	285	320	925	1431	675	1049	971	2027	281	1852	6912	1081	4201	531	9941	1235	2655	3562	4489	3363	4299	908	1919	728	2141	1135	4289
2021-10-07	2557	4354	0	6307	4514	922	1361	1163	289	366	914	1226	723	1063	948	2111	278	1914	6847	1115	4212	498	9732	1154	2455	3372	4330	3341	4345	895	1822	685	2056	1043	3906
2021-10-08	3016	4514	0	6287	4707	859	1563	1121	328	421	1054	1389	946	1117	1023	2236	326	2044	7124	1270	4398	686	11275	1247	2119	3422	3757	3565	4832	1018	2166	766	2201	1140	3594
2021-10-09	2793	4270	0	6052	4317	812	1662	1153	295	382	990	1324	901	1136	1022	2233	331	1982	6885	1331	4287	625	10822	1168	2069	3302	3587	3482	4773	1020	2115	726	2100	1092	3533
2021-10-10	2442	3817	0	5783	4209	814	1368	1113	273	325	930	1300	826	1078	979	2018	286	1885	6620	1140	4014	565	9907	1164	2261	3286	4096	3307	4313	969	1944	679	1929	983	3286
2021-10-11	4658	4349	0	5890	4395	872	1598	1120	314	427	1018	1304	898	1117	1024	2377	348	2053	7027	1444	4333	692	11669	1374	2158	3558	3743	3761	5033	1035	2188	797	2238	1198	3383
2021-10-12	3228	4160	0	6111	4352	926	1580	1144	335	445	1036	1253	943	1160	1000	2244	323	2068	6830	1480	4144	630	11279	1282	2136	3723	3652	3662	4591	1041	2171	749	3429	1173	3264
2021-10-13	2747	4061	0	5804	4432	910	1678	1136	343	427	1045	1193	993	1120	1015	2186	323	2044	6965	1418	4000	612	11052	1253	2266	3518	3569	3659	4714	1037	2157	725	6296	1052	3360
2021-10-14	3075	4362	0	5650	4277	947	1755	1179	324	491	1004	1262	959	1117	1025	2214	315	2006	7131	1589	4069	630	12122	1296	2104	5428	3421	3888	4758	1027	2136	661	3586	1241	3642
2021-10-15	2743	4237	0	5297	4184	924	1630	1169	298	448	1002	1215	955	1099	1004	2153	343	2015	6756	1445	3947	627	11143	1182	2097	3657	3348	3721	4214	1004	2151	655	2680	1133	3488
2021-10-16	2338	3725	0	5447	4108	916	1341	1146	289	360	927	1100	671	1041	968	1965	277	1894	6303	1130	3727	535	8826	1213	2594	3349	3733	3371	3843	953	1990	635	2347	1011	3154
2021-10-17	2282	3946	0	6125	4104	916	1328	1090	288	394	882	1108	940	1048	999	2024	247	1977	6094	1102	3685	528	8520	1188	2457	3339	4006	3369	3962	924	1905	610	2175	971	3867
2021-10-18	3040	4996	0	6554	4460	951	1764	1183	357	432	1037	1292	977	1119	1029	2282	367	2067	6834	1382	4086	613	11092	1307	2225	3875	3322	4024	4560	1022	2112	771	2574	1192	6543
2021-10-19	2874	5852	0	6390	4648	948	1861	1190	365	468	1004	1299	977	1152	1038	2282	326	2129	6853	1375	4270	641	11216	1273	2062	3822	3320	3956	4397	1025	2133	753	2356	1463	10257
2021-10-20	2823	5828	0	6167	4341	925	1755	1138	331	476	1038	1266	964	1163	1039	2323	337	2087	6743	1426	3797	614	10957	1253	2017	3661	3443	3849	4284	983	2128	813	2358	1189	8772
2021-10-21	3283	6347	0	5462	3728	940	1802	1171	301	298	961	1158	951	1357	1031	2173	332	1917	6912	1225	3744	541	11387	1186	2239	3445	3292	3568	3999	982	2135	610	2175	1233	11059
2021-10-22	2664	6258	0	6084	4192	971	1616	1241	292	376	996	1206	946	1101	1025	2165	323	2024	6799	1375	3758	559	11221	1266	2295	3421	3363	3598	4050	1018	2042	667	2148	1051	9705
2021-10-23	2469	5186	0	6165	4310	949	1373	1198	287	391	895	1218	731	1061	997	2041	280	1906	6701	1150	3881	549	9940	1200	2590	3539	3892	3396	3931	968	1899	642	2138	908	8941
2021-10-24	2581	5113	0	6604	4564	968	1429	1179	292	337	927	1142	779	1055	969	2090	288	1896	6784	1117	3855	561	10022	1189	2560	3534	4224	3505	4239	911	1923	634	2078	1019	9385
2021-10-25	3275	6649	0	6938	5086	1031	1815	1286	319	392	1050	1292	998	1160	1062	2387	337	2042	7428	1439	4368	621	12145	1294	2172	4039	3625	4105	4782	1062	2188	754	2282	1233	10473
2021-10-26	2976	6418	0	6831	5116	1042	1813	1326	332	428	1010	1335	951	1147	1046	2466	342	2052	7608	1489	4287	621	11748	1282	2157	3953	3509	4004	4785	1050	2175	864	2347	1139	9826
2021-10-27	3122	6360	0	6701	5305	1002	1781	1299	305	448	1030	1328	984	1180	1021	2455	333	2057	7589	1520	4313	605	11761	1300	2252	3894	3634	3996	4683	1040	2176	696	2242	1096	9942
2021-10-28	3104	6381	0	6809	5287	1002	1768	1241	344	473	1041	1269	969	1165	1022	2417	353	2088	7786	1526	4185	671	11669	1220	2177	3842	3598	4010	4818	1033	2201	721	2248	1161	9734
2021-10-29	3033	6265	0	6704	5138	1008	1667	1326	299	435	1029	1349	988	1155	1049	2322	320	2030	7755	1431	3975	600	11712	1216	2281	3725	3591	3869	4446	1027	2155	683	2176	1056	8975
2021-10-30	2700	5893	0	6585	5329	971	1420	1266	313	439	947	1246	782	1080	1012	2170	283	1876	7395	1112	4052	519	10970	1243	2885	3466	4063	3698	4234	966	2017	707	2059	1012	8196
2021-10-31	2687	6300	0	6782	5258	983	1352	1291	278	316	912	1164	794	1087	989	2108	308	1923	7181	1140	4033	539	10525	1124	2634	3246	4174	3613	4358	823	2159	644	2042	1028	9313
2021-11-01	3127	7025	0	7064	5667	992	1762	1354	300	391	1042	1243	947	1178	1040	2262	363	1981	7726	1439	4303	594	11793	1221	2250	3716	3650	4188	4847	1050	2248	732	2262	1026	11089
2021-11-02	2998	7175	0	7220	5674	1016	1628	1333	348	399	1016	1253	973	1190	1047	2346	328	2029	7900	1577	4318	642	11852	1239	2031	3778	3544	3965	4703	1029	2296	769	2194	1223	11621
2021-11-03	3153	7965	0	6954	5711	1019	1784	1286	344	444	1038	1240	965	1170	1026	2249	306	2046	7826	1508	4274	594	11823	1213	2142	3712	3484	3803	4670	1026	2178	778	2104	1284	16481
2021-11-04	3165	7932	0	6963	5715	1012	1777	1314	359	456	1031	1289	970	1187	1045	2330	332	2038	7903	1493	4454	594	12751	1251	2100	3854	3626	3907	4673	997	2191	672	2059	1136	15476
2021-11-05	3069	7750	0	6785	5565	1004	1647	1293	334	403	1007	1258	948	1203	1019	2269	348	2042	7824	1498	4241	539	11604	1238	2178	3754	3596	3926	4637	992	2175	653	1982	1109	14363
2021-11-06	2710	6873	0	6465	5495	951	1395	1289	292	351	947	1136	829	1120	971	2125	259	1995	7407	1186	4100	510	10757	1193	2549	3308	3878	3625	4230	874	2100	551	1986	1090	10344
2021-11-07	2372	6254	0	6362	4829	961	1333	1251	279	351	886	1124	718	1056	956	2079	267	1819	6647	1122	3874	480	9821	1109	2209	3029	4071	3345	4110	837	2024	533	1622	857	9097
2021-11-08	2717	6985	0	6717	5139	978	1693	1220	286	428	986	1196	914	1164	1054	2384	301	1965	7139	1323	4441	602	11272	1183	2029	3792	3667	3820	4650	988	2138	681	1954	1055	10287
2021-11-09	2723	6549	0	7050	5102	964	1554	1235	319	384	1062	1238	959	1170	1002	2226	313	2054	7166	1433	4124	646	11154	1320	1968	3998	3431	3791	4685	1027	2144	678	2058	1114	9241
2021-11-10	2761	5839	0	6707	5050	966	1673	1332	342	444	1022	1174	973	1169	1027	2245	313	2080	7078	1490	3977	607	11409	1304	2019	3864	3500	3643	4637	1020	2137	712	2113	1099	8519
2021-11-11	2932	6133	0	6435	4960	984	1645	1222	333	464	1016	1205	984	1173	1000	2221	311	2070	6980	1465	3840	604	11191	1275	2027	3668	3408	3546	4464	1005	2141	639	1974	996	8255
2021-11-12	3048	6553	0	6235	4939	984	1722	1198	319	403	982	1182	949	1155	1009	2215	294	2064	7082	1431	3919	602	11095	1348	2107	3876	3473	3581	4421	1006	2165	691	2008	1030	8864
2021-11-13	3411	5935	0	6239	4980	967	1435	1245	311	369	949	1171	916	1100	996	2126	275	1985	6990	1138	3811	512	10480	1274	2574	3560	4064	3463	4254	946	1960	611	2010	1005	7270
2021-11-14	2747	5801	0	6340	4902	969	1426	1308	286	344	922	1252	788	1094	962	2519	292	2011	6792	1149	3958	499	10431	1285	2480	3394	4378	3483	4433	821	1978	611	1885	1068	6894
2021-11-15	3391	6253	0	6280	5549	989	1999	1363	354	427	1076	1325	1003	1217	1054	2442	310	2108	7537	1450	4311	537	12180	1398	2336	3851	3838	3882	5093	1022	2217	717	2235	1134	6897
2021-11-16	3236	6083	0	6178	5369	985	2390	1296	335	469	1055	1326	966	1215	1026	2335	326	2221	7491	1760	4273	612	12274	1364	2116	3633	3737	3813	4981	1056	2195	771	2274	1214	6027
2021-11-17	3319	5906	0	6057	5537	972	6555	1252	355	475	1047	1290	967	1252	1057	2375	328	2135	7497	1735	4265	619	12435	1193	2159	3455	3678	3768	4756	1093	2247	699	2265	1182	5656
2021-11-18	3242	5770	0	5709	5465	979	8844	1304	324	426	1023	1307	996	1203	1028	2392	296	2108	7621	1561	4154	615	12624	1153	2255	3517	3885	3690	4721	1027	2249	695	2202	1160	5089
2021-11-19	3838	5755	0	5412	5334	988	3111	1288	346	441	1064	1275	980	1166	1052	2313	321	2080	7447	1458	4099	672	12549	1222	2392	3542	3791	3601	4634	1016	2187	710	2179	1114	4685
2021-11-20	2977	5474	0	5459	5445	964	2191	1341	287	357	950	1211	860	1079	1014	2336	278	1996	6993	1216	4074	587	14589	1217	2903	3527	4270	3479	4559	990	2118	669	2128	1028	4407
2021-11-21	2789	5164	0	5643	5079	958	1912	1253	294	371	930	1221	811	1089	990	2232	267	2029	6943	1214	4385	547	12912	1162	2722	3378	4602	3433	4404	979	2133	548	1881	1027	4239
2021-11-22	3235	5420	0	5782	5468	996	2301	1313	377	494	1044	1316	991	1189	1041	2334	341	2169	7286	1567	4894	655	13706	1245	2328	3845	3896	3969	4749	1034	2274	673	2175	1198	4363
2021-11-23	4409	5380	0	6128	5215	994	2260	1307	349	484	1057	1234	978	1248	1054	2295	354	2137	7278	1581	4557	634	13032	1343	2192	3931	3785	3679	4708	1056	2185	701	2197	1164	4169
2021-11-24	3730	5568	0	5653	5261	976	2192	1299	308	448	1060	1330	1019	1247	1033	2342	322	2110	7140	1654	4411	626	12863	1304	2227	4012	3793	3702	4867	1036	2215	724	2167	1242	4589
2021-11-25	3921	8812	0	5174	5374	992	2072	1295	301	469	1078	1330	966	1314	1047	2484	318	2154	7354	1572	4243	640	13125	1331	2134	3990	3986	3672	4872	1032	2192	734	2270	1499	7645
2021-11-26	3223	7325	0	4976	5275	987	1812	1275	336	458	1015	1271	975	1192	1066	3038	327	2070	7251	1554	4015	679	12872	1254	2337	3745	3912	3638	4563	1035	2160	694	2230	1313	9815
2021-11-27	2946	6154	0	5358	5393	958	1532	1360	299	336	968	1251	823	1294	1014	2299	305	1973	6976	1270	3912	528	11764	1233	2941	3622	4314	3467	4265	959	2056	665	2076	1108	9714
2021-11-28	2875	6075	0	6177	5388	964	1577	1382	264	404	956	1212	916	1149	992	2203	258	1983	6934	1122	3944	517	11549	1215	2857	3667	4729	3580	4562	982	2036	615	2064	1096	9521
2021-11-29	3339	6804	0	6723	5905	978	2039	1375	349	508	1072	1488	1007	1300	1057	2563	331	2164	7910	1616	4482	579	13640	1339	2436	4081	4235	3905	5259	1042	2257	764	2290	1174	12641
2021-11-30	3308	6112	0	5951	5646	961	2033	1252	336	520	1039	1346	1003	1229	1056	2484	357	2146	7401	1563	4116	631	12638	1288	2233	3727	3905	3774	4803	1047	2243	705	2157	1165	10450
2021-12-01	3190	6306	0	6014	5309	979	1968	1250	329	459	1035	1233	990	1217	1013	2371	364	2123	7407	1519	3890	689	12273	1276	2246	3781	3747	3600	4531	1048	2203	719	2326	1173	9201
2021-12-02	3028	6094	0	6108	5415	991	1858	1293	357	455	1058	1251	999	1501	1030	2344	315	2150	7456	1736	4014	606	12405	1341	2212	3908	4099	3631	4662	1048	2173	708	2244	1202	7945
2021-12-03	3483	6188	0	6025	5151	1001	1820	1255	336	472	1052	1264	963	2370	1037	2347	313	2085	7337	1606	3747	564	12436	1277	2377	3840	4091	3452	4543	1007	2186	690	2112	1048	7753
2021-12-04	3082	6046	0	5970	5227	1008	1461	1247	300	386	968	1197	860	2119	1028	2232	299	1982	7031	1295	3811	557	11196	1228	2863	3684	4493	3512	4351	930	2035	687	2136	1078	7081
2021-12-05	2965	5906	0	6190	5460	982	1534	1308	285	430	953	1306	852	1436	1064	2203	291	1963	6868	1271	3935	566	11028	1272	2735	3528	4767	3405	4510	945	2074	652	1980	1127	6424
2021-12-06	3522	6569	0	6534	6092	1018	2327	1425	402	470	1044	1537	970	1339	1089	2519	354	2100	7896	1629	4590	662	14366	1304	2373	4015	4424	3851	5184	1063	2324	847	2318	1125	7833
2021-12-07	3567	6693	0	6683	6172	1002	2241	1377	318	487	1049	1591	978	1534	1055	2451	328	2147	7849	1676	4471	664	14043	1341	2210	3980	4767	3799	5071	1050	2387	777	2200	1201	8802
2021-12-08	3276	7220	0	6707	6177	985	1977	1351	318	473	1065	1512	991	1319	1036	2483	324	2133	7940	1710	4519	663	13537	1250	2457	3911	4280	3666	4773	1059	2403	727	2278	1206	9899
2021-12-09	3387	7151	0	6701	6121	983	1840	1377	324	509	1079	1434	985	1279	1065	2457	333	2139	8024	1568	4354	676	13365	1258	2405	3769	4159	3756	4925	1060	2282	713	2171	1218	9421
2021-12-10	3276	6858	0	6174	6082	989	1828	1348	317	488	1029	1417	1000	1196	1039	2369	316	2085	7772	1543	4232	542	12727	1266	2405	3671	4482	3606	4654	1025	2217	687	2075	1124	8230
2021-12-11	2973	6485	0	6653	6071	972	1722	1348	307	457	999	1370	944	1212	1019	2188	302	2007	7446	1259	4039	522	11662	1217	2944	3335	5124	3416	4403	994	2146	637	2069	1106	7572
2021-12-12	2724	6292	0	6648	5860	972	1563	1401	266	457	973	1260	922	1116	1038	2133	271	1945	7222	1174	4067	511	10968	1169	2945	3423	5244	3433	4615	967	2055	669	1978	1086	8114
2021-12-13	3319	7527	0	6791	6532	984	1797	1437	322	449	1057	1504	991	1339	1326	2408	341	2098	8103	1557	4431	616	13027	1353	2539	4102	4308	3948	4987	1043	2290	780	2248	1165	10600
2021-12-14	3235	7427	0	6891	6484	994	1836	1429	345	470	1045	1437	989	1325	1115	2479	362	2129	8065	1593	4277	600	12819	1306	2355	4097	4051	3836	5005	1051	2289	693	2146	1300	10657
2021-12-15	3374	7511	0	6754	6254	1010	1778	1416	335	476	1088	1443	986	1275	1099	2440	359	2118	7829	1765	3982	620	13100	1229	2321	3973	4024	3817	4932	1023	2362	716	2182	1185	10501
2021-12-16	3397	7330	0	6757	6211	979	1825	1367	321	528	1073	1518	972	1276	1503	2402	358	2141	8022	1641	4090	574	12616	1204	2335	3822	4010	3693	4873	1053	2437	718	2063	1217	11461
2021-12-17	3273	7170	0	6493	5701	950	1729	1328	362	518	1030	1341	969	1180	1209	2282	315	2115	7489	1540	4066	586	12351	1199	2339	3636	3934	3664	4439	1029	2246	657	2058	1112	10937
2021-12-18	2777	7088	0	6667	5643	946	1389	1345	297	360	949	1199	789	1089	1048	2139	258	2017	7194	1143	3740	525	10995	1157	2694	3340	4481	3471	4018	947	2042	616	1958	974	9776
2021-12-19	2786	7075	0	6977	5752	952	1387	1360	339	409	941	1285	850	1090	1035	2145	289	2017	7280	1189	3804	463	11165	1165	2678	3623	4729	3370	4464	897	2014	603	1854	1020	9490
2021-12-20	3338	7508	0	7061	6435	986	1784	1395	338	536	1047	1353	995	1244	1081	2443	319	2298	7888	1517	4246	618	13170	1190	2292	4113	4324	3707	5012	1014	2240	808	2130	1186	9744
2021-12-21	3278	7267	0	7052	5851	997	1724	1442	340	582	1045	1436	977	1284	1079	2395	335	2145	7664	1551	4090	630	12657	1179	2081	3830	4041	3681	4799	1024	2202	716	2057	1110	10275
2021-12-22	3578	7762	0	6776	6306	988	1828	1505	337	583	1045	1466	1030	1263	1108	2494	367	2193	8047	1684	4036	634	13111	1243	2148	3950	3998	3758	4709	1039	2202	790	2074	1200	10087
2021-12-23	3509	8391	0	6798	6077	989	1745	1494	347	549	1063	1306	1020	1301	1114	2329	357	2207	7778	1614	3949	666	13077	1182	2100	3716	3892	3677	4662	1014	2206	763	2031	1077	11528
2021-12-24	3001	7797	0	6447	5412	974	1634	1455	363	461	1036	1355	969	1222	1052	2209	286	2400	7116	1435	3709	567	12239	1156	2210	3558	3459	3515	4304	1007	2141	647	1930	1076	8994
2021-12-25	2637	6932	0	6634	5278	953	1407	1397	252	464	945	1276	823	1109	1035	2123	291	2015	6905	1173	3507	516	11207	1136	2285	3284	4277	3237	3860	859	1979	586	1804	977	8325
2021-12-26	2538	7040	0	6663	5105	923	1397	1297	269	527	933	1168	938	1110	1055	2142	278	2063	6591	1147	3355	507	10827	1099	2141	3138	4309	3253	3910	910	1967	606	1635	887	8753
2021-12-27	2967	7424	0	6957	5452	968	1637	1268	300	520	1033	1321	995	1205	1166	2338	312	2157	6927	1486	3900	599	12338	1249	1928	3911	3681	3614	4553	990	2140	731	1886	1012	10068
2021-12-28	3071	7576	0	7145	5540	980	1678	1295	342	558	1028	1350	992	1258	1165	2411	316	2218	7295	1607	3710	554	12299	1203	2022	3853	3464	3526	4661	993	2092	749	1908	1035	10178
2021-12-29	3060	7892	0	7210	5589	1019	1770	1362	337	545	1079	1370	992	1202	1443	2342	305	2177	7462	1609	3736	581	12547	1238	1940	3790	3506	3642	4453	978	2138	672	1952	1121	9813
2021-12-30	3054	7314	0	6890	5466	985	1725	1339	316	532	1037	1322	998	1225	1304	2365	387	2240	7326	1585	3499	600	13695	1172	1846	3645	3438	3555	4427	994	2156	662	1899	1090	9387
2021-12-31	2767	7327	0	6305	5122	964	1450	1279	286	461	993	1367	950	1109	1091	2170	330	2060	6741	1406	3292	589	12295	1125	1926	3179	3186	3254	3899	959	2079	583	1752	1001	9779
2022-01-01	2440	6850	0	6853	5004	933	1340	1352	283	321	918	1223	747	1091	1053	1995	284	1939	6579	1159	3231	447	11194	1065	2329	3019	3881	3154	3900	907	1765	631	1857	952	8784
2022-01-02	2655	7535	0	7216	5444	957	1350	1335	281	397	927	1227	852	1100	1049	2155	296	1956	7069	1173	3409	525	11617	1143	2370	3257	4476	3346	4323	863	1892	637	1910	1039	9459
2022-01-03	2894	7580	0	7814	5863	967	1564	1389	285	409	961	1307	862	1146	1066	2299	295	2002	7764	1270	3608	513	13867	1176	2172	3428	4441	3378	4380	942	1964	689	1927	1102	9394
2022-01-04	3422	8565	0	7872	6441	1040	1899	1578	324	467	1078	1489	1016	1290	1124	2582	348	2150	8323	1526	4118	702	15573	1241	2152	3979	4030	3803	5045	1045	2214	753	2194	1145	11577
2022-01-05	3325	8681	0	7952	6299	1005	1827	1484	317	446	1040	1560	1003	1270	1113	2513	341	2166	8083	1569	3859	757	14239	1196	2124	3933	3855	3609	5070	1021	2150	797	2096	1186	11178
2022-01-06	3815	9018	0	7593	6297	990	1924	1557	358	483	1064	1483	1021	1346	1131	2610	345	2193	8056	1614	3921	701	17135	1210	2041	3930	3874	3611	4610	1016	2169	771	2199	1208	13018
2022-01-07	3478	9190	0	7591	6205	1000	1756	1571	336	439	1045	1455	988	1331	1152	2542	343	2129	7994	1642	3825	632	15700	1148	2066	3936	3794	3591	4552	1014	2162	765	2055	1107	13524
2022-01-08	3166	8497	0	7601	6123	960	1483	1608	295	410	1010	1368	974	1146	1084	2415	313	1976	7970	1262	3606	592	13435	1151	2305	3696	3922	3365	4446	950	2048	725	1964	953	12152
2022-01-09	3031	9356	0	7602	6049	957	1391	1548	297	433	965	1324	981	1145	1069	2337	263	2002	7737	1230	3650	557	12692	1158	2202	3692	4455	3311	4587	896	2013	654	1924	996	16245
2022-01-10	3477	9187	0	7707	6239	1004	1759	1550	328	434	1070	1433	987	1201	1126	2611	333	2130	8266	1545	4019	596	13910	1228	2063	4300	3933	3611	4910	1002	2142	720	2180	1075	15520
2022-01-11	3367	9080	0	7395	6001	999	1807	1502	335	1019	1065	1380	1008	1242	1088	2636	328	2089	8024	1575	4009	638	13434	1186	2071	4245	3831	3418	4744	988	2171	745	2097	1180	14945
2022-01-12	3214	8849	0	7301	5735	1003	1746	1484	319	582	1071	1355	978	1255	1073	2735	319	2118	8011	1539	4110	604	13223	1199	2105	4288	3743	3593	4634	1009	2132	769	2186	1246	14239
2022-01-13	3190	8430	0	7180	5650	965	1711	1472	331	447	1065	1371	963	1161	1058	2539	312	2087	8102	1553	3885	596	13497	1203	2335	4172	3776	3666	4596	1001	2134	746	2436	1170	13827
2022-01-14	3455	8592	0	6967	5563	941	1641	1410	324	391	1045	1348	955	1135	1054	2789	338	2120	7746	1425	3663	663	12995	1184	2235	4059	3857	3915	4414	968	2113	753	2143	1220	14147
2022-01-15	3198	8248	0	6985	5354	940	1363	1376	267	366	958	1278	775	1121	1017	2378	257	1994	7406	1228	3723	561	11952	1121	2354	3879	4114	3849	4344	938	1987	643	1991	1112	12617
2022-01-16	3012	7826	0	7050	5242	924	1400	1370	288	386	949	1218	814	1073	979	2361	270	1895	7406	1272	3614	495	11933	1143	2212	3729	4293	3897	4607	934	1902	604	1924	1181	12349
2022-01-17	3454	8457	0	6977	5982	966	1687	1415	311	376	1027	1642	949	1160	1069	2507	301	2068	7988	1522	4115	608	20142	1310	2187	4130	4150	4084	5094	1014	2161	767	2205	1253	12614
2022-01-18	3213	7948	0	6859	5835	926	1708	1484	330	395	1042	1784	960	1154	1060	2495	325	2075	7946	1560	4071	633	16233	1232	2232	4148	3945	4036	4911	981	2153	725	2137	1271	11693
2022-01-19	3099	7738	0	6890	5595	956	1674	1368	320	554	1034	1731	932	1146	1063	2438	321	2053	7730	1560	3917	612	15230	1229	2143	3895	3470	4293	4696	1013	2162	725	2215	1304	10306
2022-01-20	3057	7249	0	6698	5493	884	1660	1385	303	583	1005	1661	974	1114	1059	2409	301	2122	7645	1596	3625	624	13453	1166	2189	3825	3196	4549	4586	1003	2157	660	2090	1486	9626
2022-01-21	2891	7221	0	6331	5388	898	1715	1332	341	447	1020	1436	891	1144	1043	2433	309	2140	7491	1455	3504	594	13113	1185	2137	3704	3042	4186	4462	980	2114	635	2039	1365	8848
2022-01-22	2717	6659	0	6042	4990	923	1472	1320	284	322	946	1382	803	1064	997	2122	288	2012	7147	1244	4067	516	11987	1128	2188	3343	3111	4145	4298	931	1930	563	1886	1206	7304
2022-01-23	2486	6924	0	5753	4923	852	1388	1280	284	320	924	1262	708	1059	995	2136	272	2004	6900	1188	3854	539	11612	1089	2098	3331	3367	3985	4327	921	1911	635	1805	1236	8907
2022-01-24	3034	7274	0	6095	5438	899	1671	1374	320	340	1030	1337	893	1110	1035	2422	314	2086	7461	1468	4000	649	13245	1156	2191	4175	3491	4013	4697	992	2124	684	2064	1276	10478
2022-01-25	2823	7170	0	6048	5195	813	1578	1331	295	344	1055	1372	943	1090	1043	2375	297	2069	7097	1453	3941	665	12724	1176	2223	3914	3219	3916	4533	985	2094	738	2118	1220	9329
2022-01-26	2884	7363	0	5986	5066	808	1783	1394	329	370	994	1374	920	1087	1058	2496	295	2012	7112	1459	3740	651	13555	1184	2127	3745	3241	4070	4608	1000	2081	659	1950	1302	9508
2022-01-27	2772	7449	0	5754	4805	784	1815	1294	309	349	1005	1326	958	1078	1007	2342	282	2097	7044	1409	3728	675	12622	1130	2255	3520	3214	3964	4521	984	2047	645	1911	1309	9742
2022-01-28	2523	6632	0	5333	4570	735	1600	1274	283	311	959	1268	862	1041	995	2261	284	1944	6694	1461	3353	635	13064	1130	2226	3470	3125	4098	4204	967	2031	587	1853	1187	7968
2022-01-29	5492	6076	0	4903	4163	724	1418	1203	287	306	963	1232	691	1036	982	2233	273	1894	6091	1386	3189	567	12204	1141	2107	3261	3135	3767	4004	853	1887	570	1773	1215	6656
2022-01-30	7112	5522	0	4473	3632	687	1342	1081	253	250	897	1101	618	987	955	2207	256	1710	5945	1170	2952	451	10933	1104	1889	3116	2973	3374	3839	801	1694	536	1718	1132	6120
2022-01-31	2618	4465	0	3729	2774	588	1119	997	229	128	592	1026	434	851	899	1695	138	1445	4634	959	2284	380	8611	1010	1305	2340	2224	2567	3400	570	1273	408	1502	948	5020
2022-02-01	2209	4879	0	3925	3025	570	1227	1025	239	184	587	1056	469	847	920	1749	145	1633	4997	988	2398	416	9022	1050	1415	2448	2653	2869	3813	566	1436	478	1568	1129	5960
2022-02-02	2368	5052	0	4402	3380	585	1350	1084	270	221	719	1109	539	956	936	2012	158	1742	5472	1043	2735	475	10959	1056	1737	2837	3041	3196	4019	691	1552	538	1843	1405	5993
2022-02-03	2412	5187	0	4489	3583	613	1469	1100	279	250	793	1151	582	965	949	2037	238	1839	5585	1053	2931	439	11858	1085	1977	2950	3231	3214	4117	750	1784	654	1936	1331	5552
2022-02-04	2427	5114	0	4664	3850	646	1484	1099	243	239	830	1115	592	990	949	2169	220	1899	5634	1081	3031	517	12252	1105	2182	3031	3462	3284	4170	869	1827	620	2089	1270	5470
2022-02-05	2572	5055	0	4875	3693	674	1361	1069	247	237	931	1148	610	1021	947	2234	266	1896	5805	1063	3121	451	12311	1096	2439	3031	3544	3376	4080	833	1857	697	2165	1363	5721
2022-02-06	2585	5677	0	5098	3967	662	1483	1131	238	252	937	1201	701	1056	968	2258	254	1921	5976	1076	3206	555	12894	1166	2628	3287	3833	3725	4203	841	1913	755	2214	1358	7213
2022-02-07	3068	6611	0	5522	4366	771	1927	1244	306	315	1025	1224	925	1119	1022	2579	324	2123	6683	1402	3560	604	15219	1260	2876	3658	3890	4592	4748	996	2118	859	2811	1482	8608
2022-02-08	3139	6400	0	5888	4465	760	1874	1301	352	364	1074	1320	969	1157	1033	2672	335	2128	6963	1486	3743	705	15600	1266	3083	3825	4057	4861	4782	1005	2208	908	2885	1455	8122
2022-02-09	3261	6610	0	6200	4815	759	1979	1318	343	360	1064	1383	960	1185	1054	2729	344	2164	7325	1694	3778	711	16464	1355	3210	3824	3994	4666	5161	1044	2274	905	2961	1612	8368
2022-02-10	3550	6458	0	5945	4931	804	2079	1364	333	359	1062	1424	982	1163	1037	2754	344	2125	7375	1643	3853	659	16522	1358	3492	3822	3944	5095	5122	1067	2218	938	2946	1488	8025
2022-02-11	5198	6383	0	6010	4994	746	1981	1355	339	364	1071	1402	961	1146	1052	2886	364	2186	7408	1536	3798	719	16394	1344	3902	3821	3780	5011	5021	1052	2252	904	2911	1538	7955
2022-02-12	6330	5882	0	5506	4589	697	1677	1244	326	321	969	1254	903	1080	1004	2579	307	2160	6823	1388	3719	664	14802	1263	3468	3361	3998	4464	4706	969	2111	724	2529	1492	6362
2022-02-13	6697	5613	0	5478	4577	698	1562	1216	293	329	962	1173	847	1094	995	2483	298	2044	6649	1247	3530	636	14273	1211	3728	3263	3887	4176	4497	968	2103	750	2343	1471	5757
2022-02-14	4218	6547	0	5516	4818	709	1970	1282	349	348	1041	1315	966	1163	1072	2586	327	2167	6936	1557	3798	678	15839	1347	3349	3872	3622	4493	4900	1054	2291	861	2694	1583	8766
2022-02-15	3841	6760	0	5483	4436	641	1900	1292	361	392	1051	1247	947	1157	1032	2614	383	2118	6941	1590	3708	777	14993	1329	2990	3729	3756	4229	4559	994	2212	842	2636	1563	9958
2022-02-16	3616	7051	0	5593	4533	711	1975	1290	385	377	1079	1340	1019	1148	1041	2719	375	2195	7083	1659	3681	742	15561	1322	2970	3786	3672	4403	4709	1022	2246	827	2711	1599	10286
2022-02-17	3753	7077	0	5931	4550	687	2038	1305	372	452	1086	1333	1004	1187	1041	2778	365	2181	7101	1737	3760	684	15190	1329	2817	3681	3798	4041	4695	1027	2230	869	2775	1556	9971
2022-02-18	3483	6853	0	5563	4525	613	1992	1221	342	373	1070	1268	965	1138	1035	2627	376	2101	6977	1695	3761	656	14722	1286	2851	3739	3800	3939	4597	1017	2252	766	2567	1511	8951
2022-02-19	3282	6356	0	5387	4147	553	1694	1206	360	357	989	1230	860	1038	982	2468	312	2021	6465	1377	3664	659	13654	1274	3119	3406	4184	3846	4296	974	2071	686	2458	1380	7883
2022-02-20	2889	6354	0	5231	3877	623	1633	1078	313	322	971	1122	790	1069	972	2443	276	2000	6240	1247	3253	616	12644	1210	2745	3239	4067	3631	4163	959	2057	729	2349	1359	8532
2022-02-21	3588	7008	0	5296	4228	704	1974	1141	349	391	1067	1343	978	1173	1078	2681	381	2197	6811	1756	3696	655	14904	1340	2713	3626	3775	4001	4793	1055	2295	898	2838	1511	10514
2022-02-22	3299	7106	0	5544	4084	698	1961	1127	332	475	1092	1518	1022	1189	1078	2570	380	2184	6800	1745	3646	651	14669	1359	2424	3682	3636	4022	4596	1044	2248	795	2764	1476	11258
2022-02-23	3518	7335	0	5272	4092	686	1942	1119	389	483	1082	1645	998	1185	1067	2591	353	2180	6711	1920	3508	695	18568	1404	2455	3576	3574	3945	4451	1067	2412	757	2690	1464	9968
2022-02-24	3576	6902	0	5490	4248	739	1878	1146	362	471	1047	1425	1001	1140	1050	2679	352	2211	6819	1770	3703	659	16420	1345	2378	3521	3660	3743	4534	1031	2263	879	2617	1399	8427
2022-02-25	3428	6751	0	5586	4217	733	1871	1155	353	408	1095	1338	977	1153	1106	2587	344	2159	6631	1806	3682	661	14360	1317	2456	3673	3598	3695	4487	1028	2272	786	2656	1391	8509
2022-02-26	3215	6336	0	5658	4227	711	1527	1151	331	398	972	1229	831	1086	1023	2410	284	2043	6582	1388	3522	509	13206	1317	3040	3632	3781	3570	4426	968	2149	714	2798	1151	7345
2022-02-27	3070	6129	0	5709	4006	755	1581	1089	337	403	951	1236	879	1045	992	2395	315	1989	6642	1265	3428	489	13048	1274	2881	3347	3759	3729	4549	951	2067	621	2384	1192	7422
2022-02-28	3854	6999	0	6023	4837	791	2098	1209	364	485	1098	1436	1032	1128	1025	2840	388	2181	7078	1811	3846	598	15152	1345	2606	4097	3473	4228	5491	1045	2331	782	2814	1440	9746
2022-03-01	2993	7005	0	6121	4790	808	2035	1169	377	483	1094	1217	981	1240	1057	2645	341	2196	7276	1224	3735	754	14857	1285	2334	3788	3401	4073	5083	1036	2290	793	2707	1439	8781
2022-03-02	3328	7052	0	6106	3962	835	2359	1209	325	525	1075	1357	996	1206	1046	2819	374	2194	7404	1511	3741	714	14760	1274	2277	3920	3607	3977	5070	1055	2278	810	2765	1607	8847
2022-03-03	3558	7102	0	6116	3561	857	2338	1221	346	493	1086	1401	1014	1271	1078	2724	391	2210	7398	1711	4540	700	14690	1298	2300	3927	5423	4023	5019	1063	2304	707	2788	1636	9457
2022-03-04	3657	6845	0	5480	4091	867	2030	1202	342	456	1070	1365	994	1231	1044	2685	335	2131	7122	1570	3836	650	14156	1313	2437	3806	3692	3774	4688	1032	2287	707	2679	1541	9260
2022-03-05	3149	6809	0	5904	4479	885	1629	1263	312	394	1020	1360	844	1141	1013	2482	326	2030	7066	1286	3705	616	12926	1345	3186	3945	3833	3851	4577	982	2159	672	2950	1408	9325
2022-03-06	3169	7322	0	6132	4649	941	1582	1202	285	429	995	1389	861	1125	994	2487	309	1998	7226	1204	3825	619	12863	1296	2916	4008	4106	3708	4744	958	2097	648	2623	1301	12022
2022-03-07	3665	8008	0	6157	4707	970	1956	1225	375	488	1059	1455	979	1276	1081	2682	396	2190	7550	1653	4120	665	14136	1453	2693	4350	3425	3943	5315	1081	2308	733	2915	1507	14576
2022-03-08	3382	7868	0	6224	4546	933	2175	1236	376	489	1088	1418	994	1348	1033	2652	339	2158	7200	1494	3748	632	13699	1383	2413	4248	3121	4385	4995	1040	2268	704	2751	1568	14664
2022-03-09	3476	8280	0	6614	4926	922	2211	1258	369	546	1089	1454	1000	1416	1065	2603	359	2145	7715	1659	3926	656	14122	1468	2605	4621	3312	4620	4965	1082	2305	773	2600	1371	18433
2022-03-10	3299	8907	0	6661	5086	951	1862	1251	351	527	1097	1500	989	1325	1070	2633	316	2160	7875	1773	3859	593	13954	1303	2262	4829	3296	4654	5248	1024	2283	743	2677	1393	21989
2022-03-11	3406	9730	0	6305	4795	902	1572	1179	339	477	1098	1469	978	1261	1034	2465	342	2111	7558	1539	3763	663	13207	1380	2264	4578	3268	4419	4847	1024	2225	725	2460	1255	27140
2022-03-12	3126	9684	0	6855	4801	938	1347	1230	303	416	984	1424	867	1119	1016	2312	297	1962	7639	1287	3774	572	13158	1293	2806	4408	3719	4190	4627	951	2055	598	2429	1080	25840
2022-03-13	2947	11502	0	6815	4694	942	1337	1288	284	430	972	1321	771	1053	1006	2279	290	2021	7518	1211	3826	498	12490	1240	2525	4543	3836	3782	4730	962	2036	557	2249	1223	34774
2022-03-14	3461	12083	0	6891	5257	968	1787	1289	354	550	1061	1458	974	1156	1057	2508	306	2136	8113	1432	4186	654	13881	1378	2191	5154	3557	4134	5533	1042	2213	695	2580	1319	38872
2022-03-15	3288	11625	0	6645	5074	962	1865	1261	334	535	1067	1391	960	1181	1069	2453	328	2149	8257	1448	4229	743	13341	1384	1825	5667	3568	3934	5249	1043	2218	713	2367	1467	34299
2022-03-16	3279	11090	0	6619	5162	11466	1792	1331	307	556	1061	1422	984	1226	1017	2463	372	2153	8278	1442	4244	550	13078	1407	1989	5656	3443	4035	5625	1047	2217	693	2315	1400	29818
2022-03-17	3121	10217	0	6271	4946	8467	1846	1259	383	558	1069	1353	1000	1183	1041	2455	349	2122	8001	1420	4302	608	13100	1439	1855	5486	3278	4074	5096	1059	2162	617	2404	1349	26687
2022-03-18	3110	10285	0	6215	4885	3234	1684	1295	321	473	1059	1502	964	1157	1018	2324	365	2143	7812	1322	4256	666	13367	1345	1944	5154	3402	3956	4919	1008	2214	573	2203	1319	26469
2022-03-19	2680	9942	0	6367	4784	2379	1492	1282	332	481	1022	1372	988	1114	1005	2249	271	1998	7518	1393	4110	608	12255	1332	2292	5445	4177	3817	4860	946	2077	551	2190	1316	24174
2022-03-20	2656	9462	0	6202	4599	2049	1494	1255	313	508	983	1345	1061	1121	993	2184	284	1987	7351	1220	4112	623	14769	1312	2219	5272	4479	3703	4836	936	2071	529	2097	1207	22299
2022-03-21	3354	9237	0	6289	4971	2079	1801	1299	298	586	1051	1439	969	1194	1068	2486	357	2139	7878	1472	4686	665	15322	1433	2022	5232	4206	4022	5636	1038	2312	634	2258	1312	22843
2022-03-22	3201	8765	0	5968	4628	1969	1769	1178	356	633	1071	1378	1001	1177	1036	2381	323	2162	7457	1456	4347	645	13586	1352	1849	4757	3882	4005	5327	1034	2238	605	2101	1408	20031
2022-03-23	3429	8775	0	5801	4744	1970	1742	1184	326	616	1088	1325	1027	1181	1028	2402	317	2166	7432	1684	4257	679	13520	1367	1928	4686	4093	3957	5206	1072	2228	637	2171	1377	19851
2022-03-24	3056	8430	0	5606	4526	1951	1797	1223	330	640	1061	1361	989	1191	1015	2448	333	2249	7687	1604	4255	690	13459	1343	2026	4755	4213	4032	5148	1019	2275	594	2234	1582	25900
2022-03-25	2948	8052	0	5693	4478	1997	1815	1244	321	611	1056	1383	990	1200	1037	2433	316	2159	7425	1524	4148	610	13383	1287	1889	4296	4098	12742	5303	1046	2212	568	2099	1480	20172
2022-03-26	2817	7581	0	5383	4536	1884	1590	1207	320	463	988	1280	829	1133	994	2199	299	2037	7201	1215	4054	543	12359	1327	2165	4497	4395	5224	5104	988	2112	587	2099	1113	17769
2022-03-27	2748	7593	0	5372	4447	1899	1567	1250	307	447	983	1341	814	1097	994	2204	267	2063	7110	1142	4124	523	13608	1311	2173	4697	4610	4266	4933	924	2062	568	2204	1189	17382
2022-03-28	3304	8537	0	5528	4631	1990	1856	1250	362	572	1117	1638	979	1210	1055	2533	320	2219	7829	1445	4648	586	14619	1433	2045	5099	4295	4444	5665	1040	2246	690	2426	1508	20445
2022-03-29	2960	8191	0	5692	4814	1994	1882	1212	340	562	1063	1660	1003	1190	1041	2541	335	2188	7900	1450	4539	641	13947	1460	1998	4866	4119	4409	5552	1031	2249	713	2292	1450	19742
2022-03-30	2954	8338	0	5470	4835	1931	1846	1178	357	570	1063	1887	1034	1207	1020	2488	343	2184	7634	1580	4395	670	13898	1451	1884	4929	4165	4374	5571	1031	2256	637	2396	1431	20707
2022-03-31	3343	8174	0	5160	4595	2056	1792	1192	363	604	1080	1556	989	1170	1008	2352	348	2185	7647	1467	4483	582	13620	1341	1809	4586	4123	8081	5301	1042	2260	620	2447	1437	21140
2022-04-01	3227	7962	0	5225	4259	1994	1626	1161	320	528	1060	1459	952	1150	1009	2255	299	2146	7522	1461	4185	628	12868	1271	1734	4279	4004	6817	4796	1008	2208	550	2294	1319	21840
2022-04-02	2640	7845	0	5005	4028	1939	1624	1126	321	513	1051	1349	781	1091	1004	2242	269	2075	7333	1325	4115	538	12132	1271	1951	4551	3984	4692	4561	986	2164	567	2143	1242	20532
2022-04-03	2375	7558	0	5139	3770	1848	1371	1126	266	386	929	1437	746	1030	1019	2147	263	1933	7067	1113	3865	475	10900	1378	2158	4534	4525	3961	4789	889	2005	579	1940	1341	18729
2022-04-04	2431	7797	0	5270	4109	1849	1434	1139	215	394	953	1466	734	1022	1035	2195	265	1977	7109	1117	3861	544	11836	1366	2317	4848	4708	4047	5020	916	2038	569	2068	1415	19047
2022-04-05	2385	7779	0	5473	4097	1847	1400	1137	288	409	964	1352	794	1050	996	2219	277	1971	7002	1142	3859	515	11600	1321	2155	4729	4849	3933	5062	910	2267	625	2044	1229	19402
2022-04-06	2831	8214	0	5431	4452	1936	1842	1172	336	494	1080	1435	974	1108	1044	2491	330	2214	7772	1415	4379	522	13341	1514	2038	5277	4559	4223	5645	1030	2286	718	2183	1540	20830
2022-04-07	2869	7845	0	5414	4364	1848	1889	1144	317	515	1040	1452	970	1142	1030	2502	324	2177	7613	1469	4005	729	13095	1472	1877	4904	4541	4073	5667	1038	2280	672	2173	1588	18778
2022-04-08	2651	7856	0	5316	4185	1885	1830	1174	355	444	1044	1378	980	1112	1051	2468	341	2206	7290	1476	4001	690	12978	1481	1984	4765	4553	4018	5646	1040	2226	694	2201	1650	18987
2022-04-09	2369	7271	0	4854	4083	1809	1455	1142	276	439	1015	1335	848	1052	986	2172	325	1997	7087	1211	4000	573	12195	1435	2197	4751	4452	3990	5512	898	2129	572	2160	1474	17313
2022-04-10	2472	7165	0	4895	4002	1739	1505	1112	318	440	980	1370	789	1031	982	2160	304	2050	7068	1136	3872	544	11789	1485	2064	4881	4695	3929	5449	959	2081	557	2087	1540	15873
2022-04-11	2932	7453	0	5162	4362	1774	1731	1183	374	526	1048	1439	989	1122	1038	2424	314	2139	7468	1326	4213	661	13757	1543	1967	5374	4388	4461	6535	1050	2272	631	2310	2646	17464
2022-04-12	2841	7169	0	4828	4345	1795	1738	1190	298	538	1065	1491	998	1162	1013	2490	302	2249	7313	1377	4176	633	13481	1502	1967	5369	4195	4491	6019	1052	2249	664	2347	2193	15247
2022-04-13	2869	6883	0	4638	4370	1906	1820	1146	378	572	1053	1450	971	1149	1060	2466	360	2201	7315	1654	4080	639	13482	1492	1884	4805	4205	4379	5424	1064	2221	680	2239	1659	15241
2022-04-14	2642	6891	0	4640	4190	1721	1820	1143	294	546	1033	1458	957	1122	1015	2487	349	2160	7266	1416	4130	645	13041	1383	1817	4751	3899	4295	5311	1011	2225	702	2198	1486	15531
2022-04-15	2508	6590	0	4472	4060	1706	1707	1136	318	511	1046	1399	980	1114	1022	2423	312	2151	7131	1339	3755	641	12931	1458	1875	4493	4168	7523	4971	997	2181	623	2132	1405	13712
2022-04-16	2575	5911	0	4474	3941	1622	1475	1090	316	426	953	1323	754	1059	984	2170	272	1999	6871	1117	3889	554	11804	1319	2162	4279	4291	5719	4774	976	2056	551	2032	1542	11835
2022-04-17	2528	5835	0	4646	3840	1687	1439	1125	305	415	981	1305	710	1012	970	2187	305	1992	6873	1126	4014	544	11857	1352	2116	4306	4483	4345	5070	941	2054	585	2113	1305	12344
2022-04-18	2983	6333	0	4672	3945	1721	1756	1163	324	471	1079	1429	962	1148	1028	2480	350	2219	7506	1395	4198	698	13950	1462	1946	4603	4251	4450	5570	1039	2227	692	2237	1423	13374
2022-04-19	2870	5933	0	4789	3956	1678	1750	1148	335	583	1069	1493	966	1108	1110	2643	370	2232	7268	1382	4054	712	13474	1411	1872	4619	4031	4214	5190	998	2268	704	2210	1317	12041
2022-04-20	2754	5897	0	5049	3883	1618	1797	1106	351	567	1070	1391	984	1102	1064	2543	318	2193	7274	1406	3954	650	13689	1497	1830	4635	4460	4086	5384	1146	2253	683	2250	1401	11357
2022-04-21	2635	5797	0	4886	3850	1568	1829	1126	359	566	1084	1472	990	1155	1017	2576	324	2196	7187	1468	3916	681	13622	1404	1844	4387	3943	4054	5183	1107	2231	729	2150	1340	11061
2022-04-22	2762	5559	0	4255	3709	1643	1693	1131	324	529	1079	1471	960	1111	1057	2510	322	2204	6819	1314	3866	666	13117	1413	2004	4374	3721	3817	4977	1035	2193	632	2242	1705	10715
2022-04-23	2453	5592	0	4166	3743	1588	1483	1090	260	571	1000	1422	842	1053	1004	2304	296	2090	6621	1142	3715	585	12370	1296	2180	4087	4381	3859	4747	989	2100	616	2076	1342	10723
2022-04-24	2608	5923	0	4010	3759	1611	1622	1096	274	512	1016	1486	863	1086	1057	2510	299	2119	6629	1221	4028	609	13310	1371	2059	4340	4438	3833	5368	1027	2203	639	2227	1453	11815
2022-04-25	2724	6179	0	4256	3644	1730	1689	1083	419	504	1080	1516	962	1108	1033	2536	323	2216	6799	1418	4216	624	13821	1340	1917	4385	3795	3915	5445	1032	2229	671	2363	1516	12161
2022-04-26	2876	6261	0	4190	3514	1627	2183	1087	366	525	1083	1442	974	1102	1049	2491	323	2205	6840	1383	4163	717	14773	1461	1812	4522	3763	3932	5049	1024	2260	730	2190	1623	11519
2022-04-27	2692	6110	0	4405	3575	1670	1598	1082	364	577	1075	1500	1009	1129	1005	2506	359	2157	6838	1481	4261	713	13921	1423	1801	4653	3959	3850	4991	1044	2235	707	2218	1380	10871
2022-04-28	2642	6012	0	4239	3587	1632	1780	1103	336	527	1062	1468	982	1124	1050	2537	327	2192	6809	1504	4236	704	13665	1336	1823	4338	3786	3867	4817	1055	2216	656	2079	1509	10414
2022-04-29	2440	5906	0	3938	3325	1564	1463	1091	318	488	1043	1371	908	1069	1057	2413	324	2077	6435	1244	3898	657	12808	1537	1918	4144	3513	3661	4639	999	2154	655	2112	1344	9717
2022-04-30	2208	5307	0	3994	3411	1393	1364	1063	285	384	975	1396	703	996	989	2195	288	1965	6314	1083	3751	548	11758	1348	2435	4043	3952	3498	4396	937	2021	573	2183	1127	8281
2022-05-01	2114	4714	0	3878	3214	1437	1331	1047	254	358	940	1280	662	994	967	2127	276	1818	5968	1028	3638	582	10691	1255	2338	3834	4435	3506	4345	944	1930	586	2079	1064	7697
2022-05-02	2159	4727	0	4057	3232	1536	1358	1032	284	333	979	1193	684	1022	954	2114	261	1923	6250	1112	3836	579	11167	1360	2300	4254	4380	3668	4753	963	1982	656	2160	1207	7435
2022-05-03	2261	4784	0	4200	3150	1448	1406	1037	293	375	960	1291	725	1050	1024	2173	321	1982	6335	1101	3788	621	11337	1374	2204	4298	4292	4606	4677	958	2006	602	2135	1204	8009
2022-05-04	2226	5116	0	4546	3348	1499	1377	1067	294	415	954	1334	801	1028	990	2237	304	1974	6590	1110	3829	573	11642	1422	2196	4389	4081	4022	4682	983	2058	627	2149	1203	8761
2022-05-05	2445	5300	0	4666	3541	1510	1572	1091	344	457	1046	1539	953	1107	1038	2406	359	2149	6956	1397	3987	634	12903	1545	2036	4844	4087	4009	5137	1030	2167	721	2331	1302	9212
2022-05-06	2409	5256	0	4382	3472	1515	1658	1079	313	466	1042	1442	953	1113	1018	2449	362	2148	6917	1445	4074	636	12894	1494	2082	4652	3800	3992	5011	1021	2189	757	2417	1280	8613
2022-05-07	2339	5115	0	4264	3382	1500	1617	1079	310	485	1012	1360	927	1048	1006	2385	324	2183	6722	1321	3937	674	12467	1426	2083	4445	4060	3768	4857	1011	2165	703	2267	1546	8033
2022-05-08	2245	4604	0	4032	3293	1522	1368	1064	326	376	967	1285	816	1029	976	2211	295	2060	6424	1118	3736	578	11505	1371	2190	4162	4168	3583	4612	956	2023	605	2270	1165	7080
2022-05-09	2495	5181	0	4302	3619	1560	1670	1081	322	516	1070	1449	983	1110	1017	2594	316	2237	6924	1394	4296	654	13161	1442	2679	4402	4246	3896	5285	1048	2223	755	2453	1316	8101
2022-05-10	2714	5129	0	4172	3468	1462	1524	1115	329	539	1055	1453	959	1123	1050	2554	317	2149	6861	1367	4126	646	13316	1352	2252	4254	4160	3889	4928	1064	2251	721	2429	1296	7883
2022-05-11	2725	5141	0	4160	3507	1565	1566	1099	312	565	1073	1477	976	1120	1056	2500	346	2176	6908	1366	4217	610	13311	1337	2101	4081	4196	3775	5118	1068	2244	656	2461	1330	8135
2022-05-12	2648	4841	0	4247	3493	1525	1541	1111	337	505	1089	1534	975	1137	1058	2618	324	2299	6857	1338	4177	647	13312	1396	2069	4111	4210	3787	4866	1057	2195	685	2255	1255	8271
2022-05-13	2529	4875	0	4018	3430	1515	1695	1103	333	487	1075	1475	966	1120	1011	2482	322	2221	6635	1420	4221	683	12982	1453	2145	4067	3906	3616	4683	1048	2186	658	2257	1375	9112
2022-05-14	2227	4326	0	4456	3431	1553	1379	1078	311	372	998	1356	819	1047	1005	2314	282	2113	6475	1155	4014	551	12645	1439	2488	3957	4197	3539	4593	1005	2064	674	2197	1152	7324
2022-05-15	2280	4242	0	4585	3406	1534	1351	1050	281	427	967	1324	824	1056	979	2194	310	2041	6418	1146	3852	506	12466	1495	2480	3872	4393	3388	4676	949	2056	671	2045	1110	6752
2022-05-16	2701	4690	0	4686	3491	1597	1658	1149	344	410	1054	1419	978	1132	1039	2519	372	2216	7036	1481	4339	691	13567	1568	2321	4501	4070	3659	5241	1045	2234	736	2509	1298	7526
2022-05-17	2548	4553	0	4844	3518	1594	1579	1096	340	458	1081	1382	1024	1120	1012	2466	352	2237	6982	1471	4092	713	13468	1431	2158	4280	3855	3647	5037	1053	2168	703	2359	1366	6772
2022-05-18	2616	4386	0	4976	3585	1651	1773	1092	372	499	1069	1493	1022	1144	1018	2497	359	2210	7037	1511	4054	995	13446	1445	2162	4396	3733	3599	4837	1068	2274	733	2589	1319	6208
2022-05-19	2631	4376	0	4626	3562	1620	1673	1090	339	531	1088	1547	1023	1146	1024	2607	367	2262	6993	1491	4129	825	13570	1394	2192	4226	3703	3595	4762	1044	2232	778	2532	1215	6114
2022-05-20	2413	4119	0	4190	3334	1675	1696	1090	293	498	1082	1373	997	1093	1049	2438	370	2144	6479	1342	3807	679	13001	1309	2062	3838	3417	3485	4350	1004	2159	704	2199	1292	5464
2022-05-21	2309	4026	0	4336	3383	1748	1425	1098	304	379	1027	1438	844	1000	1007	2278	293	2041	6512	1142	3849	736	12024	1360	2675	3858	4169	3368	4405	910	2082	603	2361	1099	5649
2022-05-22	2188	3904	0	4510	3365	1745	2285	1093	288	480	1010	1365	951	1027	995	2305	281	2061	6563	1109	4017	619	11734	1327	2491	3896	4117	3675	4453	951	2015	660	2325	1115	5806
2022-05-23	2619	4555	0	4852	3735	1782	1947	1106	341	519	1113	1494	1007	1134	1078	2610	351	2225	7105	1369	4416	678	13554	1457	2235	4329	3796	3686	5160	1059	2239	783	2417	1357	6712
2022-05-24	2559	4361	0	5055	3726	1785	1783	1135	352	467	1091	1620	1021	1085	1065	2629	370	2187	7036	1413	4257	656	13434	1412	2125	4439	3641	3754	5035	1054	2217	723	2485	1317	5987
2022-05-25	5402	4253	0	4670	3689	1679	1707	1083	297	528	1147	1608	1005	1140	1087	2488	371	2218	6855	1436	4295	713	13264	1372	2165	4130	3982	3559	4887	1025	2250	682	2377	1230	5362
2022-05-26	5404	4143	0	4895	3651	1700	1766	1124	361	502	1108	1523	1042	1100	1087	2494	362	2181	6850	1455	4294	679	12857	1363	2285	4102	3776	3434	4887	1025	2274	707	2490	1328	5148
2022-05-27	3452	4010	0	4471	3520	1757	1719	1090	352	476	1067	1481	988	1084	1070	2448	334	2174	6706	1468	4269	706	12754	1435	2343	4047	3757	3575	4779	1013	2195	700	2334	1252	4760
2022-05-28	2815	3941	0	4633	3554	1623	1533	1097	300	477	1009	1388	964	1057	1015	2325	290	2177	6573	1144	4092	620	11822	1397	2555	4198	3849	3458	5269	994	2061	681	2296	1163	4786
2022-05-29	2730	3766	0	4553	3543	1663	1459	1051	271	410	956	1449	960	1068	997	2491	268	2084	6369	1157	3954	646	11969	1320	2380	4099	4083	3361	4882	923	2042	564	2171	1027	4573
2022-05-30	2986	4313	0	4740	3645	1886	1792	1099	321	505	1064	1559	1038	1122	1084	2726	339	2221	6754	1495	4465	712	13386	1499	2204	4480	3707	3618	5242	1032	2260	717	2331	1364	4909
2022-05-31	2765	3970	0	4721	3503	1683	1807	1077	375	495	1058	1361	1025	1139	1078	2397	314	2214	6840	1403	4085	675	12505	1409	2067	4233	3678	3533	4868	1051	2163	770	2315	1239	4740
2022-06-01	2652	3986	0	4328	3258	1595	1648	1073	293	480	1011	1380	981	1114	1021	2393	327	2179	6190	1354	3873	654	12064	1367	1819	3944	3197	3381	4480	995	2094	719	2284	1154	4241
2022-06-02	2603	3797	0	4358	3224	1712	1531	1094	325	406	1037	1504	968	1088	1018	2365	318	2161	6328	1428	3964	607	12111	1355	2093	4063	3381	3408	4449	1009	2149	688	2340	1217	4224
2022-06-03	2306	3434	0	4320	3239	1601	1365	1056	239	354	955	1414	868	989	986	2193	296	1991	5738	1138	3946	511	11201	1292	2338	3911	3716	3225	4209	955	1915	561	2557	1149	3580
2022-06-04	2381	3460	0	4689	3350	1575	1333	1049	321	335	955	1397	946	1060	1003	2191	283	2052	5958	1140	4179	488	11751	1378	2282	4042	4173	3267	4739	955	1981	644	2499	1125	3649
2022-06-05	2552	3508	0	5331	3373	1635	1376	1095	321	383	992	1446	871	1027	999	2249	311	2114	6281	1134	4295	561	11904	1311	2490	4032	4407	3160	4744	925	2037	621	2371	1075	4029
2022-06-06	3189	3871	0	5503	3789	1826	1720	1078	349	490	1090	1557	1015	1155	1085	2493	327	2324	6874	1545	4510	582	13938	1523	2730	4689	3958	3657	5269	1049	2224	822	2990	1216	4235
2022-06-07	2903	3867	0	5523	3768	1816	1781	1130	337	493	1076	1622	1025	1132	1079	2445	352	2350	6834	1478	4492	632	13137	1515	2382	4676	3711	3621	5024	1059	2209	799	2827	1249	4222
2022-06-08	2765	3937	0	5433	3732	1836	1821	1106	333	515	1059	1728	992	1120	1322	2530	334	2273	6810	1451	4433	690	13090	1566	2349	4473	3723	3802	4965	1078	2205	726	2597	1228	4297
2022-06-09	2872	4221	0	5565	3738	1858	1744	1090	345	494	1081	1674	1016	1175	1169	2485	364	2170	6756	1404	4376	712	13130	1525	2356	4447	3800	3755	4751	1065	2233	753	2550	1278	4720
2022-06-10	2787	4085	0	5383	3652	1726	1690	1092	345	473	1061	1523	995	1174	1093	2439	345	2162	6570	1427	3972	665	12667	1472	2335	4177	3665	3430	4472	1051	2149	672	2532	1214	4339
2022-06-11	2509	3587	0	5474	3541	1749	1361	1070	305	422	956	1524	908	1095	1010	2206	303	2045	6355	1317	3794	552	11465	1302	2493	3871	3674	3243	4128	941	2005	597	2312	1091	3930
2022-06-12	2525	3622	0	5873	3663	1765	1392	1056	290	530	970	1460	1009	1043	975	2192	300	2018	6550	1233	3832	535	11253	1304	2533	3935	3886	3219	4339	961	1977	588	2211	1064	3773
2022-06-13	2911	3775	0	6009	3854	1898	1904	1107	325	511	1094	1652	1033	1170	1099	2476	373	2226	7158	1465	4239	555	13269	1386	2360	4266	3588	3603	4978	1038	2218	734	2596	1195	3892
2022-06-14	2985	3736	0	5937	3679	1841	1915	1062	311	522	1082	1538	1048	1171	1045	2464	380	2238	6885	1533	4058	631	13692	1485	2350	4255	3341	3461	4647	1085	2234	699	2783	1183	3933
2022-06-15	2881	3984	0	6177	3952	1927	2029	1140	351	547	1067	1617	1068	1148	1057	2419	404	2240	6988	1569	4058	646	13201	1453	2400	4358	3353	3634	4653	1067	2223	771	2667	1153	3908
2022-06-16	3067	3843	0	6575	4045	1965	2082	1111	379	618	1079	1594	1069	1213	1069	2443	362	2292	7187	1656	4318	651	13409	1690	2262	4440	3367	3712	4728	1086	2209	749	2605	1198	3756
2022-06-17	2879	3874	0	6218	3999	1960	1964	1109	325	580	1076	1550	1004	1167	1059	2445	361	2185	7022	1488	4192	664	13215	1789	2250	4452	3340	3616	4644	1028	2255	724	2610	1256	3630
2022-06-18	2731	3643	0	6306	3926	1913	1503	1089	314	533	988	1562	1018	1109	1024	2228	339	2216	6579	1306	4337	535	12065	1753	2525	4357	3830	3528	4275	968	2069	636	2452	1139	3305
2022-06-19	2929	3739	0	6758	3991	1895	1535	1088	311	566	962	1511	968	1133	1018	2283	305	2130	6664	1285	4247	526	12612	1647	2392	4395	4081	3539	4398	991	2067	649	2477	1124	3852
2022-06-20	3578	4334	0	7289	4415	1995	2037	1114	340	670	1075	1699	1069	1475	1101	2503	394	2371	7273	1503	4714	643	14022	1772	2268	4931	3646	4059	5052	1103	2388	863	2733	1287	4193
2022-06-21	3389	4337	0	7391	4186	1956	1911	1112	381	676	1090	1674	1049	1581	1126	2614	404	2548	7143	1613	4448	636	13778	1754	2199	4703	3575	4160	4935	1073	2858	771	2697	1266	3968
2022-06-22	3378	4024	0	7075	4242	1962	1963	1097	379	637	1106	1663	1036	1608	1088	2654	385	2409	7098	1617	4388	623	13548	1728	2099	4747	3613	4046	4770	1065	2967	797	2634	1236	3725
2022-06-23	3208	4035	0	6736	4256	2002	1935	1085	367	750	1090	1598	1020	1447	1103	2524	403	2200	6878	1534	4532	642	13233	1720	2058	4644	3390	4002	5026	1088	2885	752	2630	1197	3743
2022-06-24	3045	4038	0	6104	3965	1954	1863	1091	378	596	1059	1644	1019	1391	1104	2411	346	2161	6674	1368	4503	523	12770	1666	2130	4608	3414	3840	4563	1045	2753	736	2495	1245	3490
2022-06-25	2724	3589	0	6394	3785	1928	1475	1047	332	483	984	1492	1000	1336	1001	2260	294	2105	6222	1310	4118	510	11658	1594	2117	4381	3630	3541	4589	1006	2260	623	2351	1109	3031
2022-06-26	2746	3605	0	5802	3704	1896	1493	1033	357	459	936	1440	962	1246	986	2190	270	2076	6123	1188	4101	485	11196	1642	2078	4189	3719	3585	4595	947	2441	632	2216	1081	2818
2022-06-27	3290	4025	0	5621	3918	1975	1862	1096	387	563	1086	1552	1050	1503	1064	2573	362	2253	6691	1526	4648	640	13283	1678	2134	4693	3651	3982	5110	1074	2762	852	2763	1194	3513
2022-06-28	3196	4254	0	5432	3937	2012	1864	1086	381	592	1079	1553	1038	1547	1057	2607	391	2296	6451	1552	4378	665	13734	1739	2103	4577	3401	4008	4795	1065	2315	801	2535	1303	4004
2022-06-29	3083	4173	0	5055	3888	2019	1853	1086	325	611	1066	1523	1058	1456	1106	2619	363	2286	6503	1585	4351	627	14231	1639	2091	4563	3285	3901	4639	1084	2319	830	2533	1254	4091
2022-06-30	3113	4095	0	4867	3895	1989	1853	1076	405	592	1076	1499	1046	1396	1071	2585	340	2285	6256	1589	4221	691	12971	1681	2096	4410	3251	3679	4685	1079	2290	801	2475	1153	3921
2022-07-01	2876	4191	0	4721	3774	1948	1795	1053	387	579	1043	1478	1019	1428	1081	2437	353	2201	6094	1426	4145	637	12895	1547	2033	4328	3263	3594	4570	1068	2279	675	2502	1169	4339
2022-07-02	2720	4004	0	4581	3741	1880	1540	1063	341	553	965	1400	994	1407	1012	2409	326	2074	6024	1152	4206	534	19828	1576	2079	3986	3732	3514	4411	1000	2131	705	2410	1046	4327
2022-07-03	2763	4041	0	4758	3558	1921	1545	1013	310	611	967	1380	934	1307	1024	2251	293	2056	5900	1108	4190	582	15439	1484	2111	4064	3735	3265	4463	988	2043	701	2337	938	4590
2022-07-04	3687	4421	0	4850	4102	2025	2000	1086	374	518	1058	1584	1024	1485	1078	2671	373	2265	6413	1438	4679	601	15637	1607	2162	4627	3518	3779	4947	1081	2305	867	2718	1198	4802
2022-07-05	3205	4269	0	4683	3972	2011	1903	1073	379	559	1067	1515	1035	1501	1091	2600	333	2217	6392	1417	4481	638	14491	1639	2009	4358	3455	3782	4871	1054	2275	787	2747	1115	4752
2022-07-06	3189	4367	0	4708	3854	1982	1978	1073	328	543	1045	1602	1011	1546	1082	2562	352	2230	6424	1438	4509	710	13863	1554	1994	4318	3489	3692	4738	1077	2315	800	2677	1301	5022
2022-07-07	3184	4417	0	4690	3932	2021	1907	1037	366	553	1077	1481	1042	1465	1072	2578	351	2177	6380	1381	4501	732	13726	1679	2071	4307	3442	3754	4639	1086	2297	785	2710	1229	5218
2022-07-08	3241	4450	0	4547	3598	1954	1811	1056	385	860	1041	1487	958	1311	1103	2440	319	2164	6090	1314	4276	607	13582	1558	2045	4438	3266	3324	4374	1009	2248	760	2558	1154	5201
2022-07-09	3167	4021	0	4199	3400	1897	1554	1049	247	2099	980	1303	822	1097	1001	2224	294	2042	5830	1142	4037	483	12332	1494	2138	4229	3587	3107	4258	954	2103	657	2640	993	4634
2022-07-10	3231	4002	0	4269	3281	1920	1468	1043	356	941	955	1358	830	1074	1068	2296	288	2012	5633	1102	4144	972	11855	1478	2119	4214	4145	3158	4334	948	2012	641	2428	1003	5771
2022-07-11	3804	4837	0	4729	3814	2037	1822	1110	374	663	1072	1659	952	1268	1114	2594	358	2175	6574	1428	4603	760	15513	1622	2214	4851	5127	3704	5213	1061	2309	742	2891	1352	8732
2022-07-12	3231	4692	0	4638	3712	2037	1827	1055	353	606	2054	1553	996	1238	1142	2651	403	2251	6525	1438	4503	796	15072	1548	2112	4648	5021	3459	4706	1021	2268	818	2846	1252	6300
2022-07-13	3223	4588	0	4767	3665	2043	1894	1096	429	618	1157	1539	1008	1246	1135	2599	384	2211	6593	1413	4666	716	13943	1630	2214	4763	3632	3621	4526	1044	2272	687	2841	1379	5842
2022-07-14	3293	4555	0	4567	3900	2034	1945	1077	376	679	1135	1512	1015	1266	1107	2692	372	2179	6523	1494	4605	714	14387	1626	2175	4707	3878	3589	4620	1058	2270	799	2766	1322	5757
2022-07-15	3751	4608	0	4382	3822	1981	1781	1087	338	645	1086	1675	987	1271	1106	2559	332	2200	6405	1359	4452	688	14171	1583	2142	4521	4626	3469	4631	1057	2246	746	2568	1262	6274
2022-07-16	2997	4110	0	4309	3613	1939	1594	1047	303	566	984	1607	1012	1134	1064	2399	312	2149	6059	1118	4244	701	12890	1466	2203	4137	4620	3446	4330	959	2098	560	2459	1059	5251
2022-07-17	2933	3983	0	4145	3482	1927	1450	1015	309	558	991	1461	1021	1113	1028	2321	304	2108	5978	1106	4289	531	12276	1454	2226	4273	4270	3404	4550	963	2078	649	2515	1051	5015
2022-07-18	3482	4655	0	4545	3955	2019	2047	1089	414	632	1120	1567	1023	1426	1116	2649	406	2242	6644	1333	4914	715	15068	1673	2452	4808	4001	3893	5436	1054	2321	837	2943	1343	5975
2022-07-19	3346	4459	0	4550	3908	2082	1926	1075	361	574	1102	1532	953	1479	1110	2579	358	2242	6738	1425	4743	706	14475	1606	2296	4630	3793	3817	5122	1073	2307	845	2845	1363	5622
2022-07-20	3147	4288	0	4475	3777	2048	1981	1096	353	653	1135	1545	1001	1406	1111	2621	362	2270	6586	1391	4646	803	14131	1497	2153	4370	3692	3875	4873	1042	2259	763	2678	1317	5459
2022-07-21	3281	4286	0	4480	3841	2031	1978	1063	405	710	1103	1611	957	1492	1148	2525	365	2249	6555	1463	4698	701	14211	1570	2234	4525	3665	3654	4865	1028	2294	823	2949	1420	5243
2022-07-22	3235	4185	0	4529	3653	2049	1816	1070	368	751	1090	1481	976	1420	1110	2495	345	2216	6547	1320	4595	704	13291	1517	2366	4263	3586	3609	4712	1004	2276	731	2828	1307	5260
2022-07-23	2832	4116	0	4424	3543	1964	1681	1034	449	934	1304	1400	907	1876	1036	2310	334	2354	6125	1123	4342	563	12055	1472	2290	4141	3556	3299	4370	967	2092	678	2477	1231	4540
2022-07-24	2792	3851	0	4256	3611	1926	1489	1042	337	583	1009	1318	867	1379	1018	2244	290	2133	6224	1105	4453	520	11958	1493	2345	4190	3940	3745	4521	959	2040	679	2527	1096	4724
2022-07-25	3326	4287	0	4584	3905	2092	1870	1074	389	492	1114	1501	936	1325	1112	2561	358	2497	6927	1398	5006	702	14397	1591	2444	4896	4483	3858	5141	1061	2304	816	2973	1339	4919
2022-07-26	3426	4372	0	4517	3948	2123	1887	1089	418	498	1116	1574	997	1414	1114	3308	389	2318	6856	1472	4763	703	14148	1543	2326	4708	4704	3766	5040	1040	2340	950	2903	1304	4926
2022-07-27	4255	4300	0	4798	3945	2082	1938	1071	356	500	1120	1594	970	1379	1133	3043	391	2246	6841	2082	4729	867	14342	1569	2281	4622	4230	3546	5031	1092	2314	894	2801	1318	5000
2022-07-28	11714	4260	0	4819	3838	2104	1812	1083	376	532	1134	1573	999	1286	1158	2652	374	2282	6995	1774	4765	953	14827	1522	2250	4608	4018	3675	4861	1084	2395	828	2806	1357	4510
2022-07-29	7567	4039	0	4514	3783	2064	1880	1074	363	449	1061	1591	1003	1367	1082	2608	371	2244	6640	1535	4755	656	14133	1561	2222	4491	4350	3521	4662	1074	2349	721	2808	1308	4464
2022-07-30	5000	3606	0	4270	3496	1959	1529	1053	332	352	998	1318	890	1121	1038	2383	342	2040	6212	1195	4547	598	12610	1496	2281	4205	4451	3283	4552	977	2191	668	2484	1415	3809
2022-07-31	3760	3484	0	4290	3380	1979	1476	1027	363	378	979	1300	725	1102	1028	2344	317	2026	6209	1121	4514	619	12222	1439	2255	4133	5818	3309	4590	955	2119	649	2513	1222	3852
2022-08-01	4088	4081	0	4549	3854	2069	1860	1067	356	381	1075	1473	883	1265	1100	2534	413	2123	6848	1341	4958	630	14543	1628	2472	4684	4723	3592	5099	1082	2320	932	3120	1398	4120
2022-08-02	3664	3971	0	4589	3572	2025	1863	1063	364	389	1061	1424	897	1166	1079	2452	396	2101	6687	1359	4694	643	13854	1568	2245	4550	5010	3411	4880	1026	2381	804	2712	1351	4049
2022-08-03	3438	4125	0	4518	3766	2059	1683	1092	390	395	1067	1443	874	1174	1077	2387	359	2101	6643	1319	4610	615	13546	1509	2308	4465	4486	3432	4871	1029	2275	738	2774	1180	4356
2022-08-04	3541	4054	0	4633	3624	2047	1770	1079	401	358	1085	1390	859	1157	1097	2307	329	2103	6478	1252	4427	653	13474	1525	2131	4530	4372	3455	4604	1027	2208	745	2598	1233	4759
2022-08-05	3586	4012	0	4525	3688	2046	1746	1076	379	382	1064	1358	852	1202	1111	2428	362	2085	6681	1314	4612	683	13315	1612	2242	4573	4444	3534	4757	1004	2338	764	2671	1254	4751
2022-08-06	3118	3843	0	4275	3430	1973	1741	1060	329	339	984	1342	713	1100	1024	2243	314	2007	6253	1104	4455	554	12266	1534	2224	4249	4713	3136	4638	948	2069	631	2441	1162	4987
2022-08-07	2970	4079	0	4349	3419	1929	1544	1025	363	314	935	1234	679	1084	1017	2269	310	1956	6212	1109	4318	490	12086	1524	2350	4239	4837	3171	4518	947	2058	635	2404	1198	5157
2022-08-08	3613	4681	0	4692	3993	2038	1832	1080	413	368	1057	1478	873	1231	1115	2577	364	2152	7086	1372	5040	644	14216	1638	2535	4822	4751	3651	5520	1032	2363	856	2906	1322	5830
2022-08-09	3521	4351	0	4802	3670	2051	1842	1101	397	390	1087	1403	884	1264	1109	2564	405	2255	6775	1404	4864	700	14249	1638	2383	4611	4708	3535	5289	1022	2328	741	2720	1334	5187
2022-08-10	3453	4255	0	4566	3678	2057	1781	1109	374	416	1096	1387	889	1221	1122	2765	400	2195	6985	1287	4747	662	14168	1543	2319	4550	4451	3564	5162	1019	2306	738	2684	1327	5059
2022-08-11	3363	4172	0	4510	3636	2005	1761	1060	381	390	1049	1480	907	1246	1112	2571	364	2221	6860	1541	4796	615	13892	1550	2237	4516	3865	3516	5083	1043	2269	726	2708	1330	5376
2022-08-12	3315	4060	0	4258	3650	2003	1718	1088	378	395	1043	1430	856	1167	1078	2508	374	2584	6683	1514	4642	610	13708	1582	2269	4451	4268	3424	4891	1020	2366	687	2617	1364	5057
2022-08-13	2938	3806	0	4006	3426	1925	1470	1058	343	375	965	1382	679	1201	1041	2221	334	2066	6342	1162	4497	574	12430	1505	2426	4318	4288	3160	4625	947	2106	624	2436	1130	4600
2022-08-14	3024	3787	0	4122	3321	1916	1379	1050	373	362	977	1238	731	1164	1002	2192	326	2031	6479	1122	4552	577	12510	1465	2426	4245	4462	3167	4703	953	2059	628	2272	1143	4416
2022-08-15	3483	4205	0	4306	3849	2018	1811	1100	356	397	1034	1471	906	1291	1061	2484	352	2163	6969	1351	5047	616	15194	1631	2620	4756	3960	3553	5345	1026	2310	770	2923	1339	4984
2022-08-16	4016	4190	0	4196	3772	2002	1700	1080	366	406	1070	1392	911	1326	1080	2492	370	2164	6705	1441	4929	664	14655	1532	2521	4518	3836	3464	5162	1010	2379	721	2831	1274	5248
2022-08-17	3665	4532	0	4447	3626	2034	1626	1060	363	435	1080	1278	870	1243	1046	2500	413	2124	6992	1591	4646	687	13988	1613	2549	4718	3880	3647	5008	1038	2338	825	2960	1255	5353
2022-08-18	3403	4288	0	4263	3542	1994	1662	1079	387	395	1060	1311	864	1201	1100	2459	397	2078	6783	1327	4756	632	13648	1544	2390	4481	3858	3462	4814	1037	2321	734	2613	1241	5892
2022-08-19	3336	4406	0	3907	3611	1954	1614	1074	342	327	1049	1361	852	1191	1039	2324	380	2120	6580	1316	4579	678	13410	1572	2403	4543	3705	3473	4900	998	2231	648	2536	1196	6222
2022-08-20	3069	4172	0	3848	3320	1887	1430	1032	342	318	965	1146	737	1135	1003	2238	334	2065	6527	1128	4206	521	12108	1531	2515	4442	3789	3424	4445	916	2119	650	2352	1120	6196
2022-08-21	3902	4085	0	3947	3344	1904	1404	1013	352	318	949	1205	680	1100	960	2204	298	1977	6481	1110	4273	477	11750	1495	2601	4275	3822	3490	4592	894	2098	633	2309	1113	5879
2022-08-22	3757	4512	0	4227	3694	1983	1717	1101	355	421	1030	1302	853	1249	1035	2568	388	2104	7059	1382	4746	647	13855	1632	2686	4687	3817	3722	5276	1047	2364	753	2823	1187	5824
2022-08-23	3572	4360	0	4307	3549	2227	1796	1061	349	387	1047	1254	832	1178	1036	2570	342	2125	7081	1393	4681	609	13244	1585	2550	4823	3658	3601	4999	1032	2298	706	2692	1313	5796
2022-08-24	3443	4227	0	4325	3594	2207	1731	1073	366	413	1057	1301	804	1218	1021	2455	373	2099	7039	1523	4542	608	13247	1502	2530	4635	3730	3552	4815	1028	2253	760	2572	1230	5826
2022-08-25	3493	4204	0	4113	3487	2210	1694	1057	322	403	1040	1239	857	1222	1140	2461	352	2095	6786	1449	4377	611	13227	1493	2462	4491	3646	3480	4739	1058	2273	687	2451	1310	6006
2022-08-26	3328	4159	0	3939	3361	2085	1609	1074	347	395	1027	1205	784	1151	1039	2439	372	2069	6720	1489	4086	664	12558	1464	2442	4567	3584	3382	4448	1028	2217	713	2436	1160	5915
2022-08-27	2865	3766	0	3647	3189	1968	1348	1026	331	304	997	1109	636	1095	957	2194	297	1925	6358	1174	4016	511	11217	1337	2460	4302	3624	3158	4265	957	2079	579	2191	951	5386
2022-08-28	2791	3974	0	3639	3063	1890	1295	1008	317	298	945	1090	660	1060	1001	2131	294	1890	6092	1115	3969	469	11007	1350	2408	4122	3930	3194	4378	912	1991	536	2048	960	5977
2022-08-29	3199	4599	0	3991	3502	1957	1754	1053	379	377	1045	1176	798	1219	1047	2472	356	2061	6750	1417	4512	561	12832	1429	2480	4424	3948	3664	4848	1029	2268	730	2340	1109	7170
2022-08-30	2956	4573	0	3987	3420	1936	1563	1034	376	369	1036	1156	798	1169	1045	2483	340	2092	6675	1333	4305	545	12662	1398	2324	4256	4046	3568	4543	1024	2255	738	2471	1083	7502
2022-08-31	3040	4311	0	3714	3400	1956	1609	1038	345	396	1001	1126	817	1176	987	2537	386	2080	6483	1243	4054	534	12013	1347	2211	4193	3369	3605	4513	1034	2239	667	2432	1187	7066
2022-09-01	2899	5034	0	3704	3265	1936	1748	1036	340	342	996	1115	824	1168	1009	2426	361	2057	6486	1253	3991	586	11608	1363	1839	4184	3207	3493	4314	1003	2218	598	2160	1145	8321
2022-09-02	2818	4693	0	3792	3095	1831	1502	1061	321	332	973	1144	780	1187	997	2417	342	2036	6471	1200	3938	526	12109	1384	1725	4424	3192	3402	4343	1009	2173	633	2185	1081	7618
2022-09-03	2583	4274	0	3822	3112	1866	1372	1002	303	320	889	1084	657	1119	946	2248	290	1919	6226	2228	3802	552	10820	1788	1974	4294	3515	3513	4279	930	2018	597	2005	1069	6638
2022-09-04	2576	4136	0	3743	3116	1879	1363	1014	294	325	889	1098	727	1092	949	2146	296	1926	6266	1363	3734	492	10462	1400	1963	4160	3786	3567	4235	843	2028	519	1946	1093	7208
2022-09-05	3081	4421	0	4198	3485	1948	1571	1056	347	441	1019	1176	874	1208	1011	2426	331	2063	6727	1383	4147	600	12443	1460	1814	4720	3700	4120	4859	1041	2257	747	2170	1157	6987
2022-09-06	3065	4334	0	4324	3424	1984	1565	1046	348	356	1015	1202	969	1306	1013	2416	372	2089	6902	1283	3896	609	12223	1512	1759	4873	3385	3866	4562	1053	2198	744	2294	1182	6391
2022-09-07	3011	4362	0	4109	3487	2009	1611	1067	322	410	1040	1333	907	1255	993	2412	414	2098	6938	1317	4011	559	12121	1435	1750	4862	3344	3932	4647	1001	2250	695	2239	1148	7151
2022-09-08	2903	4282	0	4098	3455	2015	1590	1071	360	408	1013	1294	893	1189	1018	2418	397	2137	6809	1308	3956	541	12017	1373	1680	4546	3303	4065	4547	1039	2249	697	2172	1154	6685
2022-09-09	2792	4169	0	3496	3424	2006	1439	1061	317	364	983	1159	726	1146	958	2311	366	2048	6448	1229	3772	603	11639	1312	1783	4240	3216	4291	4181	1008	2161	576	2103	1134	5952
2022-09-10	2552	3651	0	3339	3088	1967	1301	1066	262	248	844	1100	481	1033	938	2192	280	1809	6012	1023	3627	466	10682	1250	2464	3906	3238	3869	3866	786	1912	559	2342	1055	4801
2022-09-11	2664	3696	0	3850	3316	1979	1315	1055	330	310	791	1096	662	1048	934	2237	287	1906	6202	1065	3766	470	11013	1302	2450	4193	3928	3869	4205	851	2004	600	2074	1174	5052
2022-09-12	2753	3682	0	4083	3478	2020	1374	1043	327	312	958	1108	655	1125	890	2229	313	1955	6578	1123	3974	469	11435	1301	2215	4242	3891	3832	4216	923	2071	608	2156	1126	5188
2022-09-13	3147	4205	0	4333	3819	2109	1788	1094	389	416	1038	1198	872	1227	1026	2597	365	2132	7023	1399	4284	616	12930	1458	1939	4449	3486	4142	4643	1018	2289	722	2365	1355	5616
2022-09-14	3106	4136	0	4253	3676	2019	1651	1103	354	423	1044	1180	852	1180	999	2412	356	2137	6857	1365	3933	541	12398	1354	1732	4325	3333	4033	4517	1020	2234	691	2379	1177	5168
2022-09-15	3243	4037	0	4189	3388	2058	1660	1086	351	433	1017	1176	879	1233	1034	2451	354	2090	6714	1314	3871	596	12224	1401	1766	4167	3258	3746	4419	1034	2257	684	2169	1200	5183
2022-09-16	3279	3914	0	3960	3455	2068	1513	1092	343	421	1040	1225	798	1152	1029	2374	321	2081	6680	1304	3859	598	11982	1366	1789	4187	3127	3727	4430	998	2251	679	2100	1149	4652
2022-09-17	3068	3538	0	4305	3606	1987	1382	1095	333	341	956	1130	629	1122	990	2184	287	1990	6732	1122	3986	522	11307	1355	2238	4269	3443	3607	4309	965	2102	596	2141	1094	4210
2022-09-18	2961	3549	0	4419	3600	2035	1344	1042	317	370	839	1112	651	1109	995	2140	277	2037	6634	1107	4084	573	11094	1348	2168	4230	3708	3768	4577	957	2121	616	2203	1104	4742
2022-09-19	3270	4056	0	4747	4031	2090	1698	1134	350	432	1046	1302	911	1255	1213	2442	389	2110	7140	1428	4363	642	12841	1455	2024	4569	3438	4223	5071	1024	2340	709	2637	1273	4890
2022-09-20	3359	3922	0	4672	3846	2066	1682	1106	359	478	1041	1267	967	1281	1066	2455	387	2159	7324	1467	4072	628	12420	1429	1822	4487	3301	4185	4818	1060	2242	713	2482	1289	4802
2022-09-21	3838	4012	0	4742	3944	2050	1706	1103	386	461	1044	1171	978	1241	1060	2440	371	2107	7016	1393	3938	629	12101	1444	1904	4298	3195	3912	4538	1048	2263	710	2426	1386	4586
2022-09-22	3564	3937	0	4800	4005	2058	1762	1067	393	433	1041	1233	955	1282	1052	2533	395	2103	7140	1446	4082	561	13764	1312	1979	4252	3195	4238	4440	1067	2283	660	2330	1379	4785
2022-09-23	3228	3798	0	4664	3828	2031	1636	1119	388	447	1025	1229	916	1182	1078	2470	377	2072	6753	1282	3977	622	12048	1295	1929	3995	3151	3951	4183	1028	2255	667	2140	1195	4289
2022-09-24	2916	3561	0	5288	3840	2009	1410	1071	342	403	946	1113	708	1109	978	2153	319	1961	6847	1080	3826	515	10976	1289	2336	3977	3417	3780	4071	963	2093	547	2177	1112	3865
2022-09-25	2975	3494	0	5353	3892	1985	1388	1072	297	385	940	1109	705	1106	1028	2201	310	1953	6742	1075	3869	494	11004	1298	2138	3959	3796	3648	4233	899	2082	592	2052	1051	4224
2022-09-26	3591	3983	0	5191	4264	2144	1831	1126	390	441	1064	1252	956	1317	1063	2556	321	2124	7219	1354	4247	614	12969	1330	1955	4273	3342	4231	4766	1055	2349	878	2424	1198	4535
2022-09-27	3380	4002	0	4913	4195	2097	1689	1127	385	486	1042	1218	938	1294	1067	2395	440	2091	7202	1372	3946	603	12332	1361	1912	3958	3258	4076	4559	1042	2272	989	2341	1205	4654
2022-09-28	3196	4069	0	4887	4155	2078	1734	1111	345	525	1068	1243	925	1357	1030	2411	379	2150	7109	1391	3953	560	12857	1377	1875	3911	3258	3882	4494	1034	2335	835	2326	1134	4906
2022-09-29	3122	4047	0	4990	4027	2102	1630	1119	345	438	1052	1267	947	1189	1021	2548	370	2116	7178	1397	3972	576	12934	1393	1855	3882	3217	4000	4432	1033	2278	722	2252	1157	5128
2022-09-30	3085	3957	0	4290	3920	2050	1546	1097	354	442	974	1186	810	1135	1018	2388	340	2001	6653	1230	3766	581	13945	1330	1940	3586	2992	3910	4015	1020	2267	696	2164	1098	5095
2022-10-01	2597	3563	0	4295	3671	1960	1285	1051	291	267	829	1198	544	1007	1233	2138	277	1775	6130	1048	3589	432	10923	1194	2470	3263	3369	3476	3807	748	1954	647	2111	956	4189
2022-10-02	2563	3649	0	4517	3691	1986	1287	1062	291	300	885	1153	560	1050	995	2062	273	1779	6326	1030	3951	508	11069	1260	2483	3566	3646	3380	4199	861	1973	726	2140	1055	4449
2022-10-03	2623	3593	0	4408	3716	1944	1322	1068	282	292	860	1172	526	1049	976	2166	243	1879	6144	1051	3861	460	11001	1166	2251	3375	3739	3285	4173	877	1968	700	2164	1063	4833
2022-10-04	2513	3856	0	4776	3691	2292	1370	1036	292	315	910	1107	617	1051	952	2080	293	1801	6116	1057	3898	524	10671	1264	2232	3477	3692	3311	3943	829	1945	600	2159	1167	6144
2022-10-05	2396	3848	0	5108	3742	2382	1332	1023	298	323	919	1229	637	1056	978	2144	269	1865	6023	1081	3669	473	11039	1217	2117	3447	3767	3314	4047	880	1981	629	2051	1088	7052
2022-10-06	2485	3799	0	4998	3858	2433	1349	1053	325	306	851	1134	645	1077	990	2171	307	1860	5887	1062	3768	491	10524	1261	2058	3386	3870	3357	4111	917	1977	623	1937	1036	7597
2022-10-07	2466	3967	0	5000	3878	2506	1411	1011	298	306	849	1091	608	1107	977	2118	292	1910	5731	1130	3618	549	10623	1156	1953	3369	3656	3332	4085	917	2016	586	1885	1028	7710
2022-10-08	2757	4270	0	5082	4006	2424	1524	1059	321	349	986	1162	758	1137	984	2282	315	2043	6390	2881	3939	561	12025	1186	1801	3527	3598	3547	4494	983	2204	710	1910	1184	8005
2022-10-09	2754	4174	0	5049	3842	2072	1507	1039	342	388	988	1174	806	1110	990	2275	350	2023	6143	1954	3911	580	11493	1213	1781	3461	3528	3529	4339	1014	2137	603	1896	1186	7744
2022-10-10	2996	4154	0	5258	3734	2029	1581	1074	335	430	1001	1138	863	1161	993	2365	327	2099	6332	1471	3847	543	12153	1300	1744	3895	3505	3730	4394	1014	2194	656	2115	1290	7889
2022-10-11	3145	4436	0	5659	3785	2083	1639	1071	412	436	1025	1170	839	1145	1018	2356	335	2093	6840	1450	3992	542	11950	1350	1841	4228	3443	3722	4407	996	2218	681	2216	1336	8296
2022-10-12	4269	4356	0	6152	3827	2099	1657	1076	397	553	1025	1261	957	1174	1062	2340	319	2098	6796	1416	4024	554	12143	1317	1752	4044	3431	3687	4505	1016	2207	697	2166	1271	8205
2022-10-13	3447	4417	0	5806	4018	2265	1687	1115	389	456	1025	1214	870	1157	1010	2397	318	2105	6860	1404	3930	635	12091	1346	1808	4034	3434	3806	4562	986	2209	716	2278	1256	8319
2022-10-14	3101	4335	0	5345	3881	2131	1627	1085	377	461	1043	1231	892	1159	1029	2522	310	2038	6834	1417	3886	550	12209	1344	1888	3861	3456	3818	4468	1006	2154	691	2103	1395	8223
2022-10-15	2813	3959	0	5450	3967	2050	1391	1071	362	325	902	1198	668	1087	972	2323	320	1990	6742	1147	3764	479	13108	1366	2282	3857	3661	3607	4273	827	2127	598	2064	1090	6807
2022-10-16	2739	4024	0	5674	4040	2048	1337	1060	328	365	930	1129	676	1054	1021	2396	263	1948	6689	1102	3951	498	18293	1241	2174	3741	4053	3636	4729	803	2077	614	1876	1085	6667
2022-10-17	3319	4438	0	5701	4403	2164	1717	1111	379	464	1011	1221	855	1160	1073	2669	344	2108	7401	1492	4216	595	14893	1412	2024	4154	3649	4125	5467	1012	2245	711	2372	1356	7451
2022-10-18	2973	4343	0	5870	4204	2135	1684	1131	366	469	1043	1363	936	1197	1070	2716	380	2191	7190	1434	3976	578	13797	1339	1957	4155	3433	4086	5277	997	2316	686	2385	1279	7502
2022-10-19	3838	4542	0	5728	4193	2120	1752	1124	346	459	1038	1295	863	1124	1089	2648	317	2145	7074	1337	4037	600	13461	1357	1907	4083	3717	3980	5128	993	2287	705	2195	1308	7263
2022-10-20	4215	4366	289	5844	4353	2173	1721	1113	353	440	1029	1251	947	1183	1098	2866	340	2174	7304	1339	4069	572	13954	1376	2015	3849	3611	4012	5111	983	2290	723	2272	1197	7050
2022-10-21	3226	4391	292	5584	4475	2120	1645	1094	341	431	1027	1229	866	1156	1091	2655	345	2152	7289	1228	4127	606	13423	1365	2007	3775	3474	3890	5052	1018	2260	638	2167	1108	6527
2022-10-22	3355	3941	291	5672	4485	2043	1429	1097	351	399	934	1229	667	1093	1069	2502	322	2012	6946	1100	3934	563	11998	1361	2457	3589	3954	3830	4789	911	2143	477	2129	1137	6006
2022-10-23	3445	4162	199	5853	4785	2057	1426	1103	318	416	866	1168	718	1101	1055	2441	299	2006	6903	1113	3950	502	12358	1221	2340	3586	4304	3642	4835	819	2126	514	1999	1291	6594
2022-10-24	3781	4581	268	5890	5136	2172	1751	1158	361	495	1034	1267	882	1192	1059	2698	341	2235	7416	1319	4414	634	15218	1397	2112	3859	3726	4103	5510	990	2341	707	2220	1354	7207
2022-10-25	3392	4544	267	5858	4719	2069	1696	1143	394	532	1037	1279	933	1150	1068	2794	335	2163	7367	1411	4180	576	14101	1310	1968	3986	3548	3986	5024	999	2258	672	2258	1263	7242
2022-10-26	3453	4603	249	5748	4603	2111	1784	1129	410	569	1054	2766	942	1146	1061	3453	385	2215	7228	1359	4181	568	14306	1281	1958	3973	3468	4081	5045	1031	2278	640	2091	1313	7813
2022-10-27	3312	4615	288	5348	4461	2063	1732	1119	398	492	1029	1837	918	1470	1046	3062	320	2155	7151	1383	4173	536	13467	1320	1892	3645	3581	3959	4888	1025	2252	620	2079	1207	7701
2022-10-28	3434	4515	254	5171	4440	2041	1680	1077	384	431	996	1387	843	1246	1045	2721	321	2088	6837	1256	4156	544	13140	1233	1958	3615	3457	3812	4721	984	2237	524	2008	1283	8339
2022-10-29	2985	4143	261	5266	4351	2038	1393	1110	333	341	925	1257	693	1096	1006	2457	290	2009	6460	1107	3887	488	11960	1242	2308	3493	4019	3627	4432	814	2084	514	1931	1202	7442
2022-10-30	2667	4152	250	5233	4081	1928	1274	1046	306	417	879	1114	652	1019	947	2192	221	1888	6088	1013	3778	471	11208	1125	1959	3243	4118	3415	4402	777	1945	449	1718	1037	8114
2022-10-31	3534	4877	281	5482	4455	2064	1670	1122	407	503	1034	1288	900	1147	1049	2672	307	2145	6793	1197	4180	576	13140	1290	2025	3748	3825	3819	5237	1008	2291	589	2074	1194	9515
2022-11-01	3383	4724	288	5464	4441	2037	1661	1088	359	392	994	1179	856	1165	1060	2695	332	2102	6774	1274	4085	542	21386	1241	1764	3826	3510	3790	4721	984	2257	566	2067	1234	9076
2022-11-02	3206	4556	278	5770	4402	2003	1643	1097	356	437	1030	1205	875	1165	1041	2960	332	2158	6959	1327	4076	591	19123	1294	1856	3683	3534	3770	4706	992	2262	580	2110	1371	9559
2022-11-03	3069	4470	285	5533	4195	1951	1603	1076	324	470	1016	1218	767	1154	1049	2692	305	2109	6824	1255	3952	596	16370	1146	1844	3635	3643	3773	4680	1000	2246	562	1951	1430	9020
2022-11-04	2862	4397	268	5357	4157	1940	1656	1081	406	410	1005	1174	868	1129	1019	2624	322	2089	6473	1199	3915	560	15323	1190	1928	3426	3518	3617	4469	962	2221	488	2056	1351	8422
2022-11-05	2617	4198	239	5303	4089	1893	1394	1047	308	363	885	1111	671	1066	956	2400	300	1938	6501	1105	3909	493	12940	1214	2137	3278	3743	3401	4224	828	2111	474	1819	1295	8264
2022-11-06	2653	4272	246	5524	5598	1894	1377	1065	347	388	867	1081	618	1065	971	2221	263	1950	6399	1086	3935	475	12096	1174	2035	3412	4038	3485	4390	784	2048	459	1806	1105	8059
2022-11-07	3244	4720	286	5691	5773	1955	1607	1124	368	496	1050	1280	895	1147	1061	2647	303	2124	6762	1216	4354	546	14105	1233	1976	3651	3743	3775	5166	987	2292	574	2062	1250	9266
2022-11-08	3174	4826	264	5360	5661	1979	1786	1105	406	433	1017	1231	870	1152	1039	2569	356	2128	6719	1317	4154	592	13516	1185	1911	3566	3702	3714	4927	981	2251	543	2067	1296	9594
2022-11-09	3229	5160	271	5198	5642	1992	1829	1121	386	406	1043	1310	984	1170	1032	2546	340	2187	6965	1382	4132	576	13943	1183	2408	3654	3632	3859	5098	986	2326	614	2107	1310	10273
2022-11-10	3163	5704	252	5023	4400	1946	1738	1099	353	445	1048	1200	966	1114	1061	2567	315	2171	6775	1275	4157	579	13331	1205	2830	3603	3532	3742	4861	969	2244	551	2095	1381	10599
2022-11-11	2967	56191	239	4607	4161	1875	1829	1068	345	475	1001	1171	791	1118	1012	2490	324	2062	6472	1162	4109	526	12800	1152	3569	3342	3432	3493	4563	987	2207	508	1767	1214	11678
2022-11-12	2659	20269	231	4766	4174	1860	1571	1094	296	373	930	1107	697	1103	1002	2251	292	1929	6563	1123	4114	493	11948	1230	3984	3358	3883	3451	4403	867	2055	448	1817	1123	9528
2022-11-13	2502	10099	249	4803	4274	1848	1396	1048	291	362	810	1059	638	1056	984	2232	285	1998	6396	1112	3967	482	11711	1149	3732	3242	3857	3506	4435	870	2025	502	1759	1037	9303
2022-11-14	3237	8827	296	5243	4690	1904	1897	1093	376	463	1021	1227	909	1163	1024	2544	333	2133	6804	1249	4363	632	13640	1257	3327	3745	3815	3845	5213	1021	2253	566	2098	1276	13450
2022-11-15	3144	39790	267	5318	4218	1903	2245	1085	401	472	1027	1254	911	1158	1048	2504	349	2133	6742	1358	4216	568	13720	1253	3324	3887	3504	3739	4992	1028	2277	619	2094	1136	12937
2022-11-16	3121	14883	303	5215	5009	1922	5082	1098	385	501	1020	1235	847	1171	1022	2510	334	2308	6706	1354	4246	680	13607	1219	3185	3616	3686	3650	5115	1010	2305	584	2021	1260	11682
2022-11-17	2979	7611	328	5138	4196	1944	3024	1074	374	443	1026	1314	863	1183	1053	2512	313	2155	6807	2458	4136	664	13558	1231	3336	3704	3927	3655	4974	1003	2521	544	2009	1257	10997
2022-11-18	3078	6362	279	4729	4094	1876	2234	1079	333	441	1024	1191	921	1142	1012	2562	315	2117	6606	1711	4091	571	13717	1318	3241	3638	3902	3607	4860	971	2442	521	1947	1145	10625
2022-11-19	2688	5581	252	4701	4044	1828	1698	1074	322	365	945	1204	729	1084	984	2375	312	2013	6350	2156	3943	518	12333	1183	3681	3507	3994	3557	4409	913	2265	557	1994	1084	11092
2022-11-20	2746	5635	254	4574	3828	1848	1577	1062	470	406	847	1121	710	1117	991	2309	265	1989	6228	1404	3910	473	13161	1164	3499	3512	4063	3549	4597	866	2108	556	1807	1030	11298
2022-11-21	3092	6318	259	4986	4142	1935	1793	1078	395	457	1016	1291	811	1141	1064	2555	323	2165	6793	1414	4288	522	14200	1283	3125	4013	3854	3752	5144	993	2256	561	2072	1210	14722
2022-11-22	2792	5935	275	4974	3926	1919	1810	1076	386	396	1008	1173	793	1141	1006	2468	315	2209	6475	1219	4182	548	13221	1170	2598	3830	3603	3678	4764	990	2265	526	1861	1130	14914
2022-11-23	2845	5927	270	4847	4078	1868	1723	1080	355	427	1025	1180	831	1100	1033	2377	284	2122	6470	1181	3986	499	12763	1206	2683	3871	3460	3634	4766	988	2240	564	1853	1258	14477
2022-11-24	2613	5850	258	4700	3897	1779	1618	1077	337	443	1003	1156	825	1124	998	2350	303	2057	6573	1186	3987	548	12441	1150	2654	3894	3529	3431	4744	898	2264	500	1786	1193	14948
2022-11-25	2672	5843	234	4278	3792	1747	1501	1062	313	448	963	1171	804	1074	979	2291	286	2081	6398	1205	3921	540	12638	1149	2575	3800	3596	3375	4614	945	2189	509	1768	1131	15575
2022-11-26	2356	5522	243	4214	3769	1734	1378	1038	319	385	749	1099	631	1049	965	2216	170	1998	6353	1059	3827	375	11203	1109	2520	3634	3663	3266	4462	864	2073	455	1674	1031	13947
2022-11-27	2443	5449	242	4511	3657	1790	1402	1039	325	398	803	1137	632	1071	971	2183	252	2022	6128	1084	3803	418	11109	1095	2504	3481	4001	3405	4672	768	2026	449	1597	1088	14300
2022-11-28	2666	6158	223	5019	3977	1823	1577	1066	326	459	942	1242	829	1105	1015	2398	296	2113	6669	1176	4255	462	12350	1158	2490	3853	3838	3693	5309	905	2177	528	1770	1173	15374
2022-11-29	2644	5636	247	4827	3823	1728	1589	1038	325	394	939	1193	716	1101	1004	2266	291	2139	6326	1201	4090	503	11932	1169	2352	3782	3744	3460	4743	951	2145	574	1673	1137	14728
2022-11-30	2307	5322	234	5822	3421	1453	1574	1028	326	454	944	1147	786	1085	997	2202	276	2077	5818	1171	3788	545	11352	1124	2209	3645	3771	3432	4355	906	2168	514	1566	1213	15784
2022-12-01	2347	5461	227	5706	3281	1591	1486	1012	302	435	963	1145	734	1068	1040	2222	248	2046	6012	1136	3664	498	11153	1160	2501	3544	3785	3315	4464	877	2127	505	1517	1548	15690
2022-12-02	2479	4862	246	5447	3198	1627	1577	1023	315	419	869	1168	737	1094	1002	2320	276	2060	6041	1129	3597	477	11403	1409	2493	3763	3778	3312	4453	802	2050	545	1766	1304	13519
2022-12-03	2310	4736	230	5698	3214	1488	1403	1025	344	336	847	1075	627	1055	957	2232	218	1962	5901	1054	3404	489	10786	1175	2464	3512	3956	3227	4335	680	2028	471	1652	1125	13833
2022-12-04	2553	4793	239	5927	3281	1724	1348	1013	321	372	748	1098	673	1014	959	2144	217	1997	5705	1011	3502	459	10972	1138	2406	3687	4391	3157	4406	715	2020	476	1544	1054	16790
2022-12-05	3196	5662	254	6943	3615	1680	1755	1062	327	417	979	1370	959	1133	1063	2402	281	2151	6312	1127	3727	583	12555	1224	2558	4237	4296	3501	4887	903	2153	519	1884	1320	31718
2022-12-06	3074	5788	287	7244	3922	1728	1928	1055	327	434	974	1338	760	1157	1034	2556	300	2163	7798	1159	3765	539	13093	1261	2832	4440	4408	3557	4869	982	2172	588	1929	1272	36948
2022-12-07	2902	5871	254	7921	3732	1800	3316	1056	336	410	970	1251	818	1105	1046	2459	289	2166	6852	1163	3594	482	12559	1251	2511	4325	4050	3417	4735	851	2157	593	1886	1169	26564
2022-12-08	3536	5785	253	8430	3964	1704	3098	1083	346	453	994	1291	795	1152	1033	2543	308	2183	7093	1149	3618	478	12651	1782	2434	4647	4369	3607	4953	917	2168	578	1863	1146	32203
2022-12-09	3412	5989	248	8765	4037	1815	2844	1101	318	428	982	1394	776	1117	1061	2438	574	2179	7203	1195	3547	590	12336	1231	2431	4544	4533	3530	4681	840	2135	531	1877	1132	32213
2022-12-10	3184	5203	245	9073	3876	1719	2719	1060	316	359	871	1341	986	1048	1001	2403	612	2012	7053	1057	3403	669	11742	1156	2627	4290	4723	3324	4431	792	1988	491	1688	937	33042
2022-12-11	4599	5433	240	10282	4147	1876	2442	1094	301	441	769	1488	978	1048	1032	2294	621	1976	7455	1049	3580	998	11168	1168	2513	4823	5038	3488	4541	692	1964	500	1663	993	36796
2022-12-12	5847	6956	244	12158	4997	2013	2805	1170	345	469	942	1877	960	1119	1151	2561	717	2154	8744	1114	4002	1090	13065	1367	2262	7268	5216	3927	5402	956	2107	618	1888	1156	49598
2022-12-13	6298	7147	229	13569	5288	2085	2550	1266	350	553	927	1997	844	1149	1162	2498	695	2222	9375	1153	4036	1050	12454	1213	2166	6397	5485	3909	5400	870	2101	516	1664	1154	57635
2022-12-14	10233	7293	211	15130	5614	2123	2509	1331	313	582	913	2124	1008	1171	1249	2495	688	2294	9831	1099	4135	1372	12162	1234	2083	7068	5686	4229	5543	812	2083	427	1556	1056	50469
2022-12-15	10430	7649	207	16610	5996	2227	2395	1461	303	559	832	2334	1032	1137	1288	2551	684	2208	10712	1100	4385	1092	11686	1188	2084	6626	6123	4189	5992	715	2070	425	1457	983	52874
2022-12-16	10579	8361	204	21586	6482	2946	2619	1585	339	609	830	2448	940	1134	1421	2568	600	2163	11062	1048	4742	1000	11356	1136	2058	6424	6328	4253	6076	758	2023	392	1298	822	54432
2022-12-17	13173	8644	125	18188	6456	3376	1890	1575	317	524	742	2518	955	1079	1370	2351	452	2141	11003	978	5023	908	10326	1108	2008	5827	7041	3923	5987	618	1936	321	1220	774	55147
2022-12-18	19102	8905	181	19430	6934	3351	2124	1693	331	530	683	2502	923	1106	1574	2476	546	2101	11242	981	5025	918	10253	1092	1839	6315	6927	4114	6133	628	1922	338	1161	815	50709
2022-12-19	28328	10934	187	20323	8128	3590	2475	1955	440	753	841	2833	989	1236	1639	2626	524	2286	12018	1055	5732	1012	11063	1143	1858	6387	6735	4668	6651	630	2044	362	1210	884	52281
2022-12-20	35205	13455	175	21924	8979	3981	2219	2068	448	890	926	3238	1064	1415	2184	2768	505	2536	12396	1049	6312	953	11445	1132	1855	5836	6904	5089	6666	704	2031	362	1210	806	53967
2022-12-21	46120	16536	192	22985	9450	4124	2285	2141	459	798	936	3250	1099	1507	2925	2783	559	2572	12527	1046	6646	895	12016	1099	1715	5253	6398	5180	6805	745	2044	389	1150	942	53616
2022-12-22	54944	21714	106	24238	9482	4522	2530	2167	505	755	977	3057	1096	1534	2153	2867	453	2621	11890	1071	6945	798	12821	1104	1674	5070	5800	5215	6756	791	2111	301	1128	940	50274
2022-12-23	80593	30721	172	24139	9840	5618	2710	2269	525	737	986	2901	1117	1632	1834	3065	444	3001	11180	1072	7050	845	12081	1109	1611	5035	5380	5109	6570	793	2130	362	1104	1011	57412
2022-12-24	90097	44100	176	19272	9604	6272	2696	2238	493	735	994	2653	1136	1543	1672	2897	375	2677	10242	1019	6916	804	11759	1084	1532	4404	4830	4924	6050	874	2109	426	1078	949	71287
2022-12-25	99963	65791	158	16233	10211	5977	2745	2256	580	711	1053	2604	1218	1591	1584	3032	361	2720	9622	1004	6938	681	11692	1052	1442	3739	4605	4877	5768	946	2100	354	1058	904	61821
2022-12-26	158049	130914	189	13629	11467	6414	3463	2590	631	869	1548	2752	1405	1897	2091	3466	371	3374	9273	1115	7557	698	13460	1133	1588	3938	4660	5355	5726	1001	2345	448	1159	1005	66376
2022-12-27	142609	242623	206	11667	12263	6260	3641	2672	592	1124	1620	2510	1513	2007	1811	3356	380	3257	8629	1498	6814	560	13827	1083	1567	4050	4439	5173	5451	1067	2422	383	1195	980	56827
2022-12-28	113622	310176	168	9448	12998	5544	11033	2734	590	1041	1679	2299	1556	2121	1445	3212	342	3408	8168	1237	6509	647	13712	1102	1556	4075	4340	5005	5178	1100	2526	337	1165	1003	52548
2022-12-29	107862	229796	189	7973	13111	4212	5580	2769	579	997	1775	2021	1654	2147	1448	3324	332	3412	7241	1194	5925	594	13988	1090	1527	3679	4248	4808	4792	1103	2512	377	1198	1044	40255
2022-12-30	96458	194267	180	6508	12384	3534	4356	2593	559	1009	1909	1889	1642	2078	1337	3365	364	3044	6530	1189	5331	548	14336	1101	1614	3188	4132	4525	4443	1112	2480	365	1227	993	34223
2022-12-31	69198	148311	159	5081	11489	3860	3348	2295	513	805	1608	1504	1395	1974	1104	3025	303	2814	5678	1065	4257	487	13560	1059	1609	2763	3660	3790	4033	1012	2229	352	1122	946	31339
2023-01-01	58503	117212	136	4524	10012	3063	3238	2114	540	760	1457	1417	1338	1770	1063	3107	284	3454	5392	1038	4120	413	13768	1033	1757	2597	3939	3780	3768	1027	2138	358	1176	923	26766
2023-01-02	60097	118451	117	4632	10821	2871	3409	2230	577	756	1638	1474	1487	1929	1083	3448	292	3561	5359	1133	4389	447	15244	1051	1816	2803	4376	4005	4047	1080	2426	633	1400	914	27669
2023-01-03	69727	131132	208	4355	11508	3923	3730	2347	629	900	2059	1576	1818	2142	1305	3702	336	3583	5712	1385	4446	516	17126	1147	1941	3188	8425	4447	4329	1231	2743	597	1597	1178	27304
2023-01-04	67397	118604	209	3959	11043	2829	3731	2350	679	968	2061	1543	1780	2059	1304	3839	337	3206	5594	1485	4101	550	17161	1793	2019	3829	4772	4510	4239	1233	2864	572	1565	1106	23364
2023-01-05	60868	126372	234	3358	10702	2433	3345	2355	670	947	2119	1747	1669	2040	1185	3863	325	2923	5580	1604	4203	563	17642	1478	2171	4361	4031	4338	4249	1271	2968	579	1576	1157	21788
2023-01-06	54353	106233	204	3045	10351	2469	3759	2290	1054	809	2061	1437	1646	1955	1151	3814	380	3029	5340	1857	3920	513	17866	1439	2066	3919	3844	4300	4216	1242	2850	510	1685	1061	11510
2023-01-07	45315	74715	206	2610	10240	2107	2968	2009	917	758	1941	1234	1315	1880	1102	3574	286	2471	4962	1439	3523	474	16591	2363	2119	3700	3822	3958	3879	1199	2712	527	1581	1089	9167
2023-01-08	41319	68726	225	2359	9571	1971	2780	2018	680	705	1745	1198	1380	1682	1090	3664	344	2354	4890	1376	3412	591	17032	2774	2209	3342	3868	3749	3982	1216	2619	534	1655	1066	8076
2023-01-09	46486	89336	232	2544	10385	1992	3124	2157	731	728	2129	1337	1350	1955	1180	3874	395	2516	5447	1724	3897	756	19550	2312	2402	3488	3770	4429	4193	1413	3003	573	1962	1292	8774
2023-01-10	41221	62875	229	2377	9767	1842	2882	1981	673	735	2084	1281	1293	1891	1134	3811	351	2374	5404	1777	3830	617	19136	1622	2311	3162	3654	4315	3973	1377	2866	818	1990	1284	8040
2023-01-11	38273	53914	259	2209	9438	1759	2812	1938	665	652	2071	1237	1250	1800	1127	3735	361	2269	5091	1692	3629	499	19047	1708	2391	3197	3532	4143	3870	1261	2951	661	2012	1221	6614
2023-01-12	35409	44386	233	2179	9089	1682	2894	2008	620	678	2017	1356	1150	1844	1150	3693	345	2322	4978	6536	3564	551	18947	1902	2448	3083	3637	4260	3782	1307	2816	623	1874	1315	6566
2023-01-13	30856	37817	247	2068	8291	1555	2503	1870	623	609	1809	1319	1102	1746	1101	3660	355	2192	4771	3900	3325	602	18620	1477	2385	2825	3564	4056	3619	1258	2664	612	1875	1211	6196
2023-01-14	23549	31495	147	1857	6796	1381	2182	1584	509	499	1405	1097	1028	1528	996	3194	313	2031	4235	2338	2990	580	16134	2933	2373	2701	3549	3573	3166	1075	2313	490	1731	1092	6023
2023-01-15	19657	26104	136	1874	5944	1240	1956	1477	439	453	1253	1065	1013	1379	1002	3128	273	2017	4082	2211	2788	474	15376	1083	2370	2603	3706	3307	2987	1047	2211	550	1613	1105	5216
2023-01-16	21968	24547	245	1881	6415	1380	2187	1552	503	514	1515	1140	1043	1497	1036	3306	356	2104	4348	2320	3129	563	18188	1590	2451	3119	3720	3754	3086	1158	2480	647	2011	1190	5119
2023-01-17	18586	23044	261	1929	5895	1228	2093	1437	494	499	1444	1091	1052	1430	1034	3101	350	2118	4098	2140	3060	588	16523	1865	2529	3007	3483	3472	2917	1131	2337	635	1997	1128	4583
2023-01-18	16834	23740	254	1819	5357	1139	1970	1362	438	408	1368	1079	1014	1335	1031	3125	339	2075	3982	1813	2762	536	15668	1583	2433	2839	3282	3274	3058	1089	2266	611	1958	1136	4254
2023-01-19	14683	19027	232	1595	4842	1045	1852	1206	412	449	1252	1051	943	1216	997	2908	289	1979	3732	1672	2643	521	15256	1700	2340	2828	3207	3230	2882	1012	2131	597	1964	1134	4031
2023-01-20	12150	15367	205	1383	4170	1022	1577	1086	378	342	1081	1045	854	1078	1028	2744	204	1881	3548	1450	2427	449	13712	1515	1964	2581	2883	2948	2790	963	2025	566	1837	1078	3418
2023-01-21	8130	10894	165	1025	2608	742	1269	986	359	237	926	948	589	956	874	2168	214	1466	2788	1059	1689	337	10551	1663	1405	2114	2250	2176	2300	695	1722	409	1573	951	2600
2023-01-22	7740	10852	105	1090	2632	881	1398	990	316	274	855	983	640	950	874	2251	225	1593	2924	1068	1929	327	11141	1006	1608	2212	2503	2416	2532	733	1791	437	1593	1049	3291
2023-01-23	8214	11943	108	1224	2865	854	1536	1024	355	264	940	1010	646	1005	921	2531	224	1824	3086	1075	2178	330	12846	1948	1746	2138	2959	2727	2699	868	1924	561	1809	1290	3134
2023-01-24	7873	11251	202	1318	2737	849	1538	1014	359	278	962	1067	667	1010	969	2584	243	1898	3179	1118	2257	406	13283	1473	1946	2409	3192	2811	2574	943	1931	617	1952	1395	3496
2023-01-25	8789	11564	134	1345	2886	868	1541	1025	377	290	1001	1043	691	1021	946	2724	243	1905	3030	1179	2243	447	14068	2641	2145	2557	3544	2719	2765	921	1988	640	2141	1326	3969
2023-01-26	8727	10731	158	1449	2911	866	1628	1028	412	276	990	1015	754	1023	925	2769	237	1895	3306	1192	2437	424	14983	1849	2396	2525	3723	2816	2897	936	2009	736	2300	1260	3768
2023-01-27	8290	9981	231	1581	3025	908	1603	1040	407	297	980	1024	721	1044	963	2646	274	1943	3302	1123	2587	501	15108	1409	2509	2582	3971	2920	2851	930	2025	800	2425	1325	3780
2023-01-28	9622	10532	234	1720	3361	914	1945	1060	427	369	1135	1101	929	1163	995	2910	305	2098	3674	1493	2876	555	16865	1537	2845	2856	4076	3234	3081	1041	2191	900	2849	1398	5429
2023-01-29	9130	9730	259	1776	3291	899	2004	1090	403	416	1104	1053	956	1161	1023	3021	314	2110	3798	1476	2739	545	17350	3208	3066	3028	4063	3253	3233	1014	2283	926	2987	1369	5356
2023-01-30	9338	9604	272	1763	3464	899	2169	1106	459	415	1136	1141	985	1281	1010	3020	333	2155	3920	1583	2887	576	18033	2229	3149	3210	4073	3301	3403	1024	2272	981	3506	1572	5141
2023-01-31	8874	9058	246	1780	3444	958	2087	1099	480	433	1177	1116	991	1270	1052	3050	386	2141	3954	1574	3045	574	19778	1979	3167	3162	4117	3359	3424	1038	2380	969	3315	1534	5553
2023-02-01	8797	8650	275	1916	3519	937	2100	1087	451	408	1146	1136	952	1206	1048	3075	368	2153	3987	1711	2916	669	19944	1288	3334	3158	3996	3472	3335	1067	2400	908	3348	1458	4991
2023-02-02	8229	7927	278	1827	3258	910	2103	1093	457	406	1172	1099	980	1274	1012	3119	404	2113	4063	1614	2913	760	19089	1682	3535	2957	4010	3354	3298	1035	2447	854	3092	1566	4382
2023-02-03	7671	7365	286	1782	3241	877	2128	1098	456	389	1178	1139	970	1198	1019	3025	391	2090	3957	1691	2939	603	18064	1630	3422	3061	3929	3382	3285	1056	2339	857	2915	1632	5410
2023-02-04	6840	6620	239	1670	2922	797	1953	1015	485	373	1022	1036	770	1080	955	2630	317	1951	3522	1375	2619	483	16259	1337	3499	2773	4002	3080	3087	953	2164	757	2487	1294	5224
2023-02-05	6372	5721	229	1547	2634	742	1670	982	440	337	965	1049	736	1034	870	2574	285	1951	3486	1251	2480	446	14921	1460	3353	2577	3943	2842	2982	863	2103	641	2429	1272	4908
2023-02-06	7641	6518	281	1666	3228	877	2099	1049	469	442	1163	1119	987	1211	1034	3040	374	2112	3957	1618	3014	531	18206	1671	3381	2912	3910	3498	3461	1048	2399	923	3118	1442	5911
2023-02-07	7257	6379	302	1652	3118	959	2016	1051	444	476	1126	1120	1015	1235	1023	3035	416	2121	4066	1773	2929	630	18032	1722	3030	2944	3765	3390	3389	1056	2446	967	3161	1472	5233
2023-02-08	7043	6007	306	1777	3058	952	2175	1063	452	472	1102	1132	964	1303	1003	3022	375	2160	4037	1739	2866	597	18091	1833	3088	2845	3716	3378	3288	1072	2406	950	3004	1509	5296
2023-02-09	6711	5498	285	1793	2929	976	2098	1015	442	443	1121	1187	980	1275	1017	3022	392	2180	4139	1821	2891	647	17808	1475	3008	2932	3607	3306	3381	1051	2431	898	2849	1470	5588
2023-02-10	6546	5293	277	1690	2751	926	1969	1032	415	465	1110	1214	972	1183	1013	2776	410	2592	3996	1717	2926	565	17651	1286	3027	2830	3485	3200	3280	1028	2399	802	2842	1372	4859
2023-02-11	5743	4722	280	1687	2647	923	1605	1006	398	422	1016	1084	860	1071	946	2701	335	2218	3730	1321	2706	549	16236	1165	3450	2843	3779	3014	3113	957	2204	709	2661	1333	4475
2023-02-12	5567	4338	262	1734	2398	967	1461	969	414	346	996	1063	855	1069	935	2586	318	2143	3599	1391	2728	537	15622	1162	3495	2767	4134	2956	3152	912	2162	669	2386	1334	4867
2023-02-13	6293	4773	305	1828	2760	1062	2024	1022	495	462	1120	1363	974	1195	1017	2865	401	2531	3954	1696	3106	610	18071	1260	3078	2983	3730	3323	3437	1017	2374	927	2982	1504	5567
2023-02-14	5739	4289	291	1880	2513	990	1852	1019	418	474	1093	1155	962	1142	980	2767	401	2444	3858	1750	2814	587	16593	1193	2783	2884	3403	3193	3076	1034	2302	836	2836	1397	5236
2023-02-15	5920	4616	306	1850	2494	1036	1971	1006	446	540	1129	1121	984	1147	1000	2779	437	2261	4006	1861	2809	612	17493	1262	2831	3068	3807	3350	3355	1045	2360	879	2852	1466	5762
2023-02-16	5814	4477	281	1951	2621	1139	1884	1024	462	510	1113	1193	988	1193	1024	2851	420	3221	3998	1619	2854	725	17188	1210	2934	2993	3680	3377	3294	1037	2327	921	2903	1378	5497
2023-02-17	5739	4684	278	2016	2627	1263	1866	1011	459	494	1122	1188	988	1176	1007	2801	382	3277	4011	1589	2723	596	16825	1187	3113	3009	3581	3452	3315	1041	2307	774	2923	1327	6157
2023-02-18	5162	4481	262	2204	2472	1149	1500	985	378	417	1013	1227	850	1100	966	2619	341	2556	3755	1357	2688	487	15002	1251	3659	2930	3984	3107	3112	927	2196	687	2641	1211	4861
2023-02-19	4773	4110	264	2467	2388	1331	1393	959	351	516	980	1101	846	1050	977	2514	496	2238	3702	1204	2756	452	14260	1185	3513	2819	4066	2986	3123	934	2091	691	2461	1337	7911
2023-02-20	5831	4799	300	2848	2875	1428	1841	1020	396	541	1110	1202	981	1159	1068	2890	460	2373	4160	1616	2929	594	16287	1296	3045	3235	3612	3469	3570	1025	2383	875	2966	1388	13864
2023-02-21	5306	4404	292	2963	2762	1452	1776	1033	427	513	1109	1163	973	1160	1023	2721	437	2282	4267	1620	2789	588	15889	1208	2808	3176	3504	3327	3376	1049	2341	877	2701	1323	8727
2023-02-22	5773	4365	271	3182	2853	1749	1821	1010	421	601	1111	1160	980	1211	1068	2814	423	2293	4566	1539	2753	570	15792	1219	2911	2931	3479	3408	3377	1044	2340	817	2816	1385	7238
2023-02-23	5421	4486	289	3343	2914	1758	1873	1036	419	523	1131	1208	1004	1126	1244	2810	382	2319	4568	1622	2836	584	15502	1249	2760	3045	3360	3539	3418	1031	2318	778	2704	1331	6459
2023-02-24	5241	4590	295	3311	2901	1879	1811	1020	390	515	1086	1145	965	1138	1082	2715	403	2257	4513	1544	2772	621	15150	1202	2995	2935	3451	3326	3256	1045	2292	708	2471	1266	5493
2023-02-25	4641	4160	267	3362	2748	1837	1482	1008	343	442	984	1107	823	1072	1020	2535	355	2604	4298	1176	2705	524	13353	1183	3440	2861	3798	3059	3112	942	2098	652	2481	1090	4821
2023-02-26	4679	4207	245	3952	2900	1874	1425	1001	312	458	950	1091	720	1071	1026	2365	329	1966	4364	1167	2723	429	12844	1135	3302	2866	3974	3109	3281	863	2080	694	2358	1130	5281
2023-02-27	5708	5738	299	4699	3403	1983	1985	1086	372	609	1046	1352	982	1208	1102	2772	369	2266	4994	1632	3043	537	15110	1236	2793	3442	3581	3509	3739	1017	2324	831	2779	1308	5908
2023-02-28	5849	7182	293	4822	3523	1964	1994	1095	372	554	1078	1280	991	1164	1124	2823	384	2189	4943	1664	3005	521	15049	1266	2735	3487	3339	3490	3619	1036	2319	797	3105	1323	5808
2023-03-01	5635	5612	273	4860	3612	1936	1861	1068	384	556	1070	1341	965	1165	1130	2866	387	2176	5097	1488	2978	569	14558	1208	2734	3208	3224	3587	3658	1022	2295	842	2841	1263	4898
2023-03-02	5818	5596	290	5340	3917	1982	1856	1134	395	614	1074	1272	968	1179	1134	2775	410	2168	5146	1492	3036	691	14653	1330	2709	3271	3282	3579	3569	1016	2301	773	2746	1313	5008
2023-03-03	5903	5558	317	5317	3942	1938	1799	1125	368	526	1055	1406	970	1166	1129	2913	362	2137	5223	1416	3203	739	14356	1251	2972	3275	3280	3502	3532	988	2251	723	2703	1286	4988
2023-03-04	5837	5124	255	5758	3787	1945	1486	1154	334	467	1002	1318	807	1106	1092	2558	326	1955	5028	1143	2902	813	20049	1243	3472	3231	3748	3265	3426	910	2139	937	2632	1211	4845
2023-03-05	6130	5329	289	6446	4006	1983	1484	1176	313	452	958	1328	833	1105	1096	2510	328	1970	5226	1142	2974	649	14036	1200	3408	3119	3872	3296	3461	880	2099	836	2297	1194	5174
2023-03-06	8051	6259	322	7257	4556	2076	1960	1250	419	545	1087	1611	1000	1280	1338	2895	383	2112	5709	1442	3583	753	15936	1298	2586	3476	3572	3810	4010	1016	2312	931	2748	1247	6481
2023-03-07	7968	6181	318	7106	4577	2045	1980	1238	375	588	1074	1507	988	1261	1217	2840	370	2142	5805	1439	3254	616	15557	1285	2387	3418	3190	3796	3818	1020	2259	816	2703	1303	5978
2023-03-08	7001	6352	255	6550	4547	1980	1874	1235	421	507	1069	1468	957	1166	1242	2713	350	2104	5442	1424	3226	644	14323	1206	2256	3239	3215	3690	3730	1007	2239	828	2876	1255	4941
2023-03-09	7926	8584	310	7139	4776	2039	2005	1233	391	547	1087	1494	1005	1287	1381	2859	408	2178	5661	1521	3304	628	15887	1223	2462	3404	3209	3752	3898	994	2256	833	2931	1339	5720
2023-03-10	7950	9199	292	6558	4585	1998	1903	1328	388	556	1049	1587	976	1253	1353	2717	395	2138	5608	1437	3113	599	14693	1230	2428	3264	3069	3562	3574	996	2285	736	2724	1255	5146
2023-03-11	6573	7194	279	6155	4648	1958	1561	1259	380	509	990	1430	834	1076	1232	2581	334	1965	5445	1181	3122	474	13703	1240	2926	3369	3507	3375	3491	942	2106	662	2435	1140	4184
2023-03-12	6620	8276	233	6690	4598	1988	1543	1288	332	478	975	1392	832	1086	1190	2588	328	2090	5331	1149	3240	872	12956	1256	2772	3149	3990	3275	3455	902	2031	611	2317	1199	4472
2023-03-13	8251	8684	302	7282	5055	2072	1993	1284	369	606	1088	1584	994	1308	1420	2918	453	2160	5994	1543	3786	872	15022	1408	2560	3657	3453	3818	4025	1022	2293	905	2772	1339	5029
2023-03-14	7788	8011	296	6716	4962	2029	2097	1247	356	625	1077	1496	1007	1342	1396	2846	391	2218	5855	1579	3451	720	14671	1409	2280	3595	3406	3806	3982	1025	2292	858	2666	1374	4924
2023-03-15	7754	7579	273	6674	4992	2005	2038	1266	373	627	1101	1457	982	1364	1360	2869	379	2163	5707	1472	3291	671	14226	1396	2352	3682	3347	3857	3901	1046	2254	780	2603	1368	4694
2023-03-16	7352	7557	310	6775	4949	1940	2279	1195	365	617	1092	1474	1026	1295	1273	2739	384	2203	5652	1529	3320	682	14179	1292	2320	3384	3238	4001	3866	1038	2292	1003	2573	1307	4444
2023-03-17	7312	7482	257	6334	4647	1965	1927	1213	327	562	1066	1458	973	1196	1317	2706	377	2099	5472	1376	3140	608	13529	1227	2440	3201	3173	3666	3649	986	2244	826	2571	1299	4187
2023-03-18	6354	6919	263	6198	4424	1886	1626	1210	338	482	989	1397	829	1119	1184	2495	352	1996	5213	1113	2952	596	12600	1205	2879	3087	3569	3358	3485	871	2065	911	2501	1096	3977
2023-03-19	6238	6567	255	6470	4361	1898	1580	1236	342	531	954	1340	838	1109	1195	2435	331	2035	5182	1127	2958	572	12490	1214	2827	2972	4050	3339	3519	853	2061	779	2335	1118	4090
2023-03-20	7505	6967	284	6867	4939	2024	2064	1243	394	647	1064	1511	996	1315	1320	2781	401	2221	5484	1388	3418	613	14786	1305	2348	3475	3516	3852	4278	1020	2282	845	2821	1378	4363
2023-03-21	6994	6781	265	6256	4750	1915	2014	1180	407	710	1065	1491	1020	1330	1294	2845	402	2246	5327	1490	3223	614	14295	1233	2226	3192	3513	3725	3970	1031	2334	794	2662	1312	4056
2023-03-22	6749	6463	280	5850	4570	1938	2102	1162	367	691	1089	1412	1041	1440	1237	2884	367	2254	5398	1504	3210	591	14109	1183	2112	3169	3368	3686	4047	1041	2277	724	2575	1434	5394
2023-03-23	6513	6315	292	5733	4460	1901	2118	1145	370	685	1079	1359	1019	1331	1211	2788	361	2374	5233	1572	3266	602	13929	1191	2083	3077	3613	3622	3867	1023	2268	800	2462	1389	4640
2023-03-24	6052	5779	280	4989	4135	1904	1873	1108	375	574	1053	1347	984	1225	1212	2731	366	2139	5073	1457	3205	664	13832	1154	2131	3156	3207	3398	3531	983	2246	795	2452	1278	3757
2023-03-25	5247	5085	249	4975	3912	1847	1434	1070	355	448	970	1230	844	1099	1097	2440	332	2014	4765	1152	2887	542	12161	1149	2601	2964	3444	3267	3389	863	2047	616	2403	1106	3590
2023-03-26	5495	4977	258	5334	3886	1885	1522	1039	280	481	961	1205	808	1089	1052	2358	342	2003	4831	1127	2961	638	11624	1121	2427	2912	3777	3212	3560	846	2018	608	2238	1130	3941
2023-03-27	6393	5306	289	5644	4344	1991	1972	1117	404	647	1086	1533	982	1279	1152	2713	402	2224	5496	1533	3450	629	14125	1298	2191	3512	3377	3732	4086	1036	2286	803	2623	1424	4126
2023-03-28	6172	5018	342	5218	4476	1937	1998	1075	399	708	1090	1367	1001	1283	1135	2812	414	2270	5370	1387	3222	540	13706	1296	2138	3634	3335	3623	4144	1005	2252	726	2563	1394	4398
2023-03-29	5984	4994	285	5250	4252	1882	1974	1077	400	895	1105	1304	999	1352	1175	2751	379	2217	5297	1376	3160	524	13770	1235	2496	3480	3038	3620	3986	1016	2230	734	2472	1364	3972
2023-03-30	6145	4881	285	5006	4094	1952	1961	1077	381	808	1103	1375	1013	1277	1152	2791	408	2260	5437	1483	3256	600	14056	1289	2531	3572	3191	3677	4049	995	2261	747	2459	1348	3977
2023-03-31	6170	4938	279	4833	4232	1971	1934	1084	366	721	1074	1296	1001	1259	1131	2706	372	2179	5196	1481	3057	586	13547	1280	2576	3379	3074	3469	3790	1002	2280	718	2538	1355	3843
2023-04-01	5185	4634	261	4701	3839	1902	1479	1051	337	598	983	1196	879	1102	1034	2522	317	2036	4895	1180	2906	476	12162	1221	2940	3218	3253	3185	3529	838	2088	640	2441	1210	3343
2023-04-02	5003	4404	259	5013	3841	1910	1493	1053	325	627	956	1273	874	1076	1038	2600	275	2016	4940	1146	2988	459	12378	1269	2840	3279	3795	3383	3803	884	2042	582	2298	1308	3642
2023-04-03	6005	4818	277	5038	4292	2025	2081	1103	391	770	1070	1449	973	1346	1145	2795	445	2230	5367	1512	3337	541	14458	1314	2601	3607	3582	3866	4291	1036	2258	789	2688	1446	3985
2023-04-04	5281	4578	302	4666	3900	1931	2003	1070	330	748	1067	1431	989	1279	1115	2748	397	2181	5096	1505	3359	548	13893	1210	2596	3186	3362	3564	3939	1010	2234	724	2394	1426	3624
2023-04-05	4644	4167	259	4344	3731	1877	1616	1035	332	620	979	1253	828	1104	1015	2574	313	2047	4833	1206	3196	475	12321	1171	2798	2921	3675	3234	3594	905	2058	626	2399	1293	2940
2023-04-06	5626	4598	294	4530	3993	1960	1935	1071	373	769	1077	1334	1027	1307	1146	2774	361	2256	5107	1548	3596	584	14186	1197	2482	3252	3429	3649	4088	1044	2278	750	2625	1555	3495
2023-04-07	4997	4194	286	4131	3658	1912	1942	1082	367	797	1099	1359	965	1235	1092	2738	389	2219	5090	1464	3142	578	13500	1232	2544	3315	3099	3397	3808	1016	2264	716	2488	1447	3261
2023-04-08	4380	3897	247	4118	3475	1833	1572	1040	374	750	1767	1172	929	1149	1025	2486	309	2019	4704	1118	2991	443	12530	1183	2724	3169	3349	3282	3386	885	2097	680	2376	1294	4108
2023-04-09	4252	4028	267	4277	3454	1887	1462	1040	389	629	1005	1125	886	1091	999	2340	311	1969	4858	1132	3034	533	12094	1270	2596	3251	3644	3158	3676	858	2013	677	2268	1200	3782
2023-04-10	5185	4417	279	4422	3946	2019	2112	1079	382	669	1111	1394	1029	1191	1108	2764	367	2219	5482	1512	3589	614	14252	1383	2548	3839	3335	3803	4252	1025	2295	816	2697	1757	3998
2023-04-11	4814	4263	292	4295	3880	1966	2056	1063	368	598	1095	1339	1001	1311	1067	2833	364	2271	5425	1520	3415	569	14229	1283	2460	3812	3169	3818	4237	1010	2238	829	2715	2375	3895
2023-04-12	4604	4122	290	4193	3891	1976	2055	1035	383	653	1090	1308	999	1193	1072	2741	398	2248	5512	1488	3256	603	14328	1231	2382	3729	3843	3738	4107	1006	2248	869	2709	2636	3818
2023-04-13	4644	4214	282	3999	3726	1995	2075	1049	338	638	1068	1524	1025	1233	1070	2815	382	2262	5402	1519	3431	600	14152	1270	2336	3532	3411	3734	4086	1010	2316	774	2609	1866	4005
2023-04-14	4402	4130	289	3786	3503	2034	1916	1078	374	775	1070	1364	958	1235	1053	2621	412	2173	5220	1487	3300	633	13381	1231	2337	3391	3191	3582	3827	997	2227	784	2556	1476	4134
2023-04-15	3887	3737	260	3842	3460	1923	1572	1008	349	607	976	1208	964	1163	982	2467	317	2049	4761	1119	3143	532	12160	1195	2757	3240	3423	3876	3595	863	2068	722	2436	1287	4695
2023-04-16	3713	3692	253	3839	3398	1941	1422	1042	305	428	937	1150	959	1230	972	2296	348	2045	4957	1122	3072	487	11385	1140	2572	3378	3562	3296	3647	836	2061	690	2300	1163	4320
2023-04-17	4565	4193	286	3953	3801	2102	1937	1100	358	530	1061	1308	966	1170	1074	2703	371	2194	5443	1431	3627	520	13653	1328	2303	3901	3155	3761	4255	1022	2287	907	2636	1467	5703
2023-04-18	4265	3997	258	3725	3929	2036	2017	1061	391	528	1053	1339	970	1138	1070	2669	429	2170	5380	1396	3529	580	12840	1555	2234	20429	2891	3620	3940	1012	2246	955	2664	1394	8647
2023-04-19	4090	3838	273	3605	3850	2039	1837	1063	340	538	1054	1278	964	1177	1048	2659	409	2145	5362	1498	3455	641	13054	1696	2318	11904	2970	3639	3826	1013	2245	756	2636	1386	7340
2023-04-20	4136	3907	269	3627	3742	2094	1848	1047	391	499	1040	1198	962	1161	1050	2649	367	2130	5202	1441	3390	611	13184	1580	2314	7005	2935	3542	3804	1023	2249	778	2601	1307	6303
2023-04-21	4106	3797	266	3610	3714	2080	1776	1049	368	520	1038	1204	978	1147	1019	2562	363	2125	5218	1349	3419	608	12456	1459	2336	6552	2895	3434	3652	994	2181	746	2558	1333	6386
2023-04-22	3549	3455	240	3719	3530	1971	1447	1040	325	385	973	1090	937	1116	944	2279	299	2072	5068	1092	3261	524	11072	1312	2668	5424	3252	3207	3382	896	2016	623	2303	1240	7660
2023-04-23	4333	3718	275	4147	3626	2081	1768	1028	339	470	1005	1170	981	1145	983	2440	372	2180	5340	1270	3635	545	12078	1479	2347	6585	3292	3411	3842	983	2143	615	2415	1288	17872
2023-04-24	4176	4054	263	4186	3861	2058	1770	1062	391	483	1022	1180	961	1130	1048	2512	378	2213	5398	1455	3814	589	12868	1462	2275	6478	3165	3517	3866	1022	2253	740	2682	1305	12341
2023-04-25	4108	3848	277	4180	3753	2085	1694	1072	358	507	1053	1204	980	1123	1007	2524	390	2156	5412	1369	3690	645	12650	1363	2313	5827	2940	3442	3863	991	2189	786	2622	1361	9369
2023-04-26	4010	3739	289	4082	3839	2083	1750	1072	357	502	1022	1210	961	1129	1026	2481	379	2160	5369	1429	3422	630	12418	1342	2200	5168	2832	3390	3676	1011	2179	882	2560	1265	7313
2023-04-27	4018	3786	260	4269	3722	2084	1646	1045	367	452	1036	1195	956	1118	1026	2488	385	2145	5421	1465	3464	626	12354	1303	2208	4818	3128	3342	3633	992	2222	790	2556	1253	7345
2023-04-28	3706	3873	300	3820	3484	2104	1470	1051	324	382	986	1170	858	1087	988	2407	326	2048	5167	1323	3363	576	11889	1165	2202	4023	2831	3209	3245	1001	2066	756	2498	1205	5963
2023-04-29	3261	3494	254	3701	3317	1989	1322	1007	274	323	945	1083	542	995	937	2194	310	1867	4819	1012	3111	483	10290	1144	2338	3590	2915	2838	2886	756	1886	629	2554	1103	4479
2023-04-30	2934	3320	230	3622	3289	1995	1274	1021	278	275	847	1071	499	967	930	2141	285	1714	4797	1001	3048	426	10114	1209	2441	3527	3114	2860	3015	768	1842	702	2693	1146	4813
2023-05-01	2862	3364	149	3602	3320	1983	1295	1006	267	198	786	1037	569	958	925	2126	267	1785	4659	1014	2910	448	9915	1128	2289	3412	3238	2827	3100	720	1782	717	2563	1109	4566
2023-05-02	3391	3675	236	4133	3605	2002	1392	1032	278	271	878	1079	634	992	942	2274	289	1832	5255	1017	3131	519	10490	1203	2484	3726	3374	3465	3135	863	1856	729	2593	1182	4996
2023-05-03	3436	3714	212	4748	3848	2052	1373	1029	313	306	949	1076	659	1018	935	2266	290	1950	5480	1062	3311	480	10735	1122	2265	3517	3519	3303	3162	827	1945	745	2211	1151	6580
2023-05-04	4287	4108	250	4993	4017	2158	1763	1060	316	404	1024	1180	946	1093	1047	2611	372	2172	5893	1238	3798	603	12954	1261	2379	4037	3234	3601	3786	1000	2130	765	2605	1318	9522
2023-05-05	4548	4177	273	4840	3877	2108	1731	1031	355	419	1067	1169	925	1115	1057	2541	374	2182	7827	1178	3907	588	12490	1137	2219	4269	3122	3359	3647	1011	2130	777	2493	1261	9945
2023-05-06	4525	4067	247	4574	3801	2112	1545	1030	359	461	1023	1189	865	1088	1064	2423	339	2064	11728	1206	3780	572	11844	1188	2334	3905	3091	3271	3610	948	2109	736	2425	1195	11956
2023-05-07	3914	3911	242	4743	3628	1982	1455	1016	302	411	954	1105	732	1069	959	2232	299	1959	8120	1094	3677	543	10656	1262	2496	3615	3355	3179	3459	814	2006	666	2167	1161	8830
2023-05-08	4674	4574	255	5155	4107	2176	1721	1075	341	454	1048	1317	940	1129	1060	2698	351	2116	9592	1552	4209	565	12936	1266	2322	4740	3100	3541	4065	999	2194	821	2654	1341	11246
2023-05-09	4456	4532	294	5493	4185	2190	1707	1055	339	474	1034	1254	908	1153	1031	2468	367	2187	9245	1395	4041	571	12363	1220	2155	4408	2833	3436	3983	972	2158	858	2552	1292	10591
2023-05-10	4652	4872	271	5848	4144	2189	1602	1067	353	480	1068	1238	949	1100	1018	2463	371	2151	9360	1385	3976	608	12489	1207	2101	4274	2991	3330	3871	980	2188	903	2576	1274	10567
2023-05-11	4812	4958	289	5866	4265	2294	1727	1090	338	473	1060	1239	944	1137	1050	2470	402	2165	8772	1292	3900	597	12290	1281	2156	4285	2992	3649	3907	987	2298	738	2699	1305	10905
2023-05-12	4279	4608	260	5500	3806	2139	1506	1047	314	408	1021	1160	828	1103	1006	2326	334	2072	7593	1150	3448	547	11224	1142	1932	3755	2484	3128	3247	951	2015	699	2556	1151	10049
2023-05-13	4382	4692	244	5928	4119	2202	1379	1057	284	399	934	1105	716	1015	974	2159	314	1999	7934	1136	3552	490	10943	1193	2392	3812	3194	3169	3431	838	1993	683	2615	1193	9137
2023-05-14	4333	4911	254	6157	4053	2352	1342	1057	326	377	904	1135	758	1048	968	2209	320	1955	7630	1077	3794	542	10551	1174	2304	3599	3387	3093	3541	801	1987	654	2445	1066	9735
2023-05-15	5848	5705	272	6502	4693	2446	1664	1113	353	478	1009	1262	985	1140	1039	2530	311	2111	8236	1248	4284	565	16155	1276	2097	4366	3025	3542	4210	976	2235	808	2621	1317	12919
2023-05-16	5646	5810	262	6403	4624	2451	1699	1108	333	511	1047	1169	970	1116	1052	2630	335	2138	7763	1325	4227	567	15042	1286	2005	4204	2977	3455	3959	995	2175	781	2617	1341	13855
2023-05-17	5534	5887	290	6424	4502	2371	1679	1117	332	560	1028	1197	978	1111	1047	2499	367	2166	7538	1430	4112	562	12829	1235	1932	4030	2927	3440	3845	990	2115	796	2445	1343	14246
2023-05-18	5520	6182	286	6272	4438	2352	1632	1070	317	491	1043	1224	991	1112	1069	2536	329	2177	7239	1394	4094	510	11975	1238	1836	3944	2922	3316	3835	996	2139	734	2481	1266	13410
2023-05-19	5468	6218	277	5789	4501	2295	1576	1123	317	530	1018	1212	951	1086	1080	2342	377	2097	6872	1261	3941	530	11679	1142	1793	3847	2805	3234	3659	958	2195	733	2186	1277	11526
2023-05-20	4959	5735	255	5806	3986	2230	1346	1049	281	362	942	1132	748	1004	1013	2171	325	1929	6101	1064	3733	480	10190	1108	2021	3480	3136	2906	3265	843	2060	603	2114	1007	9966
2023-05-21	4852	5830	252	6200	4213	2304	1298	1072	315	399	908	1134	857	1012	1007	2180	307	1933	6255	1052	4090	564	10454	1190	2018	3560	3858	2906	3369	822	2009	617	2152	1071	10834
2023-05-22	5717	6963	236	6763	4648	2956	1570	1094	357	530	1033	1262	954	1120	1060	2449	357	2107	6887	1195	4607	489	12107	1253	1877	3991	3062	3255	3862	988	2124	744	2288	1263	13139
2023-05-23	5570	7009	245	6670	4640	2543	1601	1070	320	500	1029	1236	967	1093	1021	2351	390	2100	6739	1212	4227	527	11728	1320	1806	4095	3008	3208	3766	982	2108	686	2489	1348	13104
2023-05-24	5962	7308	294	6553	4706	2555	1631	1130	359	607	1055	1282	1015	1119	1080	2471	372	2135	6971	1419	4329	544	12171	1295	2001	4067	2826	3383	3786	1002	2199	696	2286	1287	12312
2023-05-25	5977	7386	297	6253	4679	2450	1631	1116	355	536	1051	1264	1021	1123	1074	2436	366	2131	6763	5283	4203	614	11917	1261	1864	3824	2851	3377	3737	1026	2162	718	2399	1268	12666
2023-05-26	5669	7266	243	5980	4360	2655	1579	1116	375	502	1036	1328	973	1120	1061	2320	360	2090	6524	1993	4211	582	11525	1161	1886	3754	2872	3192	3615	1021	2176	696	2256	1247	10700
2023-05-27	4841	6972	237	5635	4325	2500	1392	1089	323	455	936	1146	817	1050	1007	2221	328	1971	6343	1286	4017	465	10416	1206	2212	3406	3113	3015	3356	898	2013	620	2110	1108	9765
2023-05-28	5082	6834	238	5514	4196	2396	1402	1081	336	404	954	1081	813	1003	983	2218	303	1949	5952	1396	4037	426	10356	1203	2037	3479	3472	3014	3464	911	1994	568	1978	1108	9659
2023-05-29	9301	8356	284	5635	4773	2663	1703	1136	342	515	1057	1335	1012	1115	1105	2440	342	2138	6478	1469	4627	573	12529	1246	1916	3972	3071	3408	4087	1033	2240	762	2307	1259	10394
2023-05-30	6686	8173	261	5131	4573	2411	1663	1080	368	564	1047	1310	971	1154	1064	2422	348	2158	6266	1475	4289	559	11855	1257	1867	3841	2908	3306	3866	1015	2177	703	2286	1248	9699
2023-05-31	5931	8076	289	4956	4475	2465	1669	1083	390	521	1057	1243	1004	1141	1073	2425	383	2121	6077	1515	4045	498	11726	1157	1750	3734	2840	3102	3722	987	2152	719	2247	1264	8744
2023-06-01	5227	8272	244	4721	4190	2411	1595	1063	334	476	1025	1157	970	1102	1009	2340	346	2108	5800	1343	3814	475	10999	1205	1742	3551	2724	3131	3621	997	2109	660	2075	1171	7608
2023-06-02	5462	8696	270	4787	4297	2569	1629	1102	310	444	1049	1250	973	1126	1063	2402	344	2099	6056	1396	4113	618	11384	1224	2008	3679	2770	3107	3708	994	2170	641	2159	1241	7596
2023-06-03	4846	7850	228	4595	4122	2306	1364	1071	298	401	968	1269	917	1031	1000	2163	303	1932	5760	1136	3725	476	10386	1237	2320	3575	3080	3059	3395	835	1966	619	2141	1045	6779
2023-06-04	4777	7625	254	4788	4131	2258	1357	1069	300	412	918	1207	944	1026	996	2201	287	2008	5734	1097	3923	463	10336	1195	2115	3673	3282	2985	3565	912	2003	621	2149	1029	7219
2023-06-05	5896	9381	303	5112	4843	2589	1766	1131	354	528	1039	1372	998	1162	1094	2621	356	2209	6180	1501	4380	523	12437	1389	2187	4203	2962	3453	4300	1012	2237	804	2683	1259	7707
2023-06-06	5608	9050	269	4848	4634	2421	1680	1092	345	530	1059	1257	1018	1124	1081	2570	377	2202	6090	1390	4209	593	12115	1361	2306	4167	3042	3443	4025	1036	2204	765	2759	1258	7212
2023-06-07	5389	8762	275	4537	4493	2397	1706	1093	343	569	1036	1309	984	1130	1103	2452	351	2161	6046	1388	3983	598	12118	1248	2144	3929	3063	3466	4016	1026	2192	672	2490	1203	6914
2023-06-08	5228	8629	268	4616	4446	2411	1683	1125	334	535	1060	2076	997	1172	1102	2506	375	2192	6157	1457	3956	667	11907	1233	2139	3898	3031	3615	3922	992	2190	710	2403	1252	6342
2023-06-09	5148	8195	281	4128	4268	2300	1528	1106	355	545	1054	1742	970	1136	1051	2496	391	2164	5736	1398	3711	605	11541	1320	2156	3786	2815	3284	3547	996	2174	737	2302	1143	6497
2023-06-10	4394	7476	249	4070	4072	2258	1403	1063	294	449	938	1450	858	1097	1007	2239	349	1940	5533	1125	3690	540	10591	1244	2224	3736	3106	3183	3374	942	2020	626	2166	1074	5850
2023-06-11	4298	7159	219	4276	3979	2210	1387	1077	311	442	962	1331	840	1020	996	2270	306	1952	5304	1097	3711	482	10501	1205	2263	3758	3289	3114	3559	904	1965	608	2064	1074	5730
2023-06-12	5337	8303	267	4411	4658	2283	1843	1128	333	567	1072	1405	981	1142	1090	2643	347	2219	5954	1437	4237	533	12974	1317	2206	4259	3008	3586	4127	1012	2228	806	2557	1252	6602
2023-06-13	5175	8008	265	4228	4596	2179	1836	1123	318	558	1065	1293	1000	1136	1068	2586	358	2173	5859	1513	4039	648	12281	1293	2171	4095	2921	3386	4060	1005	2266	749	2475	1292	5953
2023-06-14	5062	7839	265	4073	4348	2217	1707	1091	371	558	1065	1354	984	1167	1129	2498	373	2168	5595	1403	4082	535	12100	1303	1995	3999	2857	3466	3942	996	2240	723	2338	1264	5392
2023-06-15	4938	7622	278	3757	4325	2268	1694	1084	360	553	1062	1329	991	1130	1079	2612	382	2142	5466	1507	3948	589	11984	1304	1949	3940	2736	3381	3867	986	2237	661	2339	1273	5111
2023-06-16	4574	7494	273	3570	4065	2138	1668	1088	335	462	1041	1312	946	1114	1046	2509	356	2111	5467	1423	3765	513	11738	1215	2024	3885	2813	3273	3597	959	2182	642	2224	1237	4664
2023-06-17	3971	6851	247	3536	3863	2015	1357	1053	308	511	1017	1183	844	1044	998	2386	330	1988	5118	1120	3572	471	10655	1268	1969	3648	2957	3054	3405	855	1993	552	2120	1185	4395
2023-06-18	3758	6676	144	3386	3684	2101	1368	1026	293	444	930	1199	802	1002	974	2206	255	1952	4752	1118	3630	489	10428	1179	1879	3464	3162	2952	3362	812	1988	607	2041	1197	4111
2023-06-19	4670	7351	243	3568	4137	2218	1597	1082	381	508	1024	1412	998	1110	1080	2593	351	2128	5375	1495	4045	529	12567	1312	1990	4003	2845	3283	3961	1007	2202	690	2292	1306	4680
2023-06-20	4272	6843	258	3486	3896	2109	1638	1092	332	535	1058	1414	972	1138	1043	2503	406	2148	5190	1368	3784	551	11938	1238	1842	3917	2687	3221	3687	1017	2226	692	2313	1327	4076
2023-06-21	3960	6595	234	2997	3730	2027	1582	1043	321	496	1049	1200	878	1092	1031	2412	355	2132	5061	1463	3705	537	11098	1322	1744	3673	2794	2989	3420	987	2184	590	2337	1243	3855
2023-06-22	3224	6013	147	2873	3273	1930	1335	1020	312	324	936	1172	650	1005	965	2183	292	1919	4565	1102	3412	452	10072	1206	1911	3603	2834	2784	3114	756	1884	626	2360	1233	3096
2023-06-23	3214	5719	223	3069	3485	1950	1355	1027	325	407	929	1199	736	1036	977	2207	309	2046	4757	1088	3517	464	11215	1261	1970	3549	3102	2844	3366	831	1946	706	2198	1237	3110
2023-06-24	3232	5531	213	3242	3320	1970	1343	1013	318	401	885	1127	705	1030	984	2125	308	2034	4831	1092	3569	450	10899	1171	1859	3712	3220	2949	3262	873	1950	582	1996	1143	3106
2023-06-25	3940	6001	243	3389	3750	2048	1505	1033	372	535	1034	1359	998	1138	1048	2327	317	2185	5191	1248	4088	589	11694	1622	1819	4098	3208	3120	3702	976	2153	686	2142	1281	3661
2023-06-26	3947	5786	258	3320	3689	2108	1642	1075	377	551	1036	1336	992	1121	1086	2444	362	2175	5242	1410	3944	544	11925	2646	1644	4097	2948	3083	3732	994	2196	701	2357	1326	3529
2023-06-27	3937	5720	244	3193	3743	2041	1738	1051	374	521	1047	1521	971	1113	1070	2534	369	2252	5246	1429	3810	581	11928	1379	1608	4060	2965	3172	3701	1030	2193	719	2331	1505	3444
2023-06-28	3896	5513	246	3004	3493	1990	1657	1013	378	546	1006	1430	971	1133	1051	2402	336	2160	5144	1386	3749	580	11640	1317	1617	4033	2817	3156	3730	1005	2168	684	2310	1337	3176
2023-06-29	3789	5603	241	2897	3500	2017	1581	1021	321	544	1024	1333	953	1135	1030	2427	419	2244	5178	1282	3845	574	11748	1367	1605	4139	2824	2996	3684	997	2221	677	2272	1274	3330
2023-06-30	3521	5291	224	2759	3268	1995	1494	1040	325	574	1024	1235	978	1082	1023	2353	367	2148	5048	1233	3518	537	11201	1278	1525	4041	2819	3026	3354	966	2120	589	2142	1277	3080
2023-07-01	3221	4703	224	2652	3192	1943	1331	1019	306	412	942	1144	753	1051	959	2186	301	1972	4623	1094	3362	455	10119	1270	1566	3854	2910	2837	3142	743	1977	540	1972	1100	2637
2023-07-02	3105	4684	209	2659	3106	1956	1322	1010	297	381	845	1151	941	1024	948	2102	287	1941	4545	1102	3418	473	10116	1268	1606	3865	2927	2649	3390	743	1936	579	1963	1040	2619
2023-07-03	4024	5087	231	2873	3405	2009	1593	1057	351	423	1045	1181	837	1085	1052	2366	351	2112	5139	1347	3919	529	11999	1427	1728	4309	2906	3026	3814	998	2148	699	2412	1216	3172
2023-07-04	3533	5085	242	2795	3395	1958	1555	1027	377	488	1032	1248	950	1099	1050	2406	381	2112	5043	1221	3748	623	11499	1437	1590	4443	2933	3023	3467	977	2154	716	2368	1201	3192
2023-07-05	3487	4894	219	2778	3423	1957	1625	1048	323	440	1038	1242	949	1062	1024	2420	363	2117	5104	1267	3614	551	11741	1449	1618	4266	2839	2975	3600	991	2209	685	2449	1352	3351
2023-07-06	3431	4835	259	2828	3435	1986	1529	1032	335	451	1033	1269	894	1118	1068	2360	356	2085	5081	1334	3636	564	11585	1360	1506	4396	2755	3031	3471	979	2143	714	2307	1278	3764
2023-07-07	3463	4697	261	2616	3317	1983	1439	1005	303	407	1012	1266	872	1076	1042	2257	338	2041	5097	1245	3809	567	11535	1369	1567	4288	2907	2882	3429	989	2107	678	2270	1282	3108
2023-07-08	2970	4330	160	2431	3062	1883	1368	990	302	321	917	1182	708	1014	985	2187	307	1916	4587	1112	3461	443	10053	1305	1612	3856	2976	2666	3262	791	1935	591	2141	1437	2907
2023-07-09	2918	4082	207	2802	3041	1872	1342	964	303	724	867	1119	673	1008	963	2118	272	2018	4532	1167	3403	398	10131	1276	1637	3868	3140	2581	3284	793	1890	622	2130	1138	2568
2023-07-10	3564	4803	253	2847	3527	2014	1663	1057	360	359	1023	1253	805	1096	1053	2360	362	11794	5171	1356	4039	518	12444	1430	1816	4485	3076	3068	3897	972	2215	786	2548	1802	2957
2023-07-11	3418	4765	223	2863	3471	1978	1537	1050	380	420	1037	1206	925	1108	1009	2376	318	3507	5190	1319	3779	535	12103	1368	1693	4336	2980	3035	3538	970	2177	783	2519	1327	2915
2023-07-12	3533	4628	234	2812	3477	1956	1545	1025	334	412	1034	1168	948	1076	1017	2285	367	2248	5191	1324	3826	589	12034	1366	1615	4370	2969	3006	3637	997	2174	809	2360	1261	2986
2023-07-13	3476	4644	246	2879	3537	1971	1540	1023	302	429	1035	1282	907	1067	1046	2357	360	2190	5233	1361	3854	567	11880	1389	1550	4243	3005	2994	3619	994	2202	782	2404	1403	2992
2023-07-14	3308	4520	287	2787	3358	1967	1452	1032	324	369	1014	1187	814	1050	994	2249	352	2081	5007	1170	3829	526	11268	1433	1650	4165	2870	2885	3599	1005	2108	787	2357	1324	3172
2023-07-15	2975	4030	247	2650	3114	1907	1346	967	332	318	921	1106	613	1010	960	2145	290	1969	4787	1062	3515	468	9971	1342	1667	4009	2886	2671	3229	911	1971	613	2123	1117	2682
2023-07-16	2887	3736	206	2606	3115	1894	1268	972	285	281	868	1118	612	957	972	2084	279	1939	4677	1070	3676	443	9934	1254	1641	3807	3012	2406	3285	778	1934	619	1985	1203	2438
2023-07-17	3647	4552	266	3040	3574	2027	1535	1041	338	384	1020	1187	872	1072	1052	2429	402	2100	5393	1313	4393	561	12244	1467	1750	4414	3182	2913	4010	987	2181	829	2503	1312	2966
2023-07-18	3418	4392	255	2978	3465	1978	1568	1025	321	397	1024	1311	802	1081	1020	2429	364	2161	5219	1288	4093	540	11866	1439	1706	4279	2851	2845	3701	1002	2164	791	2319	1274	2936
2023-07-19	3992	4349	257	3048	3422	1927	1563	1016	345	397	1031	1240	806	1081	1059	2358	350	2144	5321	1357	4059	582	11819	1429	1594	4236	2814	2842	3616	1015	2199	759	2533	1275	3092
2023-07-20	3458	4098	231	2891	3324	1925	1533	1017	351	392	1015	1167	954	1115	1016	2395	347	2133	5088	1240	3983	566	11697	1365	1544	4092	2868	2796	3478	1010	2156	740	2422	1374	2871
2023-07-21	3245	4098	221	2893	3210	1910	1518	1017	346	387	993	1159	807	1072	1036	2264	343	2031	5064	1280	3879	542	11391	1346	1497	4052	2888	2712	3499	962	2079	715	2208	1300	2722
2023-07-22	2737	3710	223	3101	2939	1860	1314	972	311	306	925	1100	648	1003	986	2090	293	1929	4565	1094	3554	464	9948	1351	1596	3750	2994	2470	3107	825	1871	671	2128	994	2279
2023-07-23	2936	3596	225	2926	2784	1834	1306	969	293	278	822	1082	631	973	973	2091	290	1896	4650	1093	3805	469	9875	1293	1637	3644	3105	2400	3300	785	1833	633	2054	1128	2349
2023-07-24	3888	4259	260	3160	3482	2012	1527	1039	343	358	1059	1271	820	1109	1049	2399	409	2076	5394	1380	4293	585	12186	1426	1775	4424	3267	2889	3848	1013	2147	767	2525	1316	3061
2023-07-25	3558	4324	272	3061	3463	1937	1542	1017	336	469	1021	1217	885	1095	1030	2307	344	2053	5194	1435	4017	578	11727	1483	1650	4337	3050	2806	3813	983	2147	818	2552	1371	3406
2023-07-26	3841	4399	256	3042	3394	1940	1581	1006	378	392	1033	1164	855	1119	1011	2347	347	2055	5355	1349	4103	565	11913	1428	1678	4270	3072	2815	3746	1005	2198	794	2302	1285	3182
2023-07-27	3455	4274	247	3024	3239	1921	1582	981	379	391	1042	1208	826	1080	1055	2260	372	2118	5280	1397	3821	562	11861	1380	1539	4042	3085	2770	3654	994	2186	754	2256	1293	3130
2023-07-28	3259	4049	242	2866	3153	1909	1478	992	333	422	1005	1129	820	1089	1018	2247	366	2001	5092	1320	3745	582	11095	1334	1548	3841	2924	2715	3633	965	2119	745	2094	1235	2976
2023-07-29	2823	3880	180	2717	2953	1782	1315	974	323	303	889	1125	671	1004	948	2115	310	1886	4759	1113	3694	479	10184	1224	1583	3527	3310	2419	3356	787	2015	654	1971	1080	2389
2023-07-30	2942	3685	204	2749	2914	1748	1289	971	326	298	839	1223	597	976	963	2085	309	1912	4659	1048	3773	475	10149	1333	1548	3476	3301	2363	3471	775	1901	633	1904	1163	2436
2023-07-31	3465	4225	257	2915	3388	1932	1524	1001	365	369	1025	1293	769	1073	1037	2333	346	2021	5338	1269	4233	594	12167	1451	1738	4008	3453	2831	3993	1017	2168	825	2305	1215	2983
2023-08-01	3345	4115	287	2775	3239	1929	1545	1009	367	355	992	1233	744	1083	1012	2230	343	2046	5158	1261	4037	539	11448	1366	1620	4007	3232	2861	3802	975	2152	781	2282	1269	2971
2023-08-02	3328	4203	236	2867	3308	1789	1545	1028	326	398	1015	1199	818	1082	1034	2355	357	2074	5291	1371	4145	589	11741	1383	1673	4036	3173	2732	3743	996	2158	801	2316	1274	3136
2023-08-03	3375	4132	278	2953	3220	1820	1505	1013	354	402	993	1193	726	1086	1039	2289	333	2067	5243	1367	4044	647	12506	1417	1592	4042	3000	2797	3622	1003	2152	770	2209	1228	3519
2023-08-04	3201	4197	238	2796	3183	1763	1436	1004	329	403	997	1199	793	1073	1022	2255	341	1988	5178	1285	4028	592	11847	1363	1608	3913	3007	2782	3627	962	2184	773	2173	1297	3327
2023-08-05	3406	3749	222	2684	3000	1797	1331	953	313	300	880	1191	666	1010	1005	2093	314	1933	4826	1091	3673	490	10368	1283	1633	3622	3043	2602	3336	869	1958	719	1997	1073	2879
2023-08-06	3015	3765	222	2973	2940	1848	1310	958	317	344	789	1120	587	985	959	2105	301	1888	4604	1079	3621	464	10227	1295	1540	3622	3246	2452	3446	725	1967	619	1871	1150	3099
2023-08-07	3622	4864	233	3433	3307	1936	1560	1031	313	359	1017	1285	755	1106	1036	2296	361	2113	5417	1305	4305	581	12351	1499	1770	4247	3259	3065	4019	997	2208	861	2424	1300	3914
2023-08-08	3770	6118	255	3765	3349	1911	1579	1034	358	384	1021	1244	853	1098	1054	2409	393	2061	5476	1348	4175	565	12324	1451	1662	4201	2988	3077	3777	984	2177	863	2487	1227	3816
2023-08-09	3776	4891	257	3656	3475	1890	1563	1020	358	386	1009	1240	845	1117	1040	2390	379	2067	5512	1385	4121	574	12186	1451	1681	4062	3206	3095	3621	996	2235	816	2540	1258	4265
2023-08-10	3754	4547	252	3552	3359	1878	1512	1012	378	356	989	1250	771	1096	1015	2326	362	2055	5624	1360	4158	614	11989	1429	1660	4113	3227	2990	3669	1003	2209	847	2355	1285	5482
2023-08-11	3526	4499	227	3629	3270	1864	1458	1023	354	365	968	1259	805	1080	1013	2287	347	2082	5415	1306	3906	513	11501	1386	1715	3936	3398	2960	3646	917	2147	772	2289	1341	6174
2023-08-12	3080	3982	230	3391	3013	1776	1326	974	317	336	860	1127	674	1028	964	2247	298	1890	4906	1130	3734	487	10803	1305	1731	3641	2980	2706	3529	817	2007	643	1989	1175	5473
2023-08-13	3059	4705	197	3250	2869	1621	1281	969	307	326	711	1150	645	986	962	2119	304	1923	4973	1041	3797	417	10818	1323	1726	3578	3569	2653	3549	722	1999	631	1991	1074	4957
