# Supplementary material for: Multi-dimensional epidemiology and informatics data on COVID-19 wave at the end of zero COVID policy in China
Source: Front Public Health. 2024 Aug 19;12:1442728. doi: 10.3389/fpubh.2024.1442728 (PMC11366567; doi:10.3389/fpubh.2024.1442728)
Supplement: SUPPLEMENTARY TABLE 1 — The growth rate of diseases from internet and offline data. [file Data_Sheet_1.ZIP › Supplementary tables/Supplementary table 3.xlsx]

## Sheet: Enping_inpatient
Time	Myocarditis	Pneumonia	Meibomian Gland Dysfunction (MGD)	Acute Upper Respiratory Infection (AURI)	Bronchitis	Acute Laryngitis	Chronic Obstructive Pulmonary Disease (COPD)	Trachitis	Pericarditis	Acute Respiratory Distress Syndrome (ARDS)	Hydropericardium	Meningitis	Respiratory Failure	Bronchiectasis	Encephalitis	Cardiac Failure	Hepatic Injury	Diabetic Ketoacidosis (DKA)	Pharyngitis	Pulmonary Embolism	Otitis Media	Liver Failure	Coronary Atherosclerotic Cardiopathy (CAC)	Keratitis	Astigmatism	Conjunctivitis	Erectile Dysfunction	Asthma	Migraine	Pleural Effusion	Arrhythmia	Pterygium	Cataract	Parkinson Disease
2021-10-01	0	210	0	0	94	0	18	100	0	0	0	0	0	3	0	7	0	15	4	0	6	0	6	0	0	0	0	0	0	20	0	3	0	0
2021-10-02	0	198	0	2	111	0	35	122	0	0	0	0	0	3	0	7	0	14	4	0	6	0	6	0	0	0	0	0	0	20	0	3	0	0
2021-10-03	0	195	0	2	95	0	35	106	0	0	0	0	0	3	0	14	0	14	4	0	3	0	6	0	0	0	0	0	0	20	0	0	0	0
2021-10-04	0	171	0	4	106	0	38	120	0	0	0	0	0	0	0	21	0	12	4	0	0	0	6	0	0	0	0	0	2	28	0	0	0	0
2021-10-05	0	180	0	4	108	0	33	122	0	0	0	0	0	0	0	21	0	12	8	0	0	0	6	0	0	0	0	0	2	28	0	0	0	0
2021-10-06	0	186	0	4	118	0	45	129	0	0	0	0	0	0	0	21	0	22	4	0	0	0	0	0	0	0	0	0	0	28	0	0	0	0
2021-10-07	0	202	0	4	101	0	42	110	0	0	0	0	0	0	0	14	0	22	6	0	0	0	0	0	0	0	0	0	10	28	0	0	3	0
2021-10-08	0	207	0	25	102	0	64	111	0	0	0	0	0	0	0	14	0	22	9	0	3	0	0	0	0	0	0	0	15	28	0	0	3	0
2021-10-09	0	186	0	25	109	0	61	118	0	0	0	0	0	0	0	14	0	22	7	0	3	0	0	0	0	0	0	0	15	28	0	0	3	0
2021-10-10	4	170	0	25	85	0	49	85	0	0	4	0	0	0	0	7	0	18	7	0	3	0	0	0	0	0	0	0	18	28	0	0	0	0
2021-10-11	4	173	0	25	87	0	32	89	0	0	4	0	0	0	0	0	0	27	3	0	0	0	4	0	0	0	0	0	18	28	0	0	0	0
2021-10-12	4	166	0	25	79	0	37	84	0	0	4	0	0	0	0	0	0	13	3	0	0	0	4	0	0	0	0	0	12	20	0	0	0	0
2021-10-13	4	164	0	25	78	0	43	81	0	0	4	0	0	0	0	12	0	25	5	0	0	0	10	0	0	0	0	0	3	0	0	0	0	0
2021-10-14	0	154	0	25	82	0	18	85	0	0	0	0	0	0	0	12	0	25	0	0	0	0	29	0	0	0	0	0	4	0	0	0	0	0
2021-10-15	0	168	0	25	79	0	11	79	0	0	0	0	0	3	0	22	0	27	2	0	0	0	30	0	0	0	0	0	0	0	0	0	8	0
2021-10-16	0	160	0	25	65	0	11	65	0	0	0	0	0	8	0	22	0	23	5	0	0	0	29	0	0	0	0	0	0	0	0	0	8	0
2021-10-17	0	184	0	25	56	0	6	63	0	0	0	0	0	8	0	22	0	23	3	0	0	0	29	0	0	0	0	0	0	0	0	0	6	0
2021-10-18	0	184	0	27	32	0	14	39	0	0	0	0	0	5	0	33	0	26	4	0	0	0	29	0	0	0	0	0	3	0	0	5	3	0
2021-10-19	0	187	0	27	43	0	13	48	0	0	0	0	0	5	0	33	0	29	3	0	0	0	26	0	0	0	0	0	13	0	0	5	3	0
2021-10-20	0	166	0	25	37	0	18	42	0	0	0	0	0	5	0	40	0	30	7	0	0	0	32	0	0	0	0	0	13	0	0	3	3	0
2021-10-21	0	168	0	25	34	0	18	39	0	0	0	0	0	0	0	40	0	15	8	0	0	0	32	0	0	0	0	0	10	0	0	0	0	0
2021-10-22	0	162	0	25	41	0	26	44	0	0	0	0	0	0	0	36	0	12	8	0	0	0	37	0	0	0	0	0	7	0	0	0	9	0
2021-10-23	0	158	0	25	35	0	45	38	0	0	0	0	0	0	0	36	0	12	3	0	0	0	33	0	0	0	0	0	7	0	0	0	9	0
2021-10-24	0	166	0	26	17	0	45	20	0	0	0	0	0	0	0	36	0	12	0	0	0	0	33	0	0	0	0	0	15	0	0	0	3	0
2021-10-25	0	170	0	25	16	0	33	16	0	0	0	0	0	0	0	7	0	9	3	0	1	0	33	0	0	0	0	0	15	0	4	2	0	0
2021-10-26	0	171	0	25	24	0	39	31	0	0	0	0	0	0	0	7	0	9	5	0	0	0	27	0	0	0	0	0	11	0	5	2	0	0
2021-10-27	0	182	0	25	24	0	45	31	0	0	0	0	0	0	0	0	0	7	7	0	0	0	27	0	0	0	0	0	11	0	4	0	0	0
2021-10-28	0	189	0	25	25	0	45	32	0	0	0	0	0	0	0	16	0	7	7	0	0	0	27	6	0	0	0	0	13	0	4	0	0	2
2021-10-29	0	194	0	25	23	0	52	27	0	0	0	0	12	0	0	25	0	7	4	0	2	0	27	6	0	0	0	0	12	0	0	0	8	2
2021-10-30	0	210	0	32	23	0	44	23	0	0	0	0	12	0	0	27	0	7	7	0	2	0	19	6	0	0	0	0	12	3	0	0	7	0
2021-10-31	0	218	0	32	37	0	38	37	0	0	0	0	15	0	0	27	0	7	7	0	0	0	19	6	0	0	0	0	11	3	0	0	3	0
2021-11-01	0	221	0	36	49	0	23	49	0	0	0	0	15	0	0	22	0	1	6	0	0	0	21	6	0	0	0	0	0	3	0	2	0	0
2021-11-02	0	223	0	11	65	0	21	65	0	0	0	0	15	0	0	17	0	0	10	0	0	0	2	6	0	0	0	0	0	0	0	2	0	0
2021-11-03	0	218	0	11	88	0	21	88	0	0	0	0	12	0	0	17	0	0	14	0	0	0	0	0	0	0	0	0	5	0	0	0	0	0
2021-11-04	0	203	0	12	77	0	21	77	0	0	0	0	12	0	0	13	0	0	13	0	0	0	0	0	0	0	0	0	5	0	0	0	0	0
2021-11-05	0	233	0	7	93	0	14	93	0	0	0	0	12	10	0	13	0	0	4	0	0	0	7	0	0	0	0	0	5	0	0	0	0	0
2021-11-06	0	220	0	0	110	0	14	110	0	0	0	0	12	13	0	11	0	5	0	0	0	0	7	0	0	0	0	0	8	0	0	0	0	0
2021-11-07	0	225	0	1	96	0	22	96	0	0	0	0	12	13	0	11	0	5	0	0	0	0	13	0	0	0	0	0	15	0	0	0	0	0
2021-11-08	0	240	0	0	80	0	28	80	0	0	0	0	12	13	0	0	0	8	4	0	0	0	13	0	0	0	0	0	19	0	0	0	0	0
2021-11-09	0	232	0	0	51	0	31	51	0	0	0	0	12	6	0	5	0	11	6	0	0	0	13	0	0	0	0	0	16	0	0	2	0	0
2021-11-10	0	232	0	0	43	0	28	43	0	0	0	0	0	6	0	17	0	29	14	0	0	0	13	0	0	0	0	0	26	0	0	8	0	0
2021-11-11	0	224	0	0	35	0	28	35	0	0	0	0	0	0	0	24	0	29	13	0	0	0	13	0	0	0	0	0	32	0	0	6	3	0
2021-11-12	0	217	0	2	52	0	61	52	0	0	0	0	0	0	0	24	0	42	12	0	0	0	6	0	0	0	0	0	30	0	5	6	9	0
2021-11-13	0	220	0	2	55	0	56	58	0	0	0	0	0	25	0	29	0	34	18	0	0	0	0	0	0	0	0	0	27	0	9	0	9	0
2021-11-14	0	212	0	0	49	0	61	52	0	0	0	0	0	25	0	24	0	40	24	0	0	0	3	0	0	0	0	0	27	0	9	0	4	0
2021-11-15	0	191	0	3	47	0	54	50	0	0	0	0	0	25	0	24	0	42	19	0	0	0	3	0	0	0	0	8	26	0	9	0	4	0
2021-11-16	0	194	0	3	57	0	54	57	0	0	0	0	0	25	0	29	0	42	16	0	0	0	3	0	0	0	0	8	29	0	9	0	0	0
2021-11-17	0	161	0	5	57	0	64	57	0	0	0	0	0	21	0	29	0	42	15	0	0	0	0	0	0	0	0	8	23	0	0	0	0	0
2021-11-18	0	170	0	2	65	0	70	65	0	0	0	0	0	21	0	17	0	47	5	0	0	0	2	0	0	0	0	8	13	5	0	0	2	0
2021-11-19	0	175	0	0	51	0	75	51	0	0	0	0	0	21	0	21	0	54	4	0	0	0	2	0	0	0	0	8	0	5	8	0	2	0
2021-11-20	0	183	0	1	77	0	76	77	0	0	0	0	0	21	0	21	0	54	8	0	0	0	0	0	0	0	0	8	0	5	10	0	0	0
2021-11-21	0	153	0	0	79	0	76	79	0	0	0	0	0	21	0	21	0	54	19	0	0	0	0	0	0	0	0	8	5	5	10	0	0	0
2021-11-22	0	158	0	0	74	0	63	74	0	0	0	0	0	21	0	9	0	52	13	0	0	0	5	0	0	0	0	8	6	5	8	0	0	0
2021-11-23	0	170	0	0	77	0	62	80	0	0	0	0	0	21	0	12	0	39	14	0	0	0	5	0	0	0	0	0	8	0	8	0	0	0
2021-11-24	0	186	0	0	86	0	56	89	0	0	0	0	0	21	0	12	0	35	7	0	0	0	13	0	0	0	0	6	17	0	12	0	0	0
2021-11-25	0	180	0	0	86	0	55	89	0	0	0	0	0	21	0	12	0	7	3	0	0	0	14	0	0	0	0	6	16	0	12	0	0	0
2021-11-26	0	169	0	0	67	0	50	67	0	0	0	0	0	21	0	7	0	0	2	0	0	0	11	0	0	0	0	6	10	0	12	0	6	0
2021-11-27	0	174	0	5	82	0	52	82	0	0	0	0	0	21	0	7	0	0	2	0	0	0	6	0	0	0	0	6	16	0	4	0	6	0
2021-11-28	0	162	0	5	85	0	52	85	0	0	0	0	0	23	0	7	0	0	0	0	0	0	8	0	0	0	0	6	12	0	0	0	0	0
2021-11-29	0	194	0	3	69	0	48	69	0	0	0	0	0	32	0	7	0	4	3	0	0	0	8	0	0	0	0	6	16	0	0	0	0	0
2021-11-30	0	205	0	0	69	0	38	79	0	0	0	0	0	30	0	0	0	14	4	0	0	0	0	0	0	0	0	0	16	0	10	0	0	0
2021-12-01	0	205	0	0	39	0	46	49	0	0	0	0	0	30	0	0	5	14	2	0	0	0	2	0	0	0	0	0	16	0	10	0	0	0
2021-12-02	0	202	0	0	57	0	50	73	0	0	0	0	0	54	0	0	5	18	0	0	0	0	2	0	0	0	0	0	11	0	10	0	0	0
2021-12-03	0	201	0	0	71	0	50	87	0	0	0	0	0	59	0	7	5	11	2	0	0	0	0	0	0	0	0	0	8	8	10	5	3	0
2021-12-04	0	177	0	0	87	0	35	107	0	0	0	0	0	38	0	7	5	11	0	0	0	0	0	4	0	0	0	0	8	8	6	5	2	0
2021-12-05	0	186	0	5	94	0	29	109	0	0	0	0	0	38	0	7	5	11	0	0	0	0	0	4	0	0	0	0	13	8	6	3	0	0
2021-12-06	0	179	0	5	95	0	31	113	0	0	0	0	0	38	0	7	0	11	6	0	0	0	0	4	0	0	0	0	16	8	0	0	0	0
2021-12-07	0	187	0	5	115	0	28	133	0	0	0	0	0	38	0	7	0	4	7	0	2	0	0	4	0	0	0	0	16	8	0	0	0	0
2021-12-08	0	171	0	5	95	0	24	113	0	0	0	0	0	24	0	7	0	4	10	0	2	0	0	0	0	0	0	0	10	8	0	0	7	0
2021-12-09	0	159	0	5	96	0	41	107	0	0	0	0	0	24	0	7	0	15	4	0	0	0	0	0	0	0	0	0	9	8	0	0	7	0
2021-12-10	0	159	0	3	102	0	23	111	0	0	0	0	0	24	0	0	0	32	10	0	0	0	0	0	0	0	0	0	2	8	0	0	7	0
2021-12-11	0	162	0	3	78	0	21	82	0	0	0	0	0	31	0	0	0	32	13	0	0	0	21	0	0	0	0	0	1	0	0	0	7	0
2021-12-12	0	175	0	8	88	0	15	92	0	0	0	0	0	31	0	0	0	32	11	0	0	0	21	0	0	0	0	0	12	0	0	0	7	0
2021-12-13	0	153	0	7	67	0	15	71	0	0	0	0	0	31	0	0	0	35	8	0	0	0	21	0	0	0	0	0	11	1	0	0	7	0
2021-12-14	0	167	0	7	71	0	30	71	0	0	0	0	0	31	0	6	0	35	5	0	0	0	21	0	0	0	0	0	12	0	0	0	7	0
2021-12-15	0	175	0	5	61	0	40	61	0	0	0	0	0	31	0	6	0	35	6	0	0	0	21	0	0	0	0	0	9	0	0	0	0	0
2021-12-16	0	169	0	5	70	0	40	70	0	0	0	0	0	31	0	6	0	28	9	0	0	0	20	0	0	0	0	0	9	0	1	0	0	0
2021-12-17	0	165	0	0	67	0	37	67	0	0	0	0	0	31	0	11	0	28	5	0	0	0	22	0	0	0	0	0	4	0	0	0	0	0
2021-12-18	0	168	0	0	67	0	37	67	0	0	0	0	13	30	0	11	0	28	8	0	3	0	22	0	0	0	0	0	4	0	0	0	0	0
2021-12-19	0	162	0	0	89	0	37	89	0	0	0	0	13	30	0	11	0	29	8	0	3	0	24	0	0	0	0	0	3	0	4	0	0	0
2021-12-20	0	151	0	0	112	0	25	112	0	0	0	0	13	30	0	5	0	14	7	0	3	0	20	0	0	0	0	0	12	0	4	0	0	0
2021-12-21	0	158	0	0	126	0	27	126	0	0	0	0	13	30	0	5	0	3	2	0	0	0	20	0	0	0	0	0	12	0	4	0	0	0
2021-12-22	0	149	0	0	125	0	40	125	0	0	0	0	13	30	0	7	0	12	4	0	0	0	22	0	0	0	0	0	9	0	4	3	0	0
2021-12-23	0	162	0	0	141	0	38	144	0	0	0	0	13	30	0	7	0	9	2	0	0	0	18	0	0	0	0	0	9	0	1	3	0	0
2021-12-24	0	176	0	0	120	0	23	123	0	0	0	0	13	24	0	16	0	12	2	0	0	0	16	0	0	0	0	0	9	0	3	6	8	0
2021-12-25	0	198	0	0	108	0	18	111	0	0	0	0	13	24	0	16	0	9	2	0	0	0	16	0	0	0	0	0	8	0	3	3	8	0
2021-12-26	0	215	0	0	101	0	18	101	0	0	0	0	13	0	0	21	0	9	2	0	0	0	16	0	0	0	0	0	12	0	3	3	0	0
2021-12-27	4	217	0	0	108	0	18	108	0	0	0	0	13	0	0	21	0	6	6	0	0	0	4	0	0	0	0	0	12	0	3	0	0	0
2021-12-28	4	207	0	0	119	0	16	124	0	0	0	0	13	0	0	23	0	0	6	0	0	0	4	0	0	0	0	0	8	0	3	0	0	0
2021-12-29	4	192	0	0	115	0	19	123	0	0	0	0	13	0	0	16	0	0	6	0	0	0	4	0	0	0	0	0	6	0	3	0	0	0
2021-12-30	4	209	0	0	102	0	24	110	0	0	0	0	13	0	0	22	0	5	19	0	0	0	4	0	0	0	0	0	6	0	0	0	0	0
2021-12-31	0	203	0	0	112	0	45	120	0	0	0	0	0	0	0	17	0	11	15	0	0	0	0	0	0	0	0	0	4	0	0	0	0	0
2022-01-01	0	208	0	0	110	0	47	121	0	0	0	0	0	0	0	23	0	9	19	0	0	0	0	0	0	0	0	6	11	0	0	0	0	0
2022-01-02	0	195	0	0	96	0	43	102	0	0	0	0	0	0	0	14	0	6	13	0	0	0	0	0	0	0	0	6	17	0	3	0	0	0
2022-01-03	0	197	0	0	85	3	38	91	0	0	0	0	0	0	0	14	0	9	9	0	0	0	0	3	0	0	0	6	15	0	3	0	0	0
2022-01-04	0	186	0	0	92	3	60	98	0	0	0	0	0	0	0	23	0	26	6	0	0	0	0	3	0	0	0	6	15	0	3	0	0	0
2022-01-05	0	197	0	0	110	3	72	116	0	0	0	0	0	0	0	27	0	28	2	0	0	0	0	3	0	0	0	6	20	12	0	0	0	0
2022-01-06	0	180	0	0	117	0	76	124	0	0	0	0	0	8	0	27	0	32	0	0	0	0	0	0	0	0	0	6	20	12	0	0	0	0
2022-01-07	0	182	0	4	118	0	70	118	0	0	0	0	0	8	0	13	0	32	6	0	0	0	0	0	0	0	0	1	17	12	0	0	8	0
2022-01-08	0	199	0	4	101	0	70	105	0	0	0	0	0	8	0	13	0	28	6	0	0	0	0	0	0	0	0	0	91	12	0	0	8	0
2022-01-09	0	199	0	4	85	0	70	89	0	0	0	0	0	16	0	9	0	26	14	0	0	0	0	0	0	0	0	0	92	12	0	0	0	0
2022-01-10	0	206	0	4	75	0	54	83	0	0	0	0	0	21	0	9	0	26	18	0	1	0	3	0	0	0	0	0	92	12	3	5	0	0
2022-01-11	0	214	0	0	80	0	54	88	0	0	0	0	0	21	0	9	0	26	14	0	0	0	8	0	0	0	0	0	98	12	3	5	4	0
2022-01-12	0	224	0	0	79	0	68	83	0	0	0	0	0	21	0	9	0	40	9	0	0	0	8	0	0	0	0	0	88	17	3	5	4	0
2022-01-13	0	206	0	0	96	0	64	100	0	0	0	0	0	21	0	0	0	40	0	0	3	0	5	0	0	0	0	0	88	17	0	5	4	0
2022-01-14	0	214	0	0	83	0	102	86	0	0	0	0	0	13	0	0	0	40	5	0	3	0	14	0	0	0	0	0	88	17	0	5	4	0
2022-01-15	0	240	0	0	86	0	88	91	0	0	0	0	0	8	0	0	0	40	5	0	3	0	14	4	0	0	0	0	88	17	0	0	0	0
2022-01-16	0	221	0	0	76	0	93	81	0	0	0	0	0	8	0	12	0	40	5	0	0	0	9	4	0	0	0	0	88	25	0	0	0	0
2022-01-17	0	233	0	0	77	0	81	77	0	0	0	0	0	0	0	24	0	27	2	0	0	0	6	4	0	0	0	0	88	8	0	0	0	0
2022-01-18	0	243	0	0	87	0	68	87	0	0	0	0	0	0	0	24	0	27	9	0	0	0	7	4	0	0	0	0	93	8	0	0	0	0
2022-01-19	0	271	0	0	98	0	62	98	0	0	0	0	0	7	0	24	0	0	14	0	0	0	12	0	0	0	0	0	89	8	0	0	0	0
2022-01-20	0	257	0	0	117	0	62	117	0	0	0	0	0	16	0	26	0	0	10	0	0	0	6	0	0	0	0	0	94	8	0	0	0	0
2022-01-21	0	268	0	0	112	0	70	112	0	0	0	0	0	16	0	26	0	9	10	0	0	0	8	0	0	0	0	0	100	8	0	0	13	0
2022-01-22	0	268	0	0	98	0	70	98	0	0	0	0	0	16	0	26	0	9	10	0	0	0	13	0	0	0	0	0	110	8	0	0	13	0
2022-01-23	0	239	0	0	88	0	63	88	0	0	0	0	0	16	0	26	0	9	5	0	0	0	11	0	0	0	0	0	103	8	0	0	9	0
2022-01-24	0	250	0	0	84	0	63	84	0	0	0	0	0	20	0	18	0	6	0	0	0	0	15	0	0	0	0	0	103	4	0	0	0	0
2022-01-25	0	239	0	4	78	0	64	78	0	0	0	0	0	20	0	18	0	10	2	0	0	0	9	0	0	0	0	0	99	4	0	0	0	0
2022-01-26	0	239	0	4	83	0	60	83	0	0	0	0	0	13	0	16	0	10	3	0	0	0	9	0	0	0	0	0	87	4	0	0	0	0
2022-01-27	0	237	0	4	73	0	54	73	0	0	0	0	0	13	0	16	0	7	3	0	0	0	14	0	0	0	0	0	75	4	0	0	0	0
2022-01-28	0	224	0	4	68	0	51	68	0	0	0	0	0	10	0	21	0	7	5	0	0	0	10	0	0	0	0	0	75	0	1	0	0	0
2022-01-29	0	207	0	0	50	0	63	50	0	0	0	0	0	0	0	9	0	3	5	0	0	0	8	0	0	0	0	0	75	0	1	0	0	0
2022-01-30	0	189	0	0	16	0	63	16	0	0	0	0	0	0	0	5	0	0	15	0	0	0	8	0	0	0	0	0	75	3	0	0	0	0
2022-01-31	0	185	0	0	15	0	69	15	0	0	0	0	0	0	0	5	0	0	15	0	0	0	8	0	0	0	0	0	78	3	0	0	0	0
2022-02-01	0	190	0	0	17	0	49	17	0	0	0	0	0	0	0	5	0	0	15	0	0	0	8	0	0	0	0	0	78	3	0	0	0	0
2022-02-02	0	201	0	1	24	0	49	24	0	0	0	0	0	0	0	0	0	0	15	0	0	0	8	0	0	0	0	0	78	0	0	0	0	0
2022-02-03	0	202	0	0	21	0	59	23	0	0	0	0	0	0	0	0	0	0	11	0	0	0	8	0	0	0	0	0	75	0	0	0	0	0
2022-02-04	0	219	0	0	29	0	59	31	0	0	0	0	0	0	0	7	0	0	14	0	0	0	0	0	0	0	0	7	75	0	0	0	0	0
2022-02-05	0	219	0	0	19	0	42	19	0	0	0	0	0	0	0	7	0	0	19	0	0	0	0	0	0	0	0	7	75	0	0	0	0	0
2022-02-06	0	226	0	0	23	0	37	23	0	0	0	0	0	0	0	7	0	5	8	0	0	0	0	0	0	0	0	5	77	0	3	0	0	0
2022-02-07	0	155	0	0	26	0	40	26	0	0	0	0	0	0	0	11	0	5	5	0	0	0	3	0	0	0	0	5	77	0	3	0	0	0
2022-02-08	0	154	0	0	28	0	33	28	0	0	0	0	0	0	0	7	0	8	10	0	0	0	6	0	0	0	0	5	75	0	3	3	0	0
2022-02-09	0	122	0	0	29	0	33	29	0	0	0	0	0	0	0	7	0	8	9	0	0	0	6	0	0	0	0	0	75	0	5	3	0	0
2022-02-10	0	127	0	0	32	0	24	32	0	0	0	0	0	0	0	4	0	8	4	0	0	0	3	0	0	0	0	2	75	0	6	3	0	0
2022-02-11	0	113	0	0	21	0	17	21	0	0	0	0	0	0	0	5	0	0	4	0	0	0	0	0	0	0	0	2	77	0	8	0	0	0
2022-02-12	0	123	0	0	19	0	21	19	0	0	0	0	0	0	0	5	0	0	0	0	0	0	0	0	0	0	0	0	80	0	8	0	0	0
2022-02-13	0	109	0	0	24	0	21	24	0	0	0	0	0	0	0	5	0	7	3	0	0	0	0	0	0	0	0	0	78	0	4	0	0	0
2022-02-14	0	104	0	0	24	0	32	24	0	0	0	0	0	0	0	15	0	7	3	0	0	0	0	0	0	0	0	0	78	0	4	0	0	0
2022-02-15	0	98	0	0	34	0	30	34	0	0	0	0	0	0	0	23	0	7	4	0	0	0	0	0	0	0	0	0	79	0	0	0	0	0
2022-02-16	0	89	0	0	39	0	43	39	0	0	0	0	0	0	0	18	0	7	1	0	0	0	0	0	0	0	0	0	81	8	0	0	10	0
2022-02-17	0	97	0	4	33	0	42	33	0	0	0	0	0	0	0	18	0	7	8	0	0	0	0	0	0	0	0	0	86	8	0	0	23	0
2022-02-18	0	94	0	4	38	0	47	38	0	0	0	0	0	5	0	15	0	7	7	0	0	0	0	0	0	0	0	0	88	8	0	0	23	0
2022-02-19	0	101	0	4	37	0	85	37	0	0	0	0	0	5	0	15	0	7	9	0	0	0	6	0	0	16	0	0	84	8	0	0	13	0
2022-02-20	0	110	0	4	35	0	74	35	0	0	0	0	0	5	0	10	0	0	8	0	0	0	6	0	0	16	0	0	85	8	0	0	10	0
2022-02-21	0	108	0	0	29	0	67	29	0	0	0	0	0	5	0	10	0	0	6	0	0	0	11	0	0	16	0	0	93	8	0	0	10	0
2022-02-22	0	114	0	3	31	0	99	31	0	0	0	0	0	5	0	10	0	0	4	0	0	0	18	0	0	16	0	11	84	8	0	0	10	0
2022-02-23	0	128	0	3	24	0	111	24	0	0	0	0	0	0	0	14	0	2	3	0	0	0	18	0	0	16	0	24	84	10	0	0	10	0
2022-02-24	0	129	0	3	26	0	120	26	0	0	0	0	0	0	0	3	0	8	9	0	0	0	18	0	0	16	0	24	88	2	4	0	14	0
2022-02-25	0	274	0	3	26	0	120	26	0	0	0	0	20	0	0	22	0	11	12	0	0	0	12	0	0	16	0	24	93	0	4	0	14	0
2022-02-26	0	248	0	3	18	0	129	18	0	0	0	0	20	0	0	19	0	21	11	0	0	0	7	0	0	16	0	24	93	0	4	0	4	0
2022-02-27	0	246	0	3	38	0	128	38	0	0	0	0	20	8	0	19	0	21	11	0	0	0	9	0	0	16	0	24	87	0	4	0	4	0
2022-02-28	0	244	0	0	58	0	138	58	0	0	0	0	20	8	0	24	0	27	13	0	2	0	9	0	0	16	0	24	87	1	0	0	0	0
2022-03-01	0	254	0	0	68	0	147	72	0	0	0	0	20	8	0	26	0	23	18	0	2	0	0	0	0	16	0	24	87	0	5	0	0	0
2022-03-02	0	258	0	0	80	0	139	84	0	0	0	0	20	8	0	42	0	23	13	0	0	0	38	0	0	16	0	24	82	0	8	0	0	0
2022-03-03	0	260	0	0	81	0	130	85	0	0	0	0	20	8	0	40	0	23	9	0	0	0	38	0	0	16	0	24	75	0	8	0	8	0
2022-03-04	0	288	0	0	56	0	127	60	0	0	0	0	20	8	0	40	0	23	12	0	0	0	38	0	0	16	0	24	79	0	8	0	8	0
2022-03-05	0	281	0	0	67	0	123	67	0	0	0	0	20	8	0	35	0	23	15	0	0	0	38	0	0	16	0	13	84	0	5	0	0	0
2022-03-06	0	259	0	0	66	0	138	66	0	0	0	0	20	8	0	26	0	17	6	0	0	0	38	0	0	16	0	13	89	0	4	0	0	0
2022-03-07	0	263	0	3	73	0	93	73	0	0	0	0	20	0	0	24	0	19	4	0	0	0	38	0	0	0	0	13	87	9	6	2	0	0
2022-03-08	0	257	0	5	75	0	92	75	0	0	0	0	20	0	0	29	0	19	0	0	0	0	43	0	0	0	0	0	80	17	6	2	3	0
2022-03-09	0	237	0	5	83	0	98	83	0	0	0	0	20	0	0	29	0	11	2	0	0	0	43	0	0	0	0	0	84	17	4	0	3	0
2022-03-10	0	244	0	0	86	0	109	86	0	0	0	0	20	0	0	26	0	17	2	0	0	0	48	0	0	0	0	0	103	17	0	0	3	0
2022-03-11	0	185	0	0	81	0	114	81	0	0	0	0	20	0	0	26	0	17	1	0	0	0	48	0	0	0	0	0	99	17	8	0	0	0
2022-03-12	0	186	0	0	83	0	118	83	0	0	0	0	20	6	0	21	0	17	3	0	0	0	48	0	0	0	0	0	102	17	14	0	0	0
2022-03-13	0	182	0	0	79	0	135	79	0	0	0	0	20	6	0	16	0	20	7	0	0	0	47	0	0	0	0	0	101	17	14	0	0	0
2022-03-14	0	182	0	0	75	0	141	75	0	0	0	0	20	6	0	16	0	9	7	0	0	0	50	0	0	0	0	0	101	17	14	4	0	0
2022-03-15	0	256	0	0	76	0	143	76	0	0	0	0	20	6	0	16	0	19	7	0	0	0	45	0	0	0	0	0	99	17	14	4	0	2
2022-03-16	0	227	0	0	91	0	125	91	0	0	0	0	20	6	0	16	0	10	9	0	4	0	45	0	0	0	0	0	101	0	14	6	0	6
2022-03-17	0	242	0	0	106	0	102	106	0	0	0	0	0	6	0	16	0	10	3	0	4	0	38	0	0	0	0	0	97	10	14	6	0	4
2022-03-18	0	261	0	0	103	0	88	103	0	0	0	0	0	0	0	0	0	19	11	0	4	0	41	0	0	0	0	0	95	10	8	0	0	4
2022-03-19	0	250	0	0	113	0	96	113	0	0	0	0	0	0	0	0	0	19	12	0	4	0	41	0	0	0	0	0	95	10	0	0	0	4
2022-03-20	0	268	0	0	134	0	95	134	0	0	0	0	0	5	0	0	0	24	12	0	0	0	54	0	0	0	0	0	91	10	7	0	14	0
2022-03-21	0	256	0	0	118	0	67	118	0	0	0	0	0	5	0	0	0	24	9	0	2	0	55	0	0	0	0	3	91	15	7	0	12	0
2022-03-22	0	259	0	0	115	0	67	115	0	0	0	0	0	5	0	0	0	24	9	0	2	0	55	0	0	0	0	3	93	5	7	0	0	0
2022-03-23	0	245	0	0	95	0	69	95	0	0	0	0	0	27	0	0	0	33	3	0	0	0	55	0	0	0	0	3	99	5	7	0	0	0
2022-03-24	0	243	0	0	91	0	69	91	0	0	0	0	0	27	0	0	0	38	4	0	0	0	61	8	0	0	0	0	24	5	7	0	0	0
2022-03-25	0	220	0	0	71	0	67	71	0	0	0	0	0	22	0	0	0	40	4	0	0	0	61	8	0	0	0	0	29	5	9	0	0	0
2022-03-26	0	208	0	0	50	0	67	50	0	0	0	0	0	22	0	0	0	40	0	0	0	0	61	8	0	0	0	0	17	0	9	0	0	0
2022-03-27	0	216	0	0	61	0	67	61	0	0	0	0	0	22	0	0	0	31	0	0	0	0	67	8	0	0	0	0	17	0	0	0	0	0
2022-03-28	0	199	0	0	52	0	86	55	0	0	0	0	14	22	0	0	0	27	2	0	0	0	70	8	0	0	0	0	15	16	0	3	0	0
2022-03-29	0	218	0	0	64	0	86	67	0	0	0	0	14	22	0	0	0	22	2	0	0	0	66	8	0	0	0	0	15	19	0	3	0	0
2022-03-30	0	217	0	15	83	0	86	86	0	0	0	0	14	15	0	3	0	27	0	0	0	0	60	8	0	0	0	0	14	19	0	3	0	0
2022-03-31	0	213	0	15	88	0	86	88	0	0	0	0	14	15	0	10	0	27	2	0	0	0	57	8	0	0	0	0	18	19	0	0	0	0
2022-04-01	0	240	0	15	101	0	79	101	0	0	0	0	14	15	0	10	0	27	2	0	0	0	57	0	0	0	0	0	18	16	0	0	0	0
2022-04-02	0	230	0	12	85	0	79	85	0	0	0	0	14	24	0	7	0	27	0	0	0	0	38	0	0	0	0	0	22	16	0	0	0	0
2022-04-03	0	245	0	12	74	0	82	74	0	0	0	0	14	24	0	7	0	27	0	0	0	0	38	0	0	0	0	0	26	16	0	0	0	0
2022-04-04	0	272	0	12	65	0	82	65	0	0	0	0	14	24	0	11	0	50	3	0	2	0	41	0	0	0	0	0	26	16	0	0	0	0
2022-04-05	0	316	0	12	60	0	42	60	0	0	0	0	14	24	0	19	0	39	3	0	2	0	41	0	0	0	0	0	24	16	0	0	0	0
2022-04-06	0	300	0	12	80	0	50	80	0	0	0	0	14	24	0	19	0	32	5	0	0	0	41	0	0	0	0	0	22	16	0	0	0	0
2022-04-07	0	319	0	12	94	0	33	94	0	0	0	0	14	9	0	12	0	37	11	0	5	0	38	0	0	0	0	1	17	25	0	0	0	0
2022-04-08	0	330	0	12	81	0	30	81	0	0	0	0	14	9	0	8	0	41	9	0	5	0	38	0	0	0	0	0	4	25	0	0	14	0
2022-04-09	0	333	0	12	80	0	27	80	0	0	0	0	14	12	0	8	0	41	9	0	5	0	0	0	0	0	0	0	10	25	0	0	11	0
2022-04-10	0	325	0	12	81	0	32	81	0	0	0	0	14	12	0	8	0	32	11	0	5	0	0	0	0	0	0	0	8	25	0	0	3	0
2022-04-11	0	331	0	0	55	0	32	55	0	0	0	0	0	3	0	8	0	32	9	0	5	0	0	0	0	0	0	0	16	25	9	0	0	0
2022-04-12	0	344	0	0	66	0	45	66	0	0	0	0	0	0	0	8	0	23	2	0	0	0	0	0	0	0	0	5	20	25	9	0	0	0
2022-04-13	0	331	0	4	83	0	45	83	0	0	0	0	0	0	0	5	0	21	0	0	0	0	0	0	0	0	0	5	17	9	9	0	0	0
2022-04-14	0	331	0	7	87	0	37	87	0	0	0	0	0	0	0	10	0	29	4	0	0	0	6	0	0	0	0	5	18	9	9	0	0	0
2022-04-15	0	328	0	3	131	0	29	131	0	0	0	0	0	0	0	10	0	29	8	0	0	0	9	0	0	0	0	5	17	12	5	0	0	0
2022-04-16	0	314	0	12	119	0	17	119	0	0	0	0	0	0	0	10	0	29	9	0	0	0	9	0	0	0	0	5	13	3	0	0	0	0
2022-04-17	0	298	0	9	103	0	17	103	0	0	0	0	0	0	0	23	0	29	9	0	0	0	9	0	0	0	0	0	13	3	0	0	0	0
2022-04-18	0	289	0	9	125	0	19	125	0	0	0	0	0	0	0	18	0	15	3	0	0	0	6	0	0	0	0	2	26	0	3	0	0	0
2022-04-19	0	275	0	9	101	0	25	101	0	0	0	0	0	0	0	13	0	15	3	0	0	0	6	0	0	0	0	2	32	0	3	0	0	0
2022-04-20	0	295	0	9	78	0	25	78	0	0	0	0	0	0	0	25	0	8	6	0	0	0	5	0	0	0	0	0	28	0	3	0	0	0
2022-04-21	0	276	0	11	46	0	25	46	0	0	0	0	0	0	0	19	0	8	7	0	0	0	5	0	0	0	0	0	31	0	0	0	2	0
2022-04-22	0	244	0	11	31	0	14	34	0	0	0	0	0	0	0	25	0	0	7	0	0	0	5	0	0	0	0	0	25	0	0	0	2	0
2022-04-23	0	270	0	9	30	0	44	33	0	0	0	0	0	0	0	25	0	0	8	0	0	0	5	0	0	0	0	0	30	0	0	0	0	0
2022-04-24	0	259	0	9	33	0	44	36	0	0	0	0	0	0	0	18	0	6	11	0	0	0	5	0	0	0	0	0	29	0	0	0	0	0
2022-04-25	0	268	0	0	47	0	52	47	0	0	0	0	0	9	0	18	0	6	8	0	0	0	7	0	0	0	0	0	31	0	0	0	2	0
2022-04-26	0	275	0	0	71	0	47	71	0	0	0	0	0	15	0	18	0	6	11	0	3	0	7	0	0	0	0	0	33	0	0	0	2	0
2022-04-27	0	279	0	0	70	0	54	70	0	0	0	0	0	34	0	24	0	14	11	0	7	0	18	0	0	0	0	0	40	13	5	0	0	0
2022-04-28	0	269	0	0	63	0	71	63	0	0	0	0	0	34	0	31	0	30	13	0	7	0	18	0	0	0	0	8	37	13	5	0	0	0
2022-04-29	0	253	0	0	64	0	63	64	0	0	0	0	0	30	0	31	0	30	16	0	4	0	18	0	0	0	0	8	33	13	5	0	0	0
2022-04-30	0	246	0	0	74	0	63	74	0	0	0	0	0	25	0	13	0	24	12	0	4	0	18	0	0	0	0	8	28	13	5	0	0	0
2022-05-01	0	245	0	0	53	0	54	53	0	0	0	0	0	25	0	13	0	24	6	0	0	0	18	0	0	0	0	8	15	13	5	0	0	0
2022-05-02	0	237	0	0	66	0	63	66	0	0	0	0	0	19	0	13	0	35	6	0	0	0	11	0	0	0	0	8	24	13	0	0	0	0
2022-05-03	0	233	0	4	66	0	63	66	0	0	0	0	0	19	0	7	0	43	6	0	0	0	11	0	0	0	0	8	24	13	0	0	0	0
2022-05-04	0	246	0	4	68	0	49	73	0	0	0	0	0	20	0	7	0	43	4	0	0	0	11	0	0	0	0	8	24	13	0	0	0	0
2022-05-05	0	248	0	4	71	0	49	76	0	0	0	0	0	19	0	0	0	36	9	0	0	0	11	0	0	0	0	8	26	13	5	0	0	0
2022-05-06	0	261	0	4	57	0	59	62	0	0	0	0	0	10	0	0	0	43	9	0	0	0	11	0	0	0	0	0	13	13	4	0	21	0
2022-05-07	0	251	0	0	59	0	54	64	0	0	0	0	0	0	0	5	0	27	7	0	0	0	11	0	0	0	0	0	16	13	4	0	20	0
2022-05-08	0	249	0	0	57	0	54	62	0	0	0	0	0	0	0	5	0	21	5	0	0	0	0	0	0	0	0	0	16	13	4	0	4	0
2022-05-09	0	257	0	0	49	0	64	49	0	0	0	0	0	19	0	12	0	29	6	0	3	0	0	0	0	0	0	0	19	13	0	3	26	0
2022-05-10	0	232	0	0	43	0	79	43	0	0	0	0	0	32	0	33	0	29	4	0	3	0	0	0	0	0	0	0	22	0	9	3	21	0
2022-05-11	0	223	0	5	52	0	90	52	0	0	0	0	0	32	0	31	0	30	7	0	3	0	3	0	0	0	0	0	22	0	16	3	30	0
2022-05-12	0	190	0	5	73	0	103	73	0	0	0	0	0	39	0	26	0	36	3	0	0	0	3	0	0	0	0	0	3	0	20	0	32	0
2022-05-13	0	187	0	6	92	0	145	92	0	0	0	0	0	35	0	30	0	29	8	0	0	0	3	1	0	0	0	0	0	0	20	0	24	0
2022-05-14	0	174	0	9	92	0	134	92	0	0	0	0	0	31	0	25	0	29	11	0	0	0	0	0	0	0	0	0	2	0	20	0	22	5
2022-05-15	0	168	0	9	97	0	129	97	0	0	0	0	0	31	0	25	0	34	17	0	0	0	0	0	0	0	0	0	7	0	20	0	22	5
2022-05-16	0	180	0	4	74	0	124	74	0	0	0	0	22	34	0	25	0	34	12	0	0	0	0	0	0	0	0	0	17	0	16	0	22	5
2022-05-17	0	188	0	4	60	0	120	60	0	0	0	0	22	34	0	23	0	29	9	0	0	0	1	0	0	0	0	0	14	0	16	0	27	5
2022-05-18	0	189	0	0	37	3	120	37	0	0	0	0	22	34	0	26	0	16	0	0	0	0	0	0	0	0	0	0	13	8	9	0	27	5
2022-05-19	0	189	0	0	52	3	109	52	0	0	3	0	22	15	0	24	0	8	0	0	0	0	0	0	0	0	0	0	10	13	0	0	27	0
2022-05-20	0	186	0	0	41	3	96	41	0	0	3	0	22	15	0	24	0	9	6	0	0	0	1	0	0	0	0	0	18	13	0	0	15	0
2022-05-21	0	179	0	0	49	0	91	49	0	0	3	0	22	18	0	21	0	9	10	0	0	0	0	0	0	0	0	0	24	13	0	0	13	0
2022-05-22	0	179	0	2	78	0	74	78	0	0	0	0	22	18	0	21	0	12	12	0	0	0	0	0	0	0	0	0	21	13	0	0	0	0
2022-05-23	0	188	0	2	79	0	63	79	0	0	0	0	22	18	0	21	0	12	13	0	0	0	0	0	0	0	0	0	15	13	0	0	2	0
2022-05-24	0	128	0	0	81	0	67	81	0	0	0	0	23	0	0	27	0	12	13	0	0	0	0	0	0	0	0	0	14	8	0	3	2	0
2022-05-25	0	123	0	0	83	0	62	83	0	0	0	0	22	0	0	27	0	17	18	0	0	0	3	0	0	0	0	0	14	8	0	3	0	0
2022-05-26	0	134	0	0	95	0	61	95	0	0	0	0	22	0	0	33	0	17	22	0	0	0	6	0	0	0	0	1	16	0	0	3	4	0
2022-05-27	0	99	0	0	99	0	62	99	0	0	0	0	22	0	0	33	0	23	15	0	0	0	8	0	0	0	0	0	9	0	0	0	4	0
2022-05-28	0	126	0	0	121	0	52	121	0	0	0	0	22	0	0	33	0	23	18	0	0	0	5	0	0	0	0	0	0	0	0	0	4	0
2022-05-29	0	121	0	0	136	0	52	136	0	0	0	0	22	5	0	33	0	14	17	0	0	0	0	0	0	0	0	0	0	0	0	0	4	0
2022-05-30	0	147	0	0	153	0	42	153	0	0	0	0	22	5	0	27	0	14	13	0	0	0	2	0	0	0	0	0	0	0	0	0	0	0
2022-05-31	0	137	0	0	141	0	50	141	0	0	0	0	22	5	0	15	0	15	17	0	0	0	2	0	0	0	0	0	5	0	0	0	0	0
2022-06-01	0	175	0	0	138	0	57	138	0	0	0	0	22	5	0	14	0	14	12	0	0	0	0	0	0	0	0	0	5	0	0	0	0	0
2022-06-02	0	185	0	0	118	0	47	118	0	0	0	0	22	11	0	14	0	3	22	0	0	0	0	0	0	0	0	2	5	0	0	0	0	0
2022-06-03	0	202	0	0	107	0	47	107	0	0	0	0	22	6	0	14	0	3	17	0	0	0	0	0	0	0	0	2	16	0	0	0	0	0
2022-06-04	0	212	0	0	79	0	55	81	0	0	0	0	22	6	0	14	0	10	13	0	0	0	0	0	0	0	0	0	25	0	0	0	0	0
2022-06-05	0	221	0	7	82	0	51	84	0	0	0	0	22	10	0	14	0	7	27	0	0	0	0	0	0	0	0	0	31	0	0	0	0	0
2022-06-06	0	184	0	9	62	0	42	62	0	0	0	0	22	10	0	9	0	7	32	0	0	0	0	0	0	0	0	0	33	4	0	0	0	0
2022-06-07	0	171	0	9	89	0	34	89	0	0	0	0	0	10	0	15	0	18	27	0	0	0	0	0	0	0	0	0	33	4	0	0	0	0
2022-06-08	0	172	0	9	93	0	33	93	0	0	0	0	0	7	0	51	0	21	22	0	2	0	0	0	0	0	0	0	25	4	0	0	0	0
2022-06-09	0	203	0	10	106	0	43	106	0	0	0	0	0	3	0	40	0	21	20	0	2	0	2	0	0	0	0	0	16	4	0	0	0	0
2022-06-10	0	207	0	10	116	0	41	116	0	0	0	0	0	3	0	40	0	21	18	0	0	0	2	0	0	0	0	0	16	0	0	0	0	0
2022-06-11	0	215	0	10	103	0	34	103	0	0	0	0	0	0	0	43	0	21	12	0	0	0	0	0	0	0	0	2	16	0	0	3	19	0
2022-06-12	0	254	0	5	103	0	56	108	0	0	0	0	0	0	0	52	0	21	12	0	0	0	0	0	0	0	0	2	25	0	0	3	18	0
2022-06-13	0	277	0	13	93	0	39	98	0	0	0	0	0	0	0	52	0	28	21	0	4	0	0	0	0	0	0	12	16	0	0	5	4	0
2022-06-14	0	350	0	13	109	0	22	112	0	0	0	0	0	7	0	46	0	23	20	0	4	0	0	0	0	0	0	15	23	0	4	2	4	0
2022-06-15	0	357	0	13	108	0	22	108	0	0	0	0	0	7	0	46	0	23	23	0	4	0	0	0	0	0	0	15	23	0	4	0	0	0
2022-06-16	0	360	0	13	94	2	27	94	0	0	0	0	0	5	0	57	0	26	19	0	4	0	11	0	0	0	0	15	23	4	4	0	0	0
2022-06-17	0	387	0	21	84	2	49	84	0	0	0	0	0	5	0	59	0	23	26	0	0	0	11	0	0	0	0	12	20	4	4	0	0	0
2022-06-18	0	400	0	21	87	0	62	87	0	0	0	0	0	5	0	42	0	23	28	0	0	0	15	0	0	0	0	21	16	4	0	0	0	0
2022-06-19	0	372	0	21	94	0	73	94	0	0	0	0	0	3	0	40	0	20	24	0	0	0	15	0	0	0	0	21	9	9	5	0	0	0
2022-06-20	0	361	0	18	84	0	94	84	0	0	0	0	0	3	0	54	0	12	14	0	3	0	11	0	0	0	0	21	9	5	5	2	0	0
2022-06-21	0	346	0	10	90	0	96	91	0	0	0	0	0	3	0	45	0	25	25	0	4	0	16	0	0	0	0	28	0	5	5	2	0	0
2022-06-22	0	332	0	10	102	0	91	102	0	0	0	0	0	0	0	60	0	18	22	0	3	0	12	0	0	0	0	28	1	5	5	0	0	0
2022-06-23	0	342	0	16	115	0	88	115	0	0	0	0	0	2	0	53	0	41	16	0	0	0	9	0	0	0	0	28	0	13	5	0	0	0
2022-06-24	0	387	0	16	117	0	120	117	0	0	0	0	0	2	0	49	0	47	9	0	0	0	6	0	0	0	0	28	7	11	0	0	0	0
2022-06-25	0	377	0	14	113	0	139	113	0	0	0	0	0	4	0	44	0	57	3	0	0	0	6	0	0	0	0	19	7	11	6	0	3	0
2022-06-26	0	370	0	18	106	0	126	106	0	0	0	0	0	8	0	44	0	59	6	0	0	0	6	0	0	0	0	19	7	11	11	0	3	0
2022-06-27	0	364	0	6	118	0	110	118	0	0	0	0	0	8	0	52	0	75	9	0	0	0	6	0	0	0	0	10	19	8	11	3	6	0
2022-06-28	0	337	0	6	111	0	125	111	0	0	0	0	0	8	0	26	0	71	12	0	0	0	6	0	0	0	0	3	19	11	11	5	4	0
2022-06-29	0	306	0	3	104	0	117	104	0	0	0	0	0	4	0	23	0	74	11	0	0	0	0	0	0	0	0	3	25	11	13	5	3	0
2022-06-30	0	321	0	2	93	0	156	93	0	0	0	0	6	0	0	23	0	76	17	0	4	0	0	0	0	0	0	3	25	11	13	0	0	0
2022-07-01	0	314	0	2	101	2	161	101	0	0	0	0	6	0	0	14	0	82	24	0	4	0	0	0	0	0	0	0	18	0	0	0	0	0
2022-07-02	0	312	0	2	95	2	140	95	0	0	0	0	6	0	0	15	0	94	16	0	4	0	0	0	0	0	0	0	20	0	0	0	0	0
2022-07-03	0	410	0	6	93	0	147	93	0	0	0	0	6	0	0	21	0	86	20	0	4	0	0	0	0	0	0	0	21	0	0	0	0	0
2022-07-04	0	422	0	4	89	0	151	89	0	0	0	0	6	3	0	21	0	83	14	0	0	0	0	0	0	0	0	0	19	0	0	0	0	0
2022-07-05	0	401	0	4	107	0	153	107	0	0	0	0	6	3	0	21	0	83	7	0	0	0	0	0	0	0	0	0	13	0	0	0	0	0
2022-07-06	0	373	0	4	101	0	153	101	0	0	0	0	0	3	0	18	0	75	10	0	0	0	10	0	0	0	0	0	4	0	0	0	2	0
2022-07-07	0	364	0	0	101	0	155	101	0	0	0	0	0	6	0	26	0	69	9	0	0	0	10	0	0	0	0	0	0	0	0	0	2	0
2022-07-08	0	381	0	0	96	0	141	96	0	0	0	0	0	6	0	26	0	78	14	0	0	0	8	0	0	0	0	2	0	0	0	0	0	0
2022-07-09	0	389	0	0	90	0	141	90	0	0	0	0	0	6	0	26	0	78	17	0	0	0	8	9	0	0	0	2	3	0	0	0	0	0
2022-07-10	0	358	0	0	75	0	124	75	0	0	0	0	0	6	0	22	0	78	19	0	0	0	8	9	0	0	0	0	3	0	0	0	0	0
2022-07-11	0	374	0	7	80	0	124	80	0	0	0	0	14	6	0	22	0	75	21	0	0	0	8	9	0	0	0	0	4	0	0	3	7	0
2022-07-12	0	373	0	7	86	0	112	86	0	0	0	0	14	6	0	28	0	44	17	0	0	0	20	9	0	0	0	0	0	0	6	3	7	0
2022-07-13	0	367	0	26	79	0	102	79	0	0	0	0	14	0	0	18	0	54	14	0	0	11	20	9	0	0	0	0	0	0	7	3	9	0
2022-07-14	0	356	0	26	68	0	95	68	0	0	0	0	14	0	0	18	0	54	12	0	0	11	27	9	0	0	0	0	0	0	6	0	4	0
2022-07-15	0	349	0	28	59	0	87	59	0	0	0	0	14	7	0	18	0	44	14	0	0	11	21	9	0	0	0	0	6	0	6	0	0	0
2022-07-16	0	285	0	28	66	0	91	66	0	0	0	0	14	7	0	28	0	44	18	0	0	11	21	9	0	0	0	0	9	0	6	0	0	0
2022-07-17	0	280	0	26	75	0	91	75	0	0	0	0	14	7	0	37	0	16	17	0	0	11	23	9	0	0	0	0	9	0	6	0	0	0
2022-07-18	0	300	0	19	65	0	79	65	0	0	0	0	14	11	0	31	0	17	12	0	0	11	9	0	0	0	0	0	9	0	0	0	2	0
2022-07-19	0	263	0	19	48	0	90	48	0	0	0	0	14	11	0	34	0	15	16	0	0	11	17	0	0	0	0	0	6	0	2	3	2	0
2022-07-20	0	262	0	19	28	0	80	28	0	0	0	0	14	11	0	34	0	25	12	0	3	11	17	0	0	0	0	0	17	0	2	3	0	0
2022-07-21	0	276	0	19	19	0	72	19	0	0	0	0	14	11	0	37	0	25	8	0	3	11	8	0	0	0	0	7	18	0	0	3	0	0
2022-07-22	0	266	0	22	24	0	71	24	0	0	0	0	14	0	0	41	0	25	8	0	3	11	8	0	0	0	0	7	24	0	0	0	0	0
2022-07-23	0	270	0	22	16	0	66	16	0	0	0	0	14	0	0	37	0	25	2	0	0	11	8	0	0	0	0	7	21	0	0	0	0	0
2022-07-24	0	265	0	22	25	0	64	25	0	0	0	0	14	0	0	29	0	10	4	0	0	0	8	0	0	0	0	7	19	0	0	0	0	0
2022-07-25	0	277	0	19	23	0	64	23	0	0	0	0	0	0	0	25	0	16	9	0	0	0	8	0	0	0	0	7	19	0	0	3	0	0
2022-07-26	0	286	0	19	23	0	64	23	0	0	0	0	0	9	0	2	0	17	13	0	0	0	12	0	0	0	0	7	19	0	0	3	0	0
2022-07-27	0	279	0	19	20	0	56	20	0	0	0	0	0	9	0	0	0	17	8	0	0	0	4	0	0	0	0	7	23	0	0	5	3	0
2022-07-28	0	287	0	19	22	0	58	22	0	0	0	0	0	9	0	0	0	15	4	0	0	0	8	0	0	0	0	0	20	10	0	2	3	0
2022-07-29	0	296	0	19	20	0	58	20	0	0	0	0	0	9	0	15	0	13	9	0	0	0	9	3	0	0	0	0	20	10	0	0	19	0
2022-07-30	0	291	0	19	18	0	58	18	0	0	0	0	0	5	0	22	0	14	11	0	0	0	4	3	0	2	0	0	20	10	0	0	16	0
2022-07-31	0	291	0	19	19	1	58	19	0	0	0	0	0	0	0	22	0	8	12	0	4	0	4	3	0	2	0	0	16	10	0	0	0	0
2022-08-01	0	294	0	0	19	0	64	19	0	0	0	0	0	0	0	22	0	6	12	0	8	0	0	0	0	0	0	0	18	10	0	0	0	0
2022-08-02	0	314	0	0	47	0	64	49	0	0	0	0	0	0	0	18	0	10	13	0	8	0	0	0	0	0	0	0	18	10	0	0	0	0
2022-08-03	0	259	0	0	33	0	64	42	0	0	0	0	0	0	0	22	0	10	5	0	8	0	0	0	0	0	0	0	15	10	0	0	0	0
2022-08-04	0	233	0	0	35	0	64	41	0	0	0	0	0	0	0	22	0	10	4	0	4	0	0	0	0	0	0	0	15	10	0	0	0	0
2022-08-05	3	236	0	2	38	0	64	44	0	0	0	0	0	0	0	22	0	22	6	0	0	0	0	0	0	0	0	0	22	10	0	0	0	0
2022-08-06	3	235	0	2	24	0	55	32	0	0	0	0	0	0	0	15	0	18	7	0	0	0	0	0	0	0	0	0	18	10	0	0	0	0
2022-08-07	3	213	0	0	16	0	58	24	0	0	0	0	0	0	0	11	0	16	14	0	0	0	6	0	0	0	0	0	7	0	0	0	0	0
2022-08-08	0	226	0	0	14	0	61	20	0	0	0	0	0	0	0	11	0	18	17	0	0	0	6	0	0	0	0	0	7	0	0	0	0	0
2022-08-09	0	227	0	0	23	0	61	23	0	0	0	0	0	0	0	0	0	18	15	0	0	0	7	0	0	0	0	0	7	0	0	0	0	0
2022-08-10	0	228	0	0	22	0	73	22	0	0	0	0	0	0	0	0	0	16	15	0	0	0	6	0	0	0	0	0	9	4	8	0	0	0
2022-08-11	0	228	0	0	25	0	70	25	0	0	0	0	0	3	0	0	0	0	18	0	2	0	13	0	0	0	0	0	9	15	8	0	0	0
2022-08-12	0	241	0	0	24	0	70	26	0	0	0	0	0	6	0	0	0	5	14	0	2	0	13	0	0	0	0	0	4	15	8	0	0	4
2022-08-13	0	241	0	0	27	0	70	29	0	0	0	0	0	6	0	0	0	5	7	0	3	0	6	0	0	0	0	0	4	15	8	0	0	4
2022-08-14	0	203	0	2	24	0	75	24	0	0	0	0	0	6	0	0	0	5	6	0	3	0	3	0	0	0	0	0	8	11	8	0	0	4
2022-08-15	0	217	0	2	32	3	85	32	0	0	0	0	0	3	0	0	0	10	5	0	3	0	3	4	0	0	0	0	10	11	8	2	4	4
2022-08-16	0	216	0	0	40	3	64	40	0	0	0	0	0	3	0	8	0	9	15	0	2	0	3	4	0	0	0	0	8	11	8	2	5	0
2022-08-17	0	223	0	0	43	5	64	43	0	0	0	0	0	0	0	8	0	5	19	0	2	0	3	4	0	0	0	0	6	11	8	0	0	0
2022-08-18	0	227	0	0	54	2	23	54	0	0	0	0	0	0	0	8	0	2	14	0	0	0	3	4	0	0	0	0	0	11	0	0	7	0
2022-08-19	0	190	0	0	56	0	35	56	0	0	0	0	0	0	0	8	0	0	7	0	0	0	0	0	0	0	0	0	0	11	0	0	14	0
2022-08-20	0	192	0	0	53	0	35	53	0	0	0	0	0	0	0	8	0	0	5	0	0	0	6	0	0	0	0	0	0	11	0	0	14	0
2022-08-21	0	189	0	0	50	0	32	50	0	0	0	0	0	4	0	8	0	0	7	0	0	0	6	0	0	0	0	0	8	11	0	0	14	0
2022-08-22	0	200	0	0	44	0	44	44	0	0	0	0	0	8	0	8	0	0	10	0	0	0	15	0	0	0	0	0	8	0	0	0	16	0
2022-08-23	0	207	0	0	57	0	39	57	0	0	0	0	0	19	0	8	0	0	6	0	0	0	15	0	0	0	0	0	8	0	0	0	16	0
2022-08-24	0	215	0	0	41	0	32	41	0	0	0	0	0	19	0	0	0	0	5	0	0	0	15	0	0	0	0	0	8	0	0	0	14	3
2022-08-25	0	197	0	0	28	0	23	28	0	0	0	0	0	15	0	0	0	9	4	0	0	0	15	0	0	0	0	0	7	0	0	0	7	3
2022-08-26	0	201	0	0	38	0	26	38	0	0	0	0	0	8	0	0	0	17	9	0	8	0	9	0	0	0	0	0	12	0	0	0	0	3
2022-08-27	0	201	0	0	32	0	26	32	0	0	0	0	0	8	0	0	0	17	10	0	8	0	9	0	0	0	0	0	22	10	0	0	0	0
2022-08-28	0	211	0	5	29	0	26	29	0	0	0	0	0	8	0	0	0	17	9	0	8	0	4	0	0	0	0	0	22	10	0	0	0	0
2022-08-29	0	217	0	5	44	0	26	44	0	0	0	0	0	8	0	0	0	14	10	0	8	0	6	0	0	0	0	0	26	10	1	0	4	0
2022-08-30	0	222	0	5	39	2	22	39	0	0	0	0	0	8	0	0	0	9	12	0	8	0	6	0	0	0	0	0	26	10	0	0	4	0
2022-08-31	0	227	0	5	42	2	17	44	0	0	0	0	0	0	0	3	0	9	10	0	8	0	4	0	0	0	0	0	14	10	0	0	5	0
2022-09-01	0	220	0	5	34	0	14	36	0	0	0	0	0	0	0	3	0	15	12	0	8	0	0	0	0	0	0	0	14	10	0	2	4	0
2022-09-02	0	207	0	6	55	0	14	55	0	0	0	0	0	0	0	3	0	32	15	0	8	0	5	0	0	0	0	0	14	10	0	2	0	0
2022-09-03	0	217	0	6	46	0	14	46	0	0	0	0	0	0	0	0	0	23	17	0	0	0	5	0	0	0	0	0	18	10	0	0	0	0
2022-09-04	0	223	0	6	51	1	14	51	0	0	0	0	0	0	0	0	0	21	15	0	0	0	5	0	0	0	0	0	17	10	5	0	0	0
2022-09-05	0	258	0	6	49	0	14	49	0	0	0	0	0	0	0	0	0	27	22	0	0	0	5	3	0	0	0	0	19	10	10	0	2	0
2022-09-06	0	224	0	6	43	0	14	45	0	0	0	0	0	0	0	0	0	29	28	0	0	0	5	3	0	0	0	0	13	0	10	0	2	0
2022-09-07	0	196	0	6	29	0	7	31	0	0	0	0	0	0	0	0	0	24	15	0	0	0	0	3	0	0	0	0	5	0	10	0	0	0
2022-09-08	0	179	0	0	20	0	0	20	0	0	0	0	0	0	0	0	0	21	18	0	0	0	8	0	0	0	0	0	5	0	10	0	0	0
2022-09-09	0	165	0	0	6	0	10	6	0	0	0	0	0	0	0	4	0	27	10	0	0	0	8	0	0	3	0	0	2	0	5	0	0	0
2022-09-10	0	143	0	0	8	0	10	8	0	0	0	0	0	0	0	4	0	27	7	0	0	0	8	0	0	3	0	0	3	0	0	0	0	0
2022-09-11	0	143	0	0	12	0	10	14	0	0	0	0	0	0	0	15	0	21	7	0	0	0	8	0	0	3	0	0	0	0	0	0	0	0
2022-09-12	8	163	0	0	22	0	10	24	0	0	0	0	0	4	0	15	0	26	11	0	3	0	0	0	0	0	0	0	2	0	0	0	0	0
2022-09-13	8	172	0	0	28	0	14	28	0	0	0	0	0	4	0	15	0	29	18	0	3	0	2	0	0	0	0	8	2	0	2	0	0	0
2022-09-14	8	155	0	0	22	0	14	24	0	0	0	0	0	4	0	15	0	38	17	0	3	0	8	0	0	0	0	8	4	0	2	0	0	0
2022-09-15	8	145	0	1	36	0	14	40	0	0	0	0	0	4	0	15	0	43	20	0	0	0	5	0	0	0	0	8	16	0	0	0	0	0
2022-09-16	8	151	0	0	39	0	14	43	0	0	0	0	0	0	0	15	0	40	13	0	0	0	5	0	0	0	0	13	16	0	0	0	13	0
2022-09-17	8	151	0	0	58	0	10	60	0	0	0	0	0	0	0	11	0	20	8	0	0	0	7	0	0	0	0	13	16	0	2	0	12	0
2022-09-18	8	156	0	0	56	0	10	56	0	0	0	0	0	0	0	15	0	20	18	0	0	0	7	0	0	0	0	13	14	0	2	0	0	0
2022-09-19	8	151	0	0	63	0	5	65	0	0	0	0	0	0	0	15	0	24	17	0	2	0	5	0	0	4	0	13	15	0	0	0	0	0
2022-09-20	0	145	0	0	65	0	5	67	0	0	0	0	0	12	0	15	0	24	19	0	3	0	10	0	0	4	0	17	11	0	0	0	0	0
2022-09-21	0	159	0	0	80	0	19	80	0	0	0	0	0	12	0	15	0	24	17	0	0	0	10	0	0	4	0	9	19	0	0	0	2	0
2022-09-22	0	167	0	0	64	0	26	64	0	0	0	0	0	12	0	0	0	26	17	0	0	0	9	0	0	4	0	9	15	0	0	2	2	0
2022-09-23	0	156	0	0	53	6	24	53	0	0	0	0	0	12	0	0	0	13	8	0	0	0	8	0	0	0	0	9	20	0	0	2	0	0
2022-09-24	0	155	0	0	63	6	19	63	0	0	0	0	0	12	0	0	0	17	6	0	0	0	3	0	0	0	0	5	20	0	0	0	0	0
2022-09-25	0	161	0	0	71	6	19	71	0	0	0	0	0	12	0	0	0	17	7	0	0	0	3	0	0	0	0	5	16	0	0	0	0	0
2022-09-26	0	177	0	0	62	6	15	62	0	0	0	0	0	2	0	0	0	6	12	0	4	0	3	0	0	0	0	0	20	0	0	0	0	3
2022-09-27	0	200	0	0	88	6	3	88	0	0	0	0	0	2	0	0	0	6	5	0	7	0	7	0	0	0	0	0	17	0	0	0	0	3
2022-09-28	0	198	0	0	102	6	0	102	0	0	0	0	0	10	0	0	0	10	6	0	7	0	7	0	0	0	0	3	13	0	0	0	0	3
2022-09-29	0	170	0	0	72	0	0	72	0	0	0	0	0	10	0	2	0	10	7	0	7	0	4	0	0	0	0	3	2	0	0	0	0	0
2022-09-30	0	93	0	0	47	0	0	47	0	0	0	0	0	10	0	2	0	4	9	0	0	0	4	0	0	0	0	3	2	0	0	0	0	0
2022-10-01	0	93	0	0	22	0	0	22	0	0	0	0	0	10	0	0	0	9	7	0	0	0	0	0	0	0	0	0	0	0	0	0	0	0
2022-10-02	0	127	0	0	29	0	4	29	0	0	0	0	0	10	0	0	0	5	16	0	2	0	0	0	0	0	0	0	9	0	0	0	0	0
2022-10-03	0	114	0	0	37	0	8	37	0	0	0	0	0	10	0	0	0	46	16	0	2	0	0	0	0	0	0	0	12	10	0	3	4	0
2022-10-04	0	106	0	0	61	0	8	61	0	0	0	0	0	11	0	0	0	46	16	0	0	0	0	0	0	0	0	8	10	10	0	3	6	9
2022-10-05	0	96	0	0	61	0	18	61	0	0	0	0	0	10	0	0	0	58	11	0	0	0	10	0	0	0	0	8	10	10	0	3	6	9
2022-10-06	0	115	0	0	64	0	14	64	0	0	0	0	0	20	0	0	0	57	11	0	0	0	22	0	0	0	0	8	7	10	0	0	4	9
2022-10-07	0	128	0	0	71	0	14	74	0	0	0	0	0	20	0	0	0	57	21	0	0	0	20	0	0	0	0	8	7	10	0	0	0	9
2022-10-08	0	149	0	0	57	0	14	60	0	0	0	0	0	10	0	0	0	57	20	0	0	0	25	0	0	0	0	8	7	10	4	0	4	9
2022-10-09	0	138	0	0	45	0	10	48	0	0	0	0	0	10	0	0	0	73	18	0	3	0	25	0	0	0	0	8	0	27	4	0	4	9
2022-10-10	0	127	0	0	36	0	10	36	0	0	0	0	0	14	0	6	0	69	12	0	3	0	23	0	0	0	0	8	3	27	4	12	7	9
2022-10-11	0	105	0	0	48	0	0	51	0	0	0	0	0	14	0	6	0	57	16	0	3	0	27	0	0	0	0	8	3	27	12	12	7	9
2022-10-12	0	104	0	0	72	0	0	75	0	0	0	0	0	18	0	6	0	57	14	0	0	0	27	0	0	0	0	0	3	27	8	12	3	9
2022-10-13	0	87	0	0	77	0	0	80	0	0	0	0	0	18	0	23	0	53	14	0	0	0	14	0	0	0	0	0	7	17	8	12	5	0
2022-10-14	0	70	0	0	64	0	6	64	0	0	0	0	0	14	0	23	0	53	11	0	0	0	14	0	0	0	0	0	7	17	8	0	5	0
2022-10-15	0	66	0	0	66	0	6	66	0	0	0	0	0	14	0	23	0	60	7	0	0	0	10	0	0	0	0	6	22	17	8	0	5	0
2022-10-16	0	61	0	0	47	0	10	47	0	0	0	0	0	0	0	17	0	60	4	0	0	0	0	0	0	0	0	6	24	17	8	0	5	0
2022-10-17	0	61	0	0	49	2	10	49	0	0	0	0	0	0	0	21	0	60	3	0	0	0	0	0	0	0	0	6	24	17	8	0	5	4
2022-10-18	0	47	0	0	44	2	10	44	0	0	0	0	0	0	0	19	0	60	10	0	0	0	0	0	0	0	0	6	45	17	8	0	5	7
2022-10-19	0	57	0	0	40	0	15	49	0	0	0	0	0	0	0	19	0	55	14	0	0	0	7	0	0	0	0	6	53	17	0	0	5	7
2022-10-20	0	86	0	0	46	0	14	55	0	0	0	0	0	0	0	19	0	64	11	0	0	0	9	0	0	0	0	6	48	17	0	0	5	7
2022-10-21	0	89	0	0	60	0	14	67	0	0	0	0	0	0	0	12	0	64	10	0	0	0	7	0	0	0	0	0	50	17	0	0	23	0
2022-10-22	0	99	0	0	66	0	21	70	0	0	0	0	0	0	0	12	0	55	5	0	0	0	5	0	0	0	0	0	53	17	0	0	23	0
2022-10-23	0	87	0	0	72	0	21	72	0	0	0	0	0	0	0	12	0	48	4	0	0	0	5	0	0	0	0	0	70	17	0	0	0	0
2022-10-24	0	99	0	0	93	0	23	96	0	0	0	0	0	0	0	12	0	50	11	0	0	0	4	0	0	0	0	0	64	17	0	0	1	0
2022-10-25	0	96	0	0	77	0	15	80	0	0	0	0	0	0	0	0	0	50	14	0	0	0	9	0	0	0	0	0	52	17	2	0	1	0
2022-10-26	0	109	0	0	76	3	11	79	0	0	0	0	0	0	0	0	0	61	12	0	0	0	9	0	0	0	0	0	49	0	13	2	4	0
2022-10-27	0	103	0	0	58	3	17	62	0	0	0	0	0	0	0	3	0	54	7	0	0	0	9	0	0	0	0	0	40	0	11	2	4	0
2022-10-28	0	104	0	0	64	3	13	68	0	0	0	0	0	0	0	3	0	54	8	0	0	0	5	0	0	0	0	0	44	0	11	0	4	0
2022-10-29	0	104	0	0	77	0	13	81	0	0	0	0	0	0	0	3	0	51	7	0	0	0	5	0	0	0	0	0	44	0	11	0	4	0
2022-10-30	0	108	0	0	65	0	25	69	0	0	0	0	0	0	0	0	0	63	8	0	0	0	5	0	0	0	0	0	23	0	11	0	0	0
2022-10-31	0	95	0	0	64	0	25	67	0	0	0	0	0	0	0	0	0	63	11	0	1	0	5	0	0	0	0	0	22	0	11	2	10	0
2022-11-01	0	96	0	0	88	0	26	91	0	0	0	0	0	0	0	0	0	60	16	0	0	0	8	0	0	0	0	0	20	0	11	2	9	0
2022-11-02	0	96	0	0	97	0	32	100	0	0	0	0	0	0	0	0	0	60	20	0	0	0	8	0	0	0	0	0	20	0	11	0	10	0
2022-11-03	0	83	0	0	90	0	28	90	0	0	0	0	0	0	0	0	0	63	20	0	0	0	8	0	0	0	0	0	19	0	11	0	9	0
2022-11-04	0	96	0	0	103	0	38	103	0	0	0	0	0	0	0	0	0	65	13	0	0	0	0	0	0	0	0	4	16	0	11	0	9	0
2022-11-05	0	82	0	0	52	0	29	52	0	0	0	0	0	0	0	0	0	65	5	0	0	0	0	0	0	0	0	4	2	0	0	0	9	0
2022-11-06	0	82	0	0	37	0	24	37	0	0	0	0	0	0	0	0	0	62	5	0	0	0	0	0	0	0	0	4	7	0	0	0	9	0
2022-11-07	0	106	0	0	49	0	20	51	0	0	0	0	0	15	0	0	0	46	7	0	1	0	0	0	0	0	0	4	7	0	0	0	13	0
2022-11-08	0	109	0	0	47	0	31	49	0	0	0	0	0	15	0	8	0	61	5	0	0	0	0	0	0	0	0	0	12	0	0	0	14	0
2022-11-09	0	112	0	0	60	0	36	60	0	0	0	0	0	15	0	8	0	72	5	0	2	0	0	0	0	0	0	0	9	0	0	0	4	0
2022-11-10	0	156	0	0	55	0	36	55	0	0	0	0	0	15	0	8	0	71	6	0	2	0	5	0	0	0	0	0	10	0	0	0	4	0
2022-11-11	0	166	0	0	48	0	32	48	0	0	0	0	0	7	0	8	0	71	0	0	2	0	5	0	0	0	0	0	15	0	0	0	0	0
2022-11-12	0	165	0	0	41	0	35	41	0	0	0	0	2	7	0	8	0	71	3	0	2	0	5	0	0	0	0	0	17	0	0	0	0	0
2022-11-13	0	168	0	0	42	0	35	42	0	0	0	0	2	7	0	8	0	30	3	0	0	0	5	0	0	0	0	0	12	0	0	0	0	0
2022-11-14	0	159	0	0	29	0	20	29	0	0	0	0	0	0	0	8	0	42	3	0	0	0	5	0	0	0	0	0	14	0	0	0	0	0
2022-11-15	0	145	0	0	35	0	17	35	0	0	0	0	0	6	0	13	0	47	7	0	0	0	0	0	0	0	0	0	13	0	0	0	0	0
2022-11-16	0	132	0	0	49	0	13	49	0	0	0	0	0	6	0	19	0	45	18	0	0	0	2	0	0	0	0	0	8	0	0	0	5	0
2022-11-17	0	117	0	0	43	0	11	43	0	0	0	0	0	6	0	19	0	37	17	0	0	0	2	0	0	0	0	0	8	0	0	0	5	0
2022-11-18	0	74	0	3	38	0	11	41	0	0	0	0	0	11	0	19	0	37	12	0	0	0	0	0	0	0	0	0	4	0	0	0	3	0
2022-11-19	0	67	0	3	38	0	11	41	0	0	0	0	0	11	0	19	0	37	12	0	0	0	7	0	0	0	0	4	0	0	0	0	0	0
2022-11-20	0	57	0	3	25	0	7	28	0	0	0	0	0	11	0	14	0	20	15	0	0	0	7	0	0	0	0	4	2	0	0	0	0	0
2022-11-21	0	45	0	0	24	0	7	24	0	0	0	0	0	5	0	14	0	15	17	0	0	0	7	0	0	0	0	4	3	0	0	0	0	0
2022-11-22	0	32	0	0	13	0	7	13	0	0	0	0	0	5	0	14	0	15	17	0	0	0	4	0	0	0	0	4	2	0	0	0	0	0
2022-11-23	0	32	0	0	5	0	7	5	0	0	0	0	0	0	0	0	0	0	8	0	0	0	0	0	0	0	0	0	2	0	0	0	0	0
2022-11-24	0	8	0	0	0	0	0	0	0	0	0	0	0	0	0	0	0	0	0	0	0	0	0	0	0	0	0	0	0	0	0	0	0	0
2022-11-25	0	8	0	0	0	0	0	0	0	0	0	0	0	0	0	0	0	0	0	0	0	0	0	0	0	0	0	0	0	0	0	0	0	0
2022-11-26	0	8	0	0	0	0	0	0	0	0	0	0	0	0	0	0	0	0	0	0	0	0	0	0	0	0	0	0	0	0	0	0	0	0
2022-11-27	0	8	0	0	0	0	0	0	0	0	0	0	0	0	0	0	0	0	0	0	0	0	0	0	0	0	0	0	0	0	0	0	0	0
2022-11-28	0	8	0	0	0	0	0	0	0	0	0	0	0	0	0	0	0	0	0	0	0	0	0	0	0	0	0	0	0	0	0	0	0	0
2022-11-29	0	14	0	0	0	0	0	0	0	0	0	0	0	0	0	0	0	0	0	0	0	0	0	0	0	0	0	0	0	0	0	0	0	0
2022-11-30	0	6	0	0	0	0	0	0	0	0	0	0	0	0	0	0	0	0	0	0	0	0	0	0	0	0	0	0	0	0	0	0	0	0
2022-12-01	0	12	0	0	0	0	0	0	0	0	0	0	0	0	0	0	0	0	0	0	0	0	0	0	0	0	0	0	0	0	0	0	0	0
2022-12-02	0	12	0	0	0	0	0	0	0	0	0	0	0	0	0	0	0	0	0	0	0	0	0	0	0	0	0	0	0	0	0	0	0	0
2022-12-03	0	12	0	0	0	0	0	0	0	0	0	0	0	0	0	0	0	0	0	0	0	0	0	0	0	0	0	0	0	0	0	0	0	0
2022-12-04	0	18	0	0	0	0	0	0	0	0	0	0	0	0	0	0	0	0	0	0	0	0	0	0	0	0	0	0	0	0	0	0	0	0
2022-12-05	0	12	0	0	0	0	0	0	0	0	0	0	0	0	0	0	0	0	0	0	0	0	0	0	0	0	0	0	0	0	0	0	0	0
2022-12-06	0	12	0	0	0	0	0	0	0	0	0	0	0	0	0	0	0	0	0	0	0	0	0	0	0	0	0	0	0	0	0	0	0	0
2022-12-07	0	6	0	0	25	0	0	25	0	0	0	0	0	0	0	0	0	0	0	0	0	0	0	0	0	0	0	0	0	0	0	0	0	0
2022-12-08	0	6	0	0	25	0	0	25	0	0	0	0	0	0	0	0	0	0	0	0	0	0	0	0	0	0	0	0	0	0	0	0	0	0
2022-12-09	0	6	0	0	25	0	0	25	0	0	0	0	0	0	0	0	0	0	0	0	0	0	0	0	0	0	0	0	0	0	0	0	0	0
2022-12-10	0	0	0	0	25	0	0	25	0	0	0	0	0	0	0	0	0	0	0	0	0	0	0	0	0	0	0	0	0	0	0	0	0	0
2022-12-11	0	0	0	0	25	0	0	25	0	0	0	0	0	0	0	0	0	0	0	0	0	0	0	0	0	0	0	0	0	0	0	0	0	0
2022-12-12	0	0	0	0	25	0	0	25	0	0	0	0	0	0	0	0	0	0	0	0	0	0	0	0	0	0	0	0	0	0	0	0	0	0
2022-12-13	0	6	0	0	25	0	0	25	0	0	0	0	0	0	0	0	0	0	0	0	0	0	0	0	0	0	0	0	0	0	0	0	0	0
2022-12-14	0	6	0	0	25	0	0	25	0	0	0	0	0	0	0	0	0	2	0	0	0	0	0	0	0	0	0	0	0	0	0	0	0	0
2022-12-15	0	6	0	2	25	0	0	25	0	0	0	0	0	0	0	0	0	2	0	0	0	0	0	0	0	0	0	0	0	0	0	0	0	0
2022-12-16	0	6	0	2	26	0	0	26	0	0	0	0	0	0	0	0	0	0	0	0	0	0	0	0	0	0	0	0	0	0	0	0	0	0
2022-12-17	0	25	0	0	25	0	8	25	0	0	0	0	0	0	0	0	0	0	3	0	0	0	0	0	0	0	0	0	0	0	0	0	0	0
2022-12-18	0	50	0	0	25	0	8	25	0	0	0	0	0	0	0	0	0	0	3	0	0	0	0	0	0	0	0	0	0	0	0	0	0	0
2022-12-19	0	44	0	3	25	0	8	25	0	0	0	0	0	0	0	0	0	0	3	0	0	0	0	0	0	0	0	0	0	0	0	0	0	0
2022-12-20	0	56	0	3	25	0	8	25	0	0	0	0	0	0	0	0	0	0	0	0	0	0	0	0	0	0	0	4	0	0	0	0	0	0
2022-12-21	0	80	0	3	25	0	8	25	0	0	0	0	0	0	0	0	0	0	0	0	0	0	0	0	0	0	0	4	0	0	0	0	0	0
2022-12-22	0	94	0	0	34	0	8	34	0	0	0	0	0	12	0	0	0	0	0	0	0	0	0	0	0	0	0	4	0	0	0	0	0	0
2022-12-23	0	104	0	0	34	0	8	34	0	0	0	0	0	12	0	0	0	6	0	0	0	0	0	0	0	0	0	4	0	0	0	0	0	0
2022-12-24	0	134	0	0	38	0	79	38	0	0	0	0	0	12	0	0	0	6	6	0	0	0	0	0	0	0	0	0	11	0	0	0	0	0
2022-12-25	0	169	0	11	47	0	76	47	0	0	0	0	0	16	0	0	0	13	6	0	0	0	0	0	0	0	0	0	11	0	0	0	0	0
2022-12-26	0	180	0	17	67	0	86	67	0	0	0	0	0	16	0	0	0	13	16	0	0	0	0	0	0	0	0	0	11	0	0	0	0	0
2022-12-27	0	211	0	26	81	0	101	92	0	0	0	0	0	16	0	0	0	22	22	0	0	0	0	0	0	0	0	10	14	0	9	0	0	0
2022-12-28	0	228	0	33	104	0	111	117	0	0	0	0	0	16	0	16	0	22	31	0	0	0	0	0	0	0	0	10	23	0	9	0	0	0
2022-12-29	4	255	0	32	117	0	118	132	0	0	0	0	0	19	0	16	0	34	30	0	3	0	0	0	0	0	0	10	23	0	9	0	0	0
2022-12-30	4	324	0	64	110	0	117	120	0	0	2	0	0	19	0	16	0	41	21	0	3	0	8	0	0	0	0	21	18	0	9	0	0	0
2022-12-31	4	352	0	57	77	0	119	77	0	0	2	0	1	27	0	16	0	41	22	0	3	0	7	0	0	0	0	21	18	0	9	0	0	2
2023-01-01	4	437	0	46	35	0	123	39	0	0	0	0	0	27	0	17	0	56	21	0	0	0	7	0	0	0	0	21	18	0	9	0	0	2
2023-01-02	0	515	0	47	59	0	119	63	0	0	0	0	0	27	0	18	0	62	23	0	1	0	7	0	0	0	0	21	18	0	9	0	8	0
2023-01-03	0	676	0	46	65	0	123	69	0	0	0	0	0	15	0	18	0	71	13	0	0	0	10	0	0	0	0	27	21	0	9	0	8	0
2023-01-04	0	732	0	46	66	0	128	70	0	0	0	0	0	15	0	90	0	74	13	0	0	0	10	0	0	0	0	27	8	0	14	0	6	0
2023-01-05	0	759	0	34	62	0	122	62	0	0	0	0	0	8	0	90	0	68	11	0	0	0	15	0	0	0	0	27	12	0	5	0	0	0
2023-01-06	0	798	0	35	38	0	146	38	0	0	0	0	0	19	0	90	0	57	11	0	0	0	5	0	0	0	0	17	9	0	5	0	0	0
2023-01-07	0	838	0	35	50	0	149	50	0	0	0	0	0	19	0	90	0	57	11	0	0	0	5	0	0	0	0	17	9	0	16	0	0	0
2023-01-08	0	936	0	40	56	0	171	59	0	0	0	0	0	11	0	90	0	50	9	0	0	0	9	0	0	0	0	17	9	0	16	0	0	0
2023-01-09	0	957	0	40	47	0	171	50	0	0	0	0	0	11	0	90	0	50	11	0	0	0	9	0	0	0	0	11	7	0	11	0	1	0
2023-01-10	0	904	0	42	36	0	188	39	0	0	0	0	0	11	0	90	0	46	12	0	0	0	4	0	0	0	0	0	7	0	11	0	0	0
2023-01-11	0	918	0	42	33	0	181	33	0	0	0	0	0	16	0	114	0	40	6	0	0	0	9	5	0	0	0	0	7	0	11	0	0	0
2023-01-12	0	877	0	34	28	0	179	28	0	0	0	0	0	16	0	121	0	18	3	0	0	0	22	5	0	0	0	0	7	0	11	0	0	0
2023-01-13	0	851	0	32	23	0	141	23	0	0	0	0	0	16	0	104	0	33	2	0	0	0	25	5	0	0	0	0	7	0	11	0	0	0
2023-01-14	0	826	0	32	39	0	126	39	0	0	0	0	0	16	0	104	0	33	2	0	0	0	29	5	0	0	0	0	7	0	11	0	0	0
2023-01-15	0	799	0	32	22	0	126	22	0	0	0	0	0	16	0	110	0	37	0	0	0	0	29	5	0	0	0	0	9	0	11	0	0	0
2023-01-16	0	785	0	29	31	0	114	31	0	0	0	0	0	11	0	105	0	19	3	0	0	0	24	0	0	0	0	0	2	0	14	0	3	0
2023-01-17	0	735	0	29	32	0	110	32	0	0	0	0	0	0	0	105	0	19	3	0	2	0	24	0	0	0	0	0	0	0	15	0	3	0
2023-01-18	0	630	0	29	24	0	97	24	0	0	0	0	0	0	0	99	0	20	3	0	2	0	20	0	0	0	0	0	0	0	3	0	3	0
2023-01-19	0	506	0	34	19	0	81	22	0	0	0	0	0	0	0	99	0	15	1	0	0	0	17	0	0	0	0	0	0	0	0	0	0	0
2023-01-20	0	492	0	34	18	0	67	21	0	0	0	0	0	0	0	104	0	15	0	0	0	0	17	0	0	0	0	0	0	0	0	0	0	0
2023-01-21	0	495	0	34	18	0	67	21	0	0	0	0	0	6	0	98	0	15	0	0	0	0	33	0	0	0	0	0	0	0	0	0	0	0
2023-01-22	0	488	0	34	9	0	67	9	0	0	0	0	0	6	0	98	0	15	2	0	0	0	33	0	0	0	0	0	0	0	0	0	0	0
2023-01-23	0	479	0	34	11	0	67	11	0	0	0	0	0	6	0	100	0	20	6	0	0	0	33	0	0	0	0	0	0	0	0	0	0	0
2023-01-24	0	470	0	29	20	0	89	20	0	0	0	0	0	6	0	100	0	20	4	0	0	0	33	0	0	0	0	0	0	2	5	0	0	0
2023-01-25	0	488	0	29	8	0	89	8	0	0	0	0	0	6	0	93	0	20	4	0	0	0	33	0	0	0	0	0	0	2	5	0	0	0
2023-01-26	0	485	0	29	8	0	89	8	0	0	0	0	0	6	0	93	0	20	5	0	0	0	33	0	0	0	0	0	0	0	5	0	0	0
2023-01-27	0	470	0	29	9	0	89	9	0	0	0	0	0	0	0	93	0	20	0	0	0	0	42	0	0	0	0	4	2	0	5	0	0	0
2023-01-28	0	459	0	0	9	0	87	9	0	0	0	0	0	0	0	93	0	10	4	0	0	0	42	0	0	0	0	4	4	0	5	0	0	0
2023-01-29	0	452	0	0	8	0	95	8	0	0	0	0	0	0	0	93	0	13	4	0	0	0	25	0	0	0	0	4	9	0	0	0	0	0
2023-01-30	0	434	0	0	9	0	73	9	0	0	0	0	0	0	0	74	0	18	0	0	0	0	31	8	0	0	0	4	7	0	0	0	5	0
2023-01-31	8	410	0	0	9	0	80	9	0	0	0	0	0	0	0	74	0	18	7	0	0	0	40	8	0	0	0	0	8	0	0	0	4	0
2023-02-01	8	403	0	0	9	0	77	9	0	0	0	0	0	0	0	84	0	15	7	0	0	0	40	8	0	0	0	0	8	0	0	0	0	0
2023-02-02	8	378	0	0	3	0	82	3	0	0	0	0	0	0	0	100	0	15	8	0	0	0	34	8	0	0	0	0	15	5	0	0	0	0
2023-02-03	8	369	0	0	0	0	79	0	0	0	0	0	0	0	0	100	0	15	4	0	0	0	34	8	0	0	0	0	7	5	0	0	5	0
2023-02-04	8	347	0	0	0	0	77	0	0	0	0	0	0	0	0	100	0	17	0	0	0	0	34	8	0	0	0	0	7	5	0	0	5	0
2023-02-05	8	327	0	0	0	0	72	0	0	0	0	0	0	0	0	100	0	17	0	0	0	0	25	8	0	0	0	0	7	5	0	0	5	0
2023-02-06	8	285	0	0	0	0	72	0	0	0	0	0	0	0	0	100	0	20	3	0	1	0	10	8	0	0	0	0	9	5	0	0	5	0
2023-02-07	8	328	0	0	0	0	29	0	0	0	0	0	0	0	0	100	0	10	4	0	0	0	9	0	0	0	0	0	9	0	0	0	5	0
2023-02-08	0	314	0	0	0	0	32	0	0	0	0	0	0	0	0	100	0	10	5	0	0	0	9	0	0	0	0	0	7	0	0	0	0	0
2023-02-09	0	302	0	0	3	0	32	3	0	0	0	0	0	0	0	100	0	7	4	0	0	0	0	11	0	0	0	0	0	0	0	0	0	0
2023-02-10	0	296	0	0	5	0	52	5	0	0	0	0	0	9	0	100	0	0	2	0	0	0	0	11	0	0	0	0	22	0	0	0	0	0
2023-02-11	0	323	0	0	12	0	68	12	0	0	0	0	0	9	0	90	0	0	4	0	0	0	3	11	0	0	0	0	25	0	0	0	0	0
2023-02-12	0	282	0	0	8	0	68	8	0	0	0	0	0	9	0	90	0	0	8	0	0	0	3	11	0	0	0	0	25	0	3	0	0	0
2023-02-13	0	272	0	0	18	0	42	18	0	0	0	0	0	9	0	109	0	0	6	0	0	0	3	11	0	0	0	0	25	7	7	0	5	0
2023-02-14	0	280	0	0	17	0	42	17	0	0	0	0	0	5	0	109	0	0	6	0	0	0	4	11	0	0	0	0	20	7	7	0	5	0
2023-02-15	0	274	0	0	11	0	54	11	0	0	0	0	0	0	0	112	0	0	3	0	0	0	17	16	0	0	0	0	18	7	4	0	8	0
2023-02-16	0	280	0	0	9	0	54	9	0	0	0	0	0	0	0	119	0	0	1	0	0	0	22	16	0	0	0	0	16	7	4	0	8	0
2023-02-17	0	293	0	0	9	0	63	9	0	0	0	0	0	0	0	118	0	0	3	0	0	0	22	16	0	0	0	0	16	7	0	0	8	0
2023-02-18	0	305	0	0	9	0	63	9	0	0	0	0	0	0	0	99	0	0	9	0	0	0	27	16	0	0	0	0	26	7	5	0	0	0
2023-02-19	0	326	0	0	12	0	59	12	0	0	0	0	0	2	0	99	0	0	20	0	0	0	27	16	0	0	0	0	28	7	5	0	0	0
2023-02-20	0	355	0	0	12	0	59	12	0	0	0	0	0	2	0	99	0	0	14	0	1	0	27	0	0	0	0	0	31	0	9	0	3	0
2023-02-21	0	343	0	0	21	0	60	21	0	0	0	0	0	0	0	99	0	13	6	0	0	0	16	0	0	0	0	0	34	0	9	0	3	0
2023-02-22	0	335	0	0	32	0	49	32	0	0	0	0	0	0	0	93	0	13	0	0	0	0	5	0	0	0	0	0	32	0	9	0	5	0
2023-02-23	0	318	0	0	33	0	45	33	0	0	0	0	0	0	0	93	0	13	0	0	0	3	0	0	0	0	0	0	14	0	4	0	16	0
2023-02-24	0	324	0	0	33	1	50	33	0	0	0	0	0	0	0	93	0	13	7	0	0	3	0	0	0	0	0	0	13	0	12	0	14	0
2023-02-25	0	318	0	0	39	0	50	39	0	0	0	0	0	7	0	93	0	13	10	0	0	3	0	0	0	0	0	0	13	0	12	0	0	0
2023-02-26	0	284	0	0	45	0	45	45	0	0	0	0	0	7	0	93	0	13	4	0	0	0	5	0	0	0	0	0	13	0	12	3	0	0
2023-02-27	0	295	0	8	34	0	28	34	0	0	0	0	0	7	0	93	0	14	8	0	3	0	10	0	0	0	0	4	22	0	12	3	2	0
2023-02-28	0	277	0	8	38	0	28	38	0	0	0	0	0	7	0	99	0	12	2	0	3	0	13	0	0	0	0	11	18	0	10	6	5	0
2023-03-01	0	187	0	8	40	0	28	40	0	0	0	0	0	7	0	99	0	12	3	0	3	0	13	0	0	0	0	11	16	10	10	7	3	0
2023-03-02	0	202	0	8	51	0	41	51	0	0	0	0	0	7	0	99	0	13	4	0	0	0	13	0	0	0	0	11	7	10	8	7	3	0
2023-03-03	0	205	0	8	37	0	45	39	0	0	0	0	0	7	0	99	0	12	3	0	0	0	12	0	0	0	0	7	7	10	8	4	0	0
2023-03-04	0	138	0	8	37	0	45	39	0	0	0	0	1	0	0	80	0	12	4	0	0	0	16	0	0	0	0	7	10	10	0	4	0	0
2023-03-05	0	142	0	8	32	0	22	32	0	0	0	0	0	0	0	83	0	7	5	0	0	0	19	0	0	0	0	10	13	10	0	0	0	0
2023-03-06	0	154	0	8	42	0	20	42	0	0	0	0	0	0	0	77	0	4	5	0	0	0	19	0	0	0	0	10	6	10	5	0	2	0
2023-03-07	0	172	0	0	30	0	23	30	0	0	0	0	0	0	0	77	0	6	8	0	0	0	34	0	0	0	0	7	9	10	17	0	0	0
2023-03-08	0	191	0	0	33	0	20	33	0	0	0	0	0	0	0	83	0	9	8	0	0	0	28	0	0	0	0	3	6	10	16	0	1	0
2023-03-09	0	190	0	0	19	0	17	19	0	0	0	0	0	0	0	83	0	9	10	0	0	0	23	0	0	0	0	3	10	10	12	0	0	0
2023-03-10	0	181	0	0	19	0	26	19	0	0	0	0	0	0	0	83	0	5	14	0	0	0	12	0	0	0	0	0	11	26	12	0	0	0
2023-03-11	0	168	0	0	9	0	30	9	0	0	0	0	0	0	0	83	0	0	17	0	0	0	23	0	0	0	0	0	10	15	12	0	0	0
2023-03-12	0	145	0	0	26	0	20	26	0	0	0	0	0	0	0	79	0	0	16	0	0	0	23	0	0	0	0	0	13	15	12	0	0	0
2023-03-13	0	145	0	0	34	0	20	34	0	0	0	0	0	5	0	74	0	5	20	0	0	0	23	0	0	0	0	0	3	15	12	2	2	0
2023-03-14	0	105	0	0	52	0	15	52	0	0	0	0	0	5	0	82	0	5	18	0	2	0	23	0	0	0	0	0	9	15	26	2	2	0
2023-03-15	0	114	0	0	61	0	13	61	0	0	0	0	0	5	0	82	0	5	11	0	3	0	23	0	0	0	0	0	6	15	26	4	0	0
2023-03-16	0	103	0	0	87	0	22	87	0	0	0	0	0	5	0	92	0	5	9	0	0	0	18	0	0	0	0	1	6	9	26	4	0	0
2023-03-17	0	107	0	0	78	0	20	78	0	0	0	0	0	5	0	92	0	12	9	0	0	0	20	0	0	0	0	0	6	9	23	4	0	0
2023-03-18	0	118	0	0	91	0	28	91	0	0	0	0	0	0	0	92	0	13	14	0	0	0	30	0	0	0	0	0	6	9	25	4	0	0
2023-03-19	0	98	0	0	97	0	36	97	0	0	0	0	0	3	0	18	0	13	24	0	0	0	16	0	0	0	0	6	6	0	13	0	0	0
2023-03-20	0	149	0	0	97	0	40	97	0	0	0	0	0	3	0	14	0	26	18	0	0	0	20	0	0	0	0	6	8	0	15	0	2	0
2023-03-21	0	144	0	0	97	0	40	97	0	0	0	0	0	8	0	14	0	26	11	0	0	0	24	0	0	0	0	6	8	0	15	0	2	0
2023-03-22	0	163	0	0	88	0	60	88	0	0	0	0	0	5	0	0	0	29	15	0	0	0	29	0	0	0	0	6	14	0	15	0	2	0
2023-03-23	0	170	0	0	99	0	60	99	0	0	0	0	0	5	0	0	0	34	18	0	1	0	23	0	0	0	0	6	14	17	15	0	9	0
2023-03-24	0	165	0	0	106	0	56	106	0	0	0	0	0	5	0	2	0	20	22	0	0	0	16	0	0	0	0	6	20	17	11	0	7	0
2023-03-25	0	168	0	0	108	0	74	108	0	0	0	0	0	5	0	2	0	19	21	0	0	0	10	0	0	0	0	0	20	17	0	0	7	0
2023-03-26	0	175	0	0	77	0	59	77	0	0	0	0	0	0	0	3	0	25	22	0	0	0	10	0	0	0	0	0	14	17	0	0	7	0
2023-03-27	0	184	0	0	79	0	48	79	0	0	0	0	0	0	0	3	0	20	29	0	1	0	13	0	0	0	0	0	14	17	2	0	7	0
2023-03-28	0	240	0	0	73	0	50	73	0	0	0	0	0	0	0	3	0	15	28	0	2	0	7	0	0	0	0	0	12	17	2	0	7	0
2023-03-29	0	227	0	0	80	0	57	80	0	0	0	0	0	0	0	0	0	10	25	0	2	0	12	0	0	0	0	2	16	17	0	0	7	0
2023-03-30	0	221	0	0	103	0	53	103	0	0	0	0	0	0	0	0	0	13	20	0	0	0	11	0	0	0	0	2	31	17	0	0	0	0
2023-03-31	0	226	0	4	101	0	53	101	0	0	0	0	0	0	0	2	0	25	15	0	0	0	11	0	0	0	0	0	29	17	4	0	0	0
2023-04-01	0	213	0	7	99	0	53	99	0	0	0	0	0	0	0	2	0	30	19	0	0	0	5	0	0	0	0	9	17	17	4	0	0	0
2023-04-02	0	207	0	7	104	0	50	104	0	0	0	0	0	0	0	0	0	23	24	0	0	0	5	0	0	0	0	9	18	17	4	0	0	0
2023-04-03	0	166	0	7	102	0	50	105	0	0	0	0	0	0	0	0	0	23	17	0	0	0	9	0	0	0	0	9	26	17	4	3	4	0
2023-04-04	0	152	0	18	99	0	52	102	0	0	0	0	0	0	0	0	0	23	20	0	0	0	15	0	0	0	0	9	26	17	0	3	4	0
2023-04-05	0	164	0	20	92	0	45	95	0	0	0	0	0	0	0	0	0	19	14	0	0	0	15	0	0	0	0	5	17	17	0	3	0	0
2023-04-06	0	153	0	27	103	0	61	103	0	0	0	0	0	0	0	0	0	19	13	0	0	0	15	0	0	0	0	0	21	17	1	0	0	0
2023-04-07	0	144	0	25	136	0	53	136	0	0	0	0	0	2	0	0	0	26	8	0	0	0	35	0	0	0	0	0	26	17	0	0	0	0
2023-04-08	0	146	0	22	120	0	59	120	0	0	0	0	0	2	0	9	0	23	16	0	0	0	30	0	0	0	0	0	32	17	0	0	0	0
2023-04-09	0	159	0	21	113	0	59	113	0	0	0	0	0	0	0	9	0	22	24	0	0	0	30	0	0	0	0	0	37	0	0	0	0	0
2023-04-10	1	164	0	19	124	0	59	124	0	0	0	0	0	0	0	9	0	38	25	0	0	0	24	0	0	0	0	5	35	0	0	0	3	0
2023-04-11	0	192	0	20	117	0	41	117	0	0	0	0	0	5	0	9	0	35	17	0	0	0	32	0	0	0	0	5	22	0	0	0	4	0
2023-04-12	0	176	0	20	113	0	36	113	0	0	0	0	0	5	0	9	0	28	10	0	0	0	32	0	0	0	0	5	12	0	0	0	5	0
2023-04-13	0	180	0	20	117	0	36	117	0	0	0	0	0	5	0	14	0	28	11	0	0	0	32	0	0	0	0	5	14	0	2	0	24	0
2023-04-14	0	198	0	15	121	0	30	126	0	0	0	0	0	9	0	14	0	25	6	0	0	0	37	0	0	0	0	5	24	0	2	0	23	0
2023-04-15	0	193	0	12	122	0	54	131	0	0	0	0	0	9	0	14	0	25	9	0	0	0	37	0	0	0	0	0	22	0	0	0	0	0
2023-04-16	0	186	0	12	91	0	48	100	0	0	0	0	0	4	0	14	0	19	16	0	0	0	37	0	0	0	0	0	22	0	0	0	3	0
2023-04-17	0	165	0	7	66	0	39	75	0	0	0	0	0	4	0	21	0	14	15	0	0	0	37	0	0	0	0	0	22	0	0	0	9	0
2023-04-18	0	144	0	0	54	0	39	63	0	0	0	0	0	0	0	16	0	10	10	0	0	0	37	0	0	0	0	0	22	0	0	0	11	0
2023-04-19	0	126	0	0	12	0	37	12	0	0	0	0	0	0	0	28	0	10	0	0	0	0	24	0	0	0	0	0	12	9	0	0	8	0
2023-04-20	0	118	0	0	9	0	37	9	0	0	0	0	0	0	0	28	0	0	0	0	0	0	24	0	0	0	0	0	0	19	0	0	0	0
2023-04-21	0	118	0	0	27	0	49	27	0	0	0	0	0	0	0	28	0	0	0	0	0	0	24	0	0	0	0	0	0	19	0	0	0	0
2023-04-22	0	141	0	0	27	0	49	27	0	0	0	0	0	0	0	28	0	0	0	0	0	0	30	0	0	0	0	0	0	19	0	0	0	0
2023-04-23	0	158	0	0	27	0	49	27	0	0	0	0	0	6	0	28	0	0	4	0	0	0	30	0	0	0	0	0	0	19	0	0	0	0
2023-04-24	0	194	0	0	45	0	53	45	0	0	0	0	0	6	0	28	0	10	14	0	0	0	30	0	0	0	0	0	0	19	0	0	0	0
2023-04-25	0	210	0	4	81	0	61	81	0	0	0	0	0	6	0	28	0	13	16	0	0	0	30	0	0	0	0	0	11	19	4	0	3	0
2023-04-26	0	204	0	4	94	0	61	94	0	0	0	0	0	6	0	28	0	13	21	0	0	0	53	0	0	0	0	0	11	19	4	0	3	0
2023-04-27	0	195	0	4	104	0	78	104	0	0	0	0	0	6	0	28	0	13	9	0	0	0	55	0	0	0	0	0	13	19	4	0	5	0
2023-04-28	0	185	0	4	83	0	74	83	0	0	0	0	0	6	0	35	0	10	9	0	0	0	57	0	0	0	0	0	12	10	4	0	2	0
2023-04-29	0	202	0	0	95	0	61	98	0	0	0	0	0	0	0	35	0	14	15	0	0	0	55	0	0	0	0	0	15	10	0	0	0	0
2023-04-30	0	187	0	9	106	0	61	109	0	0	0	0	0	0	0	35	0	18	8	0	0	0	54	0	0	0	0	0	15	0	0	0	0	0
2023-05-01	0	197	0	9	102	0	61	105	0	0	0	0	0	0	1	23	0	28	3	0	0	0	25	0	0	0	0	0	5	0	0	0	3	0
2023-05-02	0	164	0	7	102	0	65	102	0	0	0	0	0	8	0	23	0	28	6	0	0	0	25	0	0	0	0	0	0	0	0	0	2	0
2023-05-03	0	165	0	7	98	0	54	98	0	0	0	0	0	15	0	7	1	24	9	0	0	0	22	0	0	0	0	0	0	0	1	0	0	0
2023-05-04	0	164	0	11	84	0	59	84	0	0	0	0	0	15	0	9	0	17	5	0	0	0	22	0	0	0	0	0	3	0	2	0	5	0
2023-05-05	0	163	0	11	84	0	51	87	0	0	0	0	0	18	0	2	0	18	5	0	0	0	22	0	0	0	0	0	3	0	2	0	4	0
2023-05-06	0	151	0	11	102	0	43	105	0	0	0	0	0	18	0	0	0	17	2	0	0	0	14	0	0	0	0	0	3	0	0	0	0	0
2023-05-07	0	107	0	4	90	0	39	93	0	0	0	0	0	18	0	0	0	17	2	0	0	0	14	0	0	0	0	0	3	0	0	0	0	0
2023-05-08	0	79	0	0	70	0	34	70	0	0	0	0	0	15	0	0	0	17	4	0	0	0	14	0	0	0	0	0	2	0	1	0	10	0
2023-05-09	0	36	0	0	31	0	5	31	0	0	0	0	0	15	0	0	0	17	3	0	0	0	14	0	0	0	0	0	0	0	0	0	10	0
2023-05-10	0	15	0	0	7	0	5	7	0	0	0	0	0	0	0	0	0	17	3	0	0	0	0	0	0	0	0	0	0	0	0	0	6	0
2023-05-11	0	0	0	0	4	0	0	4	0	0	0	0	0	0	0	0	0	0	0	0	0	0	0	0	0	0	0	0	0	0	0	0	0	0
2023-05-12	0	0	0	0	4	0	0	4	0	0	0	0	0	0	0	0	0	0	0	0	0	0	0	0	0	0	0	0	0	0	0	0	0	0
2023-05-13	0	0	0	0	4	0	0	4	0	0	0	0	0	0	0	0	0	0	0	0	0	0	0	0	0	0	0	0	0	0	0	0	0	0
2023-05-14	0	0	0	0	0	0	0	0	0	0	0	0	0	0	0	0	0	0	0	0	0	0	0	0	0	0	0	0	0	0	0	0	0	0
2023-05-15	0	0	0	0	0	0	0	0	0	0	0	0	0	0	0	0	0	0	0	0	0	0	0	0	0	0	0	0	0	0	0	0	0	0
2023-05-16	0	0	0	0	0	0	0	0	0	0	0	0	0	0	0	0	0	0	0	0	0	0	0	0	0	0	0	0	0	0	0	0	0	0
2023-05-17	0	0	0	0	0	0	0	0	0	0	0	0	0	0	0	0	0	0	0	0	0	0	0	0	0	0	0	0	0	0	0	0	0	0
2023-05-18	0	0	0	0	0	0	0	0	0	0	0	0	0	0	0	0	0	0	0	0	0	0	0	0	0	0	0	0	0	0	0	0	0	0
2023-05-19	0	0	0	0	0	0	0	0	0	0	0	0	0	0	0	0	0	0	0	0	0	0	0	0	0	0	0	0	0	0	0	0	0	0
2023-05-20	0	0	0	0	0	0	0	0	0	0	0	0	0	0	0	0	0	0	0	0	0	0	0	0	0	0	0	0	0	0	0	0	0	0
2023-05-21	0	0	0	0	0	0	0	0	0	0	0	0	0	0	0	0	0	0	0	0	0	0	0	0	0	0	0	0	0	0	0	0	0	0
2023-05-22	0	0	0	0	0	0	0	0	0	0	0	0	0	0	0	0	0	0	0	0	0	0	0	0	0	0	0	0	0	0	0	0	0	0
2023-05-23	0	0	0	0	0	0	0	0	0	0	0	0	0	0	0	0	0	0	0	0	0	0	0	0	0	0	0	0	0	0	0	0	0	0
2023-05-24	0	0	0	0	0	0	0	0	0	0	0	0	0	0	0	0	0	0	0	0	0	0	0	0	0	0	0	0	0	0	0	0	0	0
2023-05-25	0	0	0	0	0	0	0	0	0	0	0	0	0	0	0	0	0	0	0	0	0	0	0	0	0	0	0	0	0	0	0	0	0	0
2023-05-26	0	0	0	0	0	0	0	0	0	0	0	0	0	0	0	0	0	0	0	0	0	0	0	0	0	0	0	0	0	0	0	0	0	0
2023-05-27	0	0	0	0	0	0	0	0	0	0	0	0	0	0	0	0	0	0	0	0	0	0	0	0	0	0	0	0	0	0	0	0	0	0
2023-05-28	0	0	0	0	0	0	0	0	0	0	0	0	0	0	0	0	0	0	0	0	0	0	0	0	0	0	0	0	0	0	0	0	0	0
2023-05-29	0	0	0	0	0	0	0	0	0	0	0	0	0	0	0	0	0	0	0	0	0	0	0	0	0	0	0	0	0	0	0	0	0	0
2023-05-30	0	0	0	0	0	0	0	0	0	0	0	0	0	0	0	0	0	0	0	0	0	0	0	0	0	0	0	0	0	0	0	0	0	0
2023-05-31	0	0	0	0	0	0	0	0	0	0	0	0	0	0	0	0	0	0	0	0	0	0	0	0	0	0	0	0	0	0	0	0	0	0
2023-06-01	0	0	0	0	0	0	0	0	0	0	0	0	0	0	0	0	0	0	0	0	0	0	0	0	0	0	0	0	0	0	0	0	0	0
2023-06-02	0	0	0	0	0	0	0	0	0	0	0	0	0	0	0	0	0	0	0	0	0	0	0	0	0	0	0	0	0	0	0	0	0	0
2023-06-03	0	0	0	0	0	0	0	0	0	0	0	0	0	0	0	0	0	0	0	0	0	0	0	0	0	0	0	0	0	0	0	0	0	0
2023-06-04	0	0	0	0	0	0	0	0	0	0	0	0	0	0	0	0	0	0	0	0	0	0	0	0	0	0	0	0	0	0	0	0	0	0
2023-06-05	0	0	0	0	0	0	0	0	0	0	0	0	0	0	0	0	0	0	0	0	0	0	0	0	0	0	0	0	0	0	0	0	0	0
2023-06-06	0	0	0	0	0	0	0	0	0	0	0	0	0	0	0	0	0	0	0	0	0	0	0	0	0	0	0	0	0	0	0	0	0	0
2023-06-07	0	0	0	0	5	0	0	5	0	0	0	0	0	0	0	0	0	0	0	0	0	0	0	0	0	0	0	0	0	0	0	0	0	0
2023-06-08	0	0	0	0	5	0	0	5	0	0	0	0	0	0	0	0	0	0	0	0	0	0	0	0	0	0	0	0	0	0	0	0	0	0
2023-06-09	0	0	0	0	5	0	0	5	0	0	0	0	0	0	0	0	0	0	0	0	0	0	0	0	0	0	0	0	0	0	0	0	0	0
2023-06-10	0	0	0	0	5	0	0	5	0	0	0	0	0	0	0	0	0	0	0	0	0	0	0	0	0	0	0	0	0	0	0	0	0	0
2023-06-11	0	0	0	0	0	0	0	0	0	0	0	0	0	0	0	0	0	0	0	0	0	0	0	0	0	0	0	0	0	0	0	0	0	0
2023-06-12	0	0	0	0	0	0	0	0	0	0	0	0	0	0	0	0	0	0	0	0	0	0	0	0	0	0	0	0	0	0	0	0	0	0
2023-06-13	0	0	0	0	0	0	0	0	0	0	0	0	0	0	0	0	0	0	0	0	0	0	0	0	0	0	0	0	0	0	0	0	0	0
2023-06-14	0	0	0	0	0	0	0	0	0	0	0	0	0	0	0	0	0	0	0	0	0	0	0	0	0	0	0	0	0	0	0	0	0	0
2023-06-15	0	0	0	0	0	0	0	0	0	0	0	0	0	0	0	0	0	0	0	0	0	0	0	0	0	0	0	0	0	0	0	0	0	0
2023-06-16	0	0	0	0	0	0	0	0	0	0	0	0	0	0	0	0	0	0	0	0	0	0	0	0	0	0	0	0	0	0	0	0	0	0
2023-06-17	0	0	0	0	0	0	0	0	0	0	0	0	0	0	0	0	0	0	0	0	0	0	0	0	0	0	0	0	0	0	0	0	0	0
2023-06-18	0	0	0	0	0	0	0	0	0	0	0	0	0	0	0	0	0	0	0	0	0	0	0	0	0	0	0	0	0	0	0	0	0	0
2023-06-19	0	0	0	0	0	0	0	0	0	0	0	0	0	0	0	0	0	0	0	0	0	0	0	0	0	0	0	0	0	0	0	0	0	0
2023-06-20	0	0	0	0	0	0	0	0	0	0	0	0	0	0	0	0	0	0	0	0	0	0	0	0	0	0	0	0	0	0	0	0	0	0
2023-06-21	0	0	0	0	0	0	0	0	0	0	0	0	0	0	0	0	0	0	0	0	0	0	0	0	0	0	0	0	0	0	0	0	0	0
2023-06-22	0	0	0	0	0	0	0	0	0	0	0	0	0	0	0	0	0	0	0	0	0	0	0	0	0	0	0	0	0	0	0	0	0	0
2023-06-23	0	0	0	0	0	0	0	0	0	0	0	0	0	0	0	0	0	0	0	0	0	0	0	0	0	0	0	0	0	0	0	0	0	0
2023-06-24	0	0	0	0	0	0	0	0	0	0	0	0	0	0	0	0	0	0	0	0	0	0	0	0	0	0	0	0	0	0	0	0	0	0
2023-06-25	0	0	0	0	0	0	0	0	0	0	0	0	0	0	0	0	0	0	0	0	0	0	0	0	0	0	0	0	0	0	0	0	0	0
2023-06-26	0	0	0	0	0	0	0	0	0	0	0	0	0	0	0	0	0	0	0	0	0	0	0	0	0	0	0	0	0	0	0	0	0	0
2023-06-27	0	0	0	0	0	0	0	0	0	0	0	0	0	0	0	0	0	0	0	0	0	0	0	0	0	0	0	0	0	0	0	0	0	0
2023-06-28	0	0	0	0	0	0	0	0	0	0	0	0	0	0	0	0	0	0	0	0	0	0	0	0	0	0	0	0	0	0	0	0	0	0
2023-06-29	0	0	0	0	0	0	0	0	0	0	0	0	0	0	0	0	0	0	0	0	0	0	0	0	0	0	0	0	0	0	0	0	0	0
2023-06-30	0	0	0	0	0	0	0	0	0	0	0	0	0	0	0	0	0	0	0	0	0	0	0	0	0	0	0	0	0	0	0	0	0	0

## Sheet: Huining_inpatient
Time	Myocarditis	Pneumonia	Meibomian Gland Dysfunction (MGD)	Acute Upper Respiratory Infection (AURI)	Bronchitis	Acute Laryngitis	Chronic Obstructive Pulmonary Disease (COPD)	Trachitis	Pericarditis	Acute Respiratory Distress Syndrome (ARDS)	Hydropericardium	Meningitis	Respiratory Failure	Bronchiectasis	Encephalitis	Cardiac Failure	Hepatic Injury	Diabetic Ketoacidosis (DKA)	Pharyngitis	Pulmonary Embolism	Otitis Media	Liver Failure	Coronary Atherosclerotic Cardiopathy (CAC)	Keratitis	Astigmatism	Conjunctivitis	Erectile Dysfunction	Asthma	Migraine	Pleural Effusion	Arrhythmia	Pterygium	Cataract	Parkinson Disease
2021-10-01	0	0	0	0	0	0	0	0	0	0	0	0	0	0	0	0	0	0	0	0	0	0	0	0	0	0	0	0	0	0	0	0	0	0
2021-10-02	0	0	0	0	2	0	0	2	0	0	0	0	0	0	0	1	0	0	0	0	0	0	0	0	0	0	0	0	0	0	0	0	0	0
2021-10-03	0	0	0	2	2	0	0	2	0	0	0	0	0	0	0	2	0	0	0	0	0	0	0	0	0	0	0	0	0	0	1	0	0	0
2021-10-04	0	0	0	2	3	0	0	3	0	0	0	0	0	0	0	3	0	0	0	0	0	0	0	0	0	0	0	0	0	0	1	0	0	0
2021-10-05	0	0	0	2	3	0	0	3	0	0	0	0	0	0	0	3	0	0	0	0	0	0	0	0	0	0	0	0	0	0	1	0	0	0
2021-10-06	0	0	0	2	3	0	0	3	0	0	0	0	0	0	0	3	0	0	0	0	0	0	0	0	0	0	0	0	0	0	1	0	0	0
2021-10-07	0	0	0	1	3	0	0	3	0	0	0	0	0	0	0	3	0	0	0	0	0	0	0	0	0	0	0	0	0	0	1	0	0	0
2021-10-08	0	0	0	1	3	0	1	3	0	0	0	0	0	0	0	3	0	0	0	0	0	0	0	0	0	0	0	0	0	0	1	0	0	0
2021-10-09	0	0	0	1	4	0	1	4	0	0	0	0	0	0	0	3	0	0	0	0	0	0	0	0	0	0	0	0	0	0	0	0	0	0
2021-10-10	0	0	0	1	4	0	1	4	0	0	0	0	0	0	0	5	0	0	0	0	0	0	0	0	0	0	0	0	0	0	0	0	0	0
2021-10-11	0	1	0	1	3	0	2	3	0	0	0	0	0	0	0	5	0	0	0	0	0	0	1	0	0	0	0	0	0	0	0	0	0	0
2021-10-12	0	1	0	2	3	0	2	3	0	0	0	0	0	0	0	6	0	0	0	0	0	0	1	0	0	0	0	0	0	0	0	0	0	0
2021-10-13	0	1	0	2	3	0	3	3	0	0	0	0	0	0	0	6	0	0	0	0	0	0	1	0	0	0	0	0	0	0	0	0	0	0
2021-10-14	0	2	0	2	3	0	3	3	0	0	0	0	0	0	0	6	0	0	0	0	0	0	1	0	0	0	0	0	0	0	0	0	0	0
2021-10-15	0	3	0	1	5	0	3	5	0	0	0	0	0	0	0	7	0	0	0	0	0	0	1	0	0	0	0	0	0	0	1	0	0	0
2021-10-16	0	3	0	2	6	0	3	6	0	0	0	0	0	0	0	10	0	0	0	0	0	0	1	0	0	0	0	0	0	0	1	0	0	0
2021-10-17	0	3	0	2	6	0	2	6	0	0	0	0	0	0	0	9	0	0	0	0	0	0	1	0	0	0	0	0	0	0	1	0	0	0
2021-10-18	0	3	0	3	8	0	2	8	0	0	0	0	0	0	0	11	0	0	0	0	0	0	0	0	0	0	0	0	0	0	1	0	0	0
2021-10-19	0	2	0	3	8	1	1	8	0	0	0	0	0	0	0	17	0	0	0	0	0	0	0	0	0	0	0	0	0	0	1	0	0	0
2021-10-20	0	2	0	2	7	1	1	7	0	0	0	0	0	0	0	14	0	0	0	0	0	0	0	0	0	0	0	0	0	0	1	0	0	0
2021-10-21	0	4	0	2	6	1	1	6	0	0	0	0	0	0	0	16	0	0	0	0	0	0	1	0	0	0	0	0	0	0	1	0	0	0
2021-10-22	0	4	0	2	6	1	1	6	0	0	0	0	0	0	0	17	0	0	0	0	0	0	3	0	0	0	0	0	0	0	1	0	0	0
2021-10-23	0	4	0	1	7	0	1	7	0	0	0	0	0	0	0	18	0	0	0	0	0	0	3	0	0	0	0	0	0	0	1	0	1	0
2021-10-24	0	4	0	1	6	0	0	6	0	0	0	0	0	0	0	19	0	0	0	0	0	0	3	0	0	0	0	0	0	0	1	0	0	0
2021-10-25	0	3	0	1	4	0	1	4	0	0	0	0	0	0	0	16	0	0	0	0	0	0	3	0	0	0	0	0	0	0	0	0	0	0
2021-10-26	0	3	0	1	2	0	1	2	0	0	0	0	0	0	0	14	0	0	0	0	0	0	4	0	0	0	0	0	0	0	0	0	0	0
2021-10-27	0	4	0	0	3	0	1	3	0	0	0	0	0	0	0	15	0	0	0	0	0	0	5	0	0	0	0	0	0	0	0	0	0	0
2021-10-28	0	3	0	0	3	0	2	3	0	0	0	0	0	0	0	10	0	0	0	0	0	0	5	0	0	0	0	0	0	0	0	0	0	0
2021-10-29	0	2	0	0	4	1	2	4	0	0	0	0	0	0	0	9	0	0	0	0	0	0	3	0	0	0	0	0	0	0	0	0	0	0
2021-10-30	0	2	0	0	5	1	2	5	0	0	0	0	0	0	0	8	0	0	0	0	0	0	3	0	0	0	0	0	0	0	0	0	0	0
2021-10-31	0	2	0	0	6	1	2	6	0	0	0	0	0	0	0	9	0	0	0	0	0	0	2	0	0	0	0	0	0	0	0	0	0	0
2021-11-01	0	2	0	0	7	2	2	7	0	0	0	0	0	0	0	8	0	0	0	0	0	0	3	0	0	0	0	0	0	0	1	0	0	0
2021-11-02	0	2	0	0	7	2	2	7	0	0	0	0	0	0	0	9	0	0	0	0	0	0	3	0	0	0	0	0	0	0	1	0	0	0
2021-11-03	0	3	0	0	10	2	2	10	0	0	0	0	0	0	0	7	0	0	0	0	0	0	3	0	0	0	0	0	0	0	1	0	0	0
2021-11-04	0	4	0	0	10	1	2	10	0	0	0	0	0	0	0	6	0	0	0	0	0	0	3	0	0	0	0	0	0	0	1	0	0	0
2021-11-05	0	4	0	0	9	1	2	9	0	0	0	0	0	0	0	7	0	0	0	0	0	0	4	0	0	0	0	0	0	0	1	0	0	0
2021-11-06	0	4	0	0	7	0	2	7	0	0	0	0	0	0	0	7	0	0	0	0	0	0	5	0	0	0	0	0	0	0	1	0	0	0
2021-11-07	0	6	0	0	7	0	2	7	0	0	0	0	0	0	0	7	0	0	0	0	0	0	5	0	0	0	0	0	0	0	2	0	0	0
2021-11-08	0	6	0	0	7	0	2	7	0	0	0	0	0	0	0	7	0	0	0	0	0	0	5	0	0	0	0	0	0	0	2	0	0	0
2021-11-09	0	3	0	0	8	0	2	8	0	0	0	0	0	0	0	7	0	0	0	0	0	0	5	0	0	0	0	0	0	0	1	0	0	0
2021-11-10	0	3	0	0	4	0	2	4	0	0	0	0	0	0	0	8	0	0	0	0	0	0	4	0	0	0	0	0	0	0	1	0	0	0
2021-11-11	0	3	0	0	4	0	2	4	0	0	0	0	0	0	0	7	0	0	0	0	0	0	3	0	0	0	0	0	0	0	1	0	2	0
2021-11-12	0	3	0	0	4	0	1	4	0	0	0	0	0	0	0	6	0	0	0	0	0	0	2	0	0	0	0	0	0	0	1	0	0	0
2021-11-13	0	3	0	0	5	0	1	5	0	0	0	0	0	0	0	4	0	0	0	0	0	0	3	0	0	0	0	0	0	0	1	0	0	0
2021-11-14	0	4	0	0	6	0	0	6	0	0	0	0	0	0	0	2	0	0	0	0	0	0	3	0	0	0	0	0	0	0	1	0	0	0
2021-11-15	0	4	0	0	9	0	0	9	0	0	0	0	0	0	0	3	0	0	0	0	0	0	1	0	0	0	0	0	0	0	1	0	0	0
2021-11-16	0	2	0	0	8	0	0	8	0	0	0	0	0	0	0	4	0	0	0	0	0	0	1	0	0	0	0	0	0	0	0	0	0	0
2021-11-17	0	2	0	0	7	0	0	7	0	0	0	0	0	0	0	5	0	0	0	0	0	0	1	0	0	0	0	0	0	0	0	0	0	0
2021-11-18	0	2	0	0	8	0	0	8	0	0	0	0	0	0	0	5	0	0	0	0	0	0	2	0	0	0	0	0	0	0	0	0	0	0
2021-11-19	0	2	0	0	9	0	2	9	0	0	0	0	0	0	0	5	0	0	0	0	0	0	2	0	0	0	0	0	0	0	0	0	0	0
2021-11-20	0	2	0	0	7	0	2	7	0	0	0	0	0	0	0	5	0	0	0	0	0	0	2	0	0	0	0	0	0	0	0	0	0	0
2021-11-21	0	2	0	0	7	0	2	7	0	0	0	0	0	0	0	5	0	0	0	0	0	0	1	0	0	0	0	0	0	0	0	0	0	0
2021-11-22	0	2	0	0	7	0	2	7	0	0	0	0	0	0	0	6	0	0	0	0	0	0	2	0	0	0	0	0	0	0	0	0	0	0
2021-11-23	0	1	0	0	4	0	2	4	0	0	0	0	0	0	0	6	0	0	0	0	0	0	2	0	0	0	0	0	0	0	0	0	0	0
2021-11-24	0	1	0	0	5	0	2	5	0	0	0	0	0	0	0	6	0	0	0	0	0	0	3	0	0	0	0	0	0	0	1	0	0	0
2021-11-25	0	1	0	0	3	0	2	3	0	0	0	0	0	0	0	6	0	0	0	0	0	0	3	0	0	0	0	0	0	0	1	0	0	0
2021-11-26	0	3	0	0	3	0	2	3	0	0	0	0	0	0	0	5	0	0	0	0	0	0	3	0	0	0	0	0	0	0	1	0	0	0
2021-11-27	0	4	0	0	3	0	1	3	0	0	0	0	0	0	0	5	0	0	0	0	0	0	4	0	0	0	0	0	0	0	1	0	0	0
2021-11-28	0	4	0	0	3	0	1	3	0	0	0	0	0	0	0	5	0	0	0	0	0	0	3	0	0	0	0	0	0	0	1	0	0	0
2021-11-29	0	3	0	0	3	0	1	3	0	0	0	0	0	0	0	5	0	0	0	0	0	0	3	0	0	0	0	0	0	0	1	0	0	0
2021-11-30	0	3	0	0	5	0	2	5	0	0	0	0	0	0	0	4	0	0	0	0	0	0	2	0	0	0	0	0	0	0	1	0	0	0
2021-12-01	0	2	0	0	4	0	2	4	0	0	0	0	0	1	0	5	0	0	0	0	0	0	4	0	0	0	0	0	0	0	0	0	0	0
2021-12-02	0	2	0	0	5	0	2	5	0	0	0	0	0	1	0	5	0	0	0	0	0	0	5	0	0	0	0	0	0	0	0	0	0	0
2021-12-03	0	2	0	0	8	0	2	8	0	0	0	0	0	1	0	5	0	0	0	0	0	0	4	0	0	0	0	0	0	0	0	0	0	0
2021-12-04	0	2	0	0	8	0	2	8	0	0	0	0	0	1	0	6	0	0	0	0	0	0	5	0	0	0	0	0	0	0	0	0	0	0
2021-12-05	0	3	0	0	8	0	3	8	0	0	0	0	0	1	0	6	0	0	0	0	0	0	5	0	0	0	0	0	0	0	0	0	0	0
2021-12-06	0	2	0	0	8	0	4	8	0	0	0	0	0	1	0	5	0	0	0	0	0	0	5	0	0	0	0	0	0	0	0	0	0	0
2021-12-07	0	2	0	0	7	0	3	7	0	0	0	0	0	1	0	6	0	0	0	0	0	0	5	0	0	0	0	0	0	0	0	0	0	0
2021-12-08	0	4	0	0	9	0	3	9	0	0	0	0	0	1	0	6	0	0	0	0	0	0	5	0	0	0	0	0	0	0	0	0	0	0
2021-12-09	0	5	0	0	10	0	4	10	0	0	0	0	0	0	0	9	0	0	0	0	0	0	6	0	0	0	0	0	0	0	0	0	0	0
2021-12-10	0	5	0	0	11	0	4	11	0	0	0	0	0	0	0	12	0	0	0	0	0	0	5	0	0	0	0	0	0	0	2	0	0	0
2021-12-11	0	5	0	0	13	0	5	13	0	0	0	0	0	0	0	12	0	0	0	0	0	0	4	0	0	0	0	0	0	0	2	0	0	0
2021-12-12	0	4	0	0	15	0	4	15	0	0	0	0	0	0	0	11	0	0	0	0	0	0	3	0	0	0	0	0	0	0	3	0	0	0
2021-12-13	0	6	0	0	16	0	6	16	0	0	0	0	0	0	0	10	0	0	0	0	0	0	4	0	0	0	0	0	0	0	3	0	0	0
2021-12-14	0	6	0	0	17	0	5	17	0	0	0	0	0	0	0	11	0	0	0	0	0	0	4	0	0	0	0	0	0	0	5	0	0	0
2021-12-15	0	3	0	0	15	0	5	15	0	0	0	0	0	0	0	12	0	0	0	0	0	0	7	0	0	0	0	0	0	0	6	0	0	0
2021-12-16	0	4	0	0	17	0	4	17	0	0	0	0	0	0	0	11	0	0	0	0	0	0	8	0	0	0	0	0	0	0	6	0	0	0
2021-12-17	0	5	0	0	20	0	5	20	0	0	0	0	0	0	0	10	0	0	0	0	0	0	8	0	0	0	0	0	0	0	5	0	0	0
2021-12-18	0	5	0	0	21	0	7	21	0	0	0	0	1	0	0	12	0	0	0	0	0	0	8	0	0	0	0	0	0	0	6	0	0	0
2021-12-19	0	4	0	0	21	0	7	21	0	0	0	0	0	0	0	12	0	0	0	0	0	0	9	0	0	0	0	0	0	0	6	0	0	0
2021-12-20	0	6	0	0	18	0	5	18	0	0	0	0	0	0	0	9	0	0	0	0	0	0	9	0	0	0	0	0	0	0	6	0	0	0
2021-12-21	0	6	0	0	16	0	4	16	0	0	0	0	0	0	0	9	0	1	0	0	0	0	10	0	0	0	0	1	0	0	4	0	0	0
2021-12-22	0	6	0	0	11	0	5	11	0	0	0	0	0	0	0	11	0	1	0	0	0	0	10	0	0	0	0	1	0	0	3	0	0	0
2021-12-23	0	6	0	0	11	0	6	11	0	0	0	0	0	0	0	10	0	1	0	0	0	0	11	0	0	0	0	1	0	0	3	0	0	0
2021-12-24	0	6	0	0	10	0	6	10	0	0	0	0	0	0	0	11	0	1	0	0	0	0	12	0	0	0	0	1	0	0	3	0	0	0
2021-12-25	0	6	0	0	8	0	5	8	0	0	0	0	0	0	0	11	0	0	0	0	0	0	11	0	0	0	0	0	0	0	4	0	0	0
2021-12-26	0	6	0	0	11	1	6	11	0	0	0	0	0	0	0	12	0	0	0	0	0	0	9	0	0	0	0	0	0	0	4	0	0	0
2021-12-27	1	7	0	0	12	1	7	12	0	0	0	0	0	0	0	13	0	0	0	0	1	0	10	0	0	0	0	0	0	0	4	0	0	0
2021-12-28	1	7	0	0	12	1	7	12	0	0	0	0	0	0	0	13	0	0	0	0	1	0	10	0	0	0	0	0	0	0	3	0	0	0
2021-12-29	1	7	0	0	13	1	8	13	0	0	0	0	0	0	0	8	0	0	0	0	1	0	9	0	0	0	0	0	0	0	1	0	0	0
2021-12-30	1	7	0	0	15	1	6	15	0	0	0	0	0	0	0	8	0	0	0	0	1	0	8	0	0	0	0	0	0	0	1	0	0	0
2021-12-31	1	4	0	0	17	1	7	17	0	0	0	0	0	0	0	8	0	0	0	0	1	0	7	0	0	0	0	0	0	0	0	0	0	0
2022-01-01	1	4	0	0	14	1	7	14	0	0	0	0	0	0	0	7	0	0	0	0	1	0	7	0	0	0	0	0	0	0	0	0	0	0
2022-01-02	1	5	0	0	15	0	7	15	0	0	0	0	0	0	0	8	0	0	0	0	1	0	6	0	0	0	0	0	0	0	0	0	0	0
2022-01-03	1	8	0	0	13	0	7	13	0	0	0	0	0	0	0	4	0	0	0	0	1	0	3	0	0	0	0	0	0	0	0	0	0	0
2022-01-04	1	9	0	0	14	0	6	14	0	0	0	0	1	0	0	4	0	0	0	0	1	0	2	0	0	0	0	0	0	0	0	0	0	0
2022-01-05	1	10	0	0	16	0	4	16	0	0	0	0	1	0	0	4	0	0	0	0	1	0	2	0	0	0	0	0	0	0	0	0	0	0
2022-01-06	1	7	0	0	16	0	4	16	0	0	0	0	1	0	0	5	0	0	0	0	0	0	5	0	0	0	0	0	0	0	0	0	0	0
2022-01-07	1	10	0	0	18	0	4	18	0	0	0	0	1	0	0	3	0	0	0	0	0	0	5	0	0	0	0	0	0	0	0	0	0	0
2022-01-08	1	9	0	0	17	1	3	17	0	0	0	0	1	0	0	5	0	0	0	0	0	0	6	0	0	0	0	0	0	0	0	0	0	0
2022-01-09	1	8	0	0	19	1	4	19	0	0	0	0	1	0	0	5	0	0	0	0	0	0	6	0	0	0	0	0	0	0	0	0	0	0
2022-01-10	1	10	0	0	22	1	4	22	0	0	0	0	1	0	0	5	0	0	0	0	0	0	5	0	0	0	0	0	0	0	0	0	0	0
2022-01-11	1	10	0	0	23	1	4	23	0	0	0	0	0	0	0	8	0	0	0	0	0	0	5	0	0	0	0	0	0	0	0	0	0	0
2022-01-12	0	9	0	1	26	1	6	26	0	0	0	0	0	0	0	11	0	0	0	0	0	0	5	0	0	0	0	0	0	0	0	0	0	0
2022-01-13	0	12	0	1	23	1	5	23	0	0	0	0	0	0	0	13	0	0	0	0	0	0	5	0	0	0	0	0	0	0	0	0	0	0
2022-01-14	0	12	0	1	21	1	5	21	0	0	0	0	0	0	0	14	0	0	0	0	0	0	6	0	0	0	0	0	0	0	0	2	3	0
2022-01-15	0	14	0	1	24	1	4	24	0	0	0	0	0	1	0	14	0	0	0	0	0	0	6	0	0	0	0	0	0	0	0	0	0	0
2022-01-16	0	15	0	1	23	0	4	23	0	0	0	0	0	1	0	14	0	0	0	0	0	0	3	0	0	0	0	0	0	0	1	0	3	0
2022-01-17	0	13	0	0	26	0	7	26	0	0	0	0	0	1	0	14	0	0	0	0	0	0	3	0	0	0	0	0	0	0	1	0	8	0
2022-01-18	0	7	0	0	23	0	6	23	0	0	0	0	0	1	0	14	0	0	0	0	0	0	4	0	0	0	0	1	0	0	2	0	12	0
2022-01-19	0	8	0	0	14	0	6	14	0	0	0	0	0	1	0	17	0	0	0	0	0	0	4	0	0	0	0	1	0	0	2	0	4	0
2022-01-20	0	8	0	0	13	0	6	13	0	0	0	0	0	1	0	18	0	0	0	0	0	0	4	0	0	0	0	1	0	0	2	0	4	0
2022-01-21	0	10	0	0	10	0	5	10	0	0	0	0	0	1	0	11	0	0	0	0	0	0	5	0	0	0	0	1	0	0	3	0	2	0
2022-01-22	0	11	0	0	8	0	4	8	0	0	0	0	0	1	0	10	0	0	0	0	0	0	6	0	0	0	0	1	0	0	2	0	0	0
2022-01-23	0	11	0	0	9	0	5	9	0	0	0	0	0	1	0	10	0	0	0	0	0	0	6	0	0	0	0	1	0	0	1	0	0	0
2022-01-24	0	9	0	0	13	0	5	13	0	0	0	0	0	0	0	8	0	0	0	0	0	0	9	0	0	0	0	1	0	0	2	0	0	0
2022-01-25	0	9	0	0	14	0	4	14	0	0	0	0	0	0	0	7	0	0	0	0	0	0	9	0	0	0	0	1	0	0	2	0	0	0
2022-01-26	0	9	0	2	14	0	4	14	0	0	0	0	0	0	0	8	0	0	0	0	0	0	9	0	0	0	0	1	0	0	2	0	0	0
2022-01-27	0	9	0	2	15	0	4	15	0	0	0	0	0	0	0	11	0	0	0	0	0	0	9	0	0	0	0	1	0	0	2	0	0	0
2022-01-28	0	7	0	2	17	0	6	17	0	0	0	0	0	0	0	11	0	0	0	0	0	0	10	0	0	0	0	1	0	0	2	0	0	0
2022-01-29	0	7	0	2	16	0	8	16	0	0	0	0	0	0	0	11	0	0	0	0	0	0	11	0	0	0	0	0	0	0	1	0	0	0
2022-01-30	0	8	0	2	15	0	8	15	0	0	0	0	0	0	0	13	0	0	0	0	0	0	9	0	0	0	0	0	0	0	3	0	0	0
2022-01-31	0	8	0	0	10	0	8	10	0	0	0	0	0	0	0	13	0	0	0	0	0	0	10	0	0	0	0	0	0	0	3	0	0	0
2022-02-01	0	8	0	0	11	0	7	11	0	0	0	0	0	0	0	13	0	0	0	0	0	0	10	0	0	0	0	0	0	0	2	0	0	0
2022-02-02	0	7	0	0	9	1	5	9	0	0	0	0	0	0	0	13	0	0	0	0	0	0	7	0	0	0	0	0	0	1	4	0	0	0
2022-02-03	0	5	0	0	4	1	5	4	0	0	0	0	0	0	0	11	0	0	0	0	0	0	5	0	0	0	0	0	0	1	4	0	0	0
2022-02-04	0	6	0	0	4	2	5	4	0	0	0	0	0	0	0	4	0	0	0	0	0	0	5	0	0	0	0	0	0	1	4	0	0	0
2022-02-05	0	5	0	0	1	2	1	1	0	0	0	0	0	0	0	5	0	0	0	0	0	0	2	0	0	0	0	0	0	1	4	0	0	0
2022-02-06	0	5	0	0	1	2	1	1	0	0	0	0	0	0	0	3	0	0	0	0	0	0	1	0	0	0	0	0	0	1	2	0	0	0
2022-02-07	0	3	0	0	3	2	1	3	0	0	0	0	0	0	0	3	0	0	0	0	0	0	1	0	0	0	0	0	0	1	0	0	0	0
2022-02-08	0	5	0	0	5	1	0	5	0	0	0	0	0	0	0	3	0	0	0	0	0	0	1	0	0	0	0	0	0	1	0	0	0	0
2022-02-09	0	5	0	0	6	1	1	6	0	0	0	0	0	0	0	1	0	0	0	0	0	0	1	0	0	0	0	0	0	1	0	0	0	0
2022-02-10	0	6	0	0	8	1	2	8	0	0	0	0	0	0	0	3	0	0	0	0	0	0	1	0	0	0	0	0	0	1	0	0	0	0
2022-02-11	0	7	0	0	8	1	2	8	0	0	0	0	0	0	0	4	0	0	0	0	0	0	1	0	0	0	0	1	0	0	0	0	0	0
2022-02-12	0	7	0	0	9	0	2	9	0	0	0	0	0	0	0	4	0	0	0	0	0	0	2	0	0	0	0	1	0	0	0	0	0	0
2022-02-13	0	6	0	0	12	0	2	12	0	0	0	0	0	0	0	4	0	0	0	0	0	0	2	0	0	0	0	1	0	0	0	1	4	0
2022-02-14	0	5	0	0	13	0	2	13	0	0	0	0	0	0	0	4	0	0	0	0	0	0	3	0	0	0	0	1	0	0	0	0	0	0
2022-02-15	0	5	0	0	14	0	2	14	0	0	0	0	0	0	0	4	0	1	0	0	0	0	4	0	0	0	0	1	0	0	0	0	0	0
2022-02-16	0	4	0	1	17	0	2	17	0	0	0	0	0	0	0	3	0	0	0	0	0	0	4	0	0	0	0	1	0	0	0	0	0	0
2022-02-17	0	7	0	1	18	0	3	18	0	0	0	0	0	0	0	7	0	0	0	0	0	0	4	0	0	0	0	1	0	0	0	0	0	0
2022-02-18	0	6	0	1	15	0	4	15	0	0	0	0	0	0	0	7	0	0	0	0	0	0	5	0	0	0	0	1	0	0	0	0	0	0
2022-02-19	0	4	0	1	12	0	3	12	0	0	0	0	1	1	0	7	0	0	0	0	0	0	5	0	0	0	0	1	0	0	0	0	0	0
2022-02-20	0	4	0	1	7	0	3	7	0	0	0	0	1	1	0	8	0	0	0	0	0	0	6	0	0	0	0	1	0	0	0	0	0	0
2022-02-21	0	7	0	1	11	0	2	11	0	0	0	0	1	1	0	10	0	0	0	0	0	0	6	0	0	0	0	1	0	0	0	0	0	0
2022-02-22	0	8	0	2	7	0	3	7	0	0	0	0	1	1	0	8	0	0	0	0	0	0	6	0	0	0	0	1	0	0	0	0	0	0
2022-02-23	0	9	0	2	7	0	3	7	0	0	0	0	1	1	0	9	0	0	0	0	0	0	7	0	0	0	0	1	0	0	0	0	0	0
2022-02-24	0	9	0	1	9	0	1	9	0	0	0	0	1	1	0	9	0	0	0	0	0	0	5	0	0	0	0	1	0	0	1	0	0	0
2022-02-25	0	7	0	1	12	0	1	12	0	0	0	0	1	0	0	11	0	0	0	0	0	0	5	0	0	0	0	1	0	0	1	0	0	0
2022-02-26	0	7	0	1	14	0	3	14	0	0	0	0	1	0	0	14	0	0	0	0	0	0	5	0	0	0	0	0	0	0	1	0	0	0
2022-02-27	0	7	0	1	12	0	3	12	0	0	0	0	1	0	0	10	0	0	0	0	0	0	5	0	0	0	0	0	0	0	1	0	0	0
2022-02-28	0	6	0	0	14	0	4	14	0	0	0	0	1	0	0	13	0	0	0	0	0	0	4	0	0	0	0	0	0	0	1	0	0	0
2022-03-01	0	7	0	0	16	0	5	16	0	0	0	0	0	0	0	14	0	0	0	0	0	0	4	0	0	0	0	0	0	0	2	0	0	0
2022-03-02	0	8	0	0	17	0	5	17	0	0	0	0	0	0	0	15	0	0	0	0	0	0	6	0	0	0	0	0	0	0	2	0	0	0
2022-03-03	0	4	0	0	15	0	6	15	0	0	0	0	0	0	0	16	0	0	0	0	0	0	7	0	0	0	0	0	0	0	1	0	0	0
2022-03-04	0	3	0	0	12	1	6	12	0	0	0	0	0	0	0	16	0	0	0	0	0	0	7	0	0	0	0	0	0	0	1	0	0	0
2022-03-05	0	4	0	0	13	1	6	13	0	0	0	0	0	0	0	17	0	0	0	0	0	0	8	0	0	0	0	0	0	0	1	0	0	0
2022-03-06	0	4	0	0	13	1	6	13	0	0	0	0	0	0	0	17	0	0	0	0	0	0	8	0	0	0	0	0	0	0	1	0	0	0
2022-03-07	0	4	0	0	7	1	4	7	0	0	0	0	0	0	0	16	0	0	0	0	0	0	5	0	0	0	0	0	0	0	2	0	0	0
2022-03-08	0	2	0	0	7	1	5	7	0	0	0	0	0	0	0	14	0	0	0	0	0	0	5	0	0	0	0	0	0	0	2	0	0	0
2022-03-09	0	4	0	0	7	1	5	7	0	0	0	0	0	0	0	14	0	0	0	0	0	0	9	0	0	0	0	0	0	0	1	0	0	0
2022-03-10	0	4	0	1	7	0	5	7	0	0	0	0	0	0	0	14	0	0	0	0	0	0	11	0	0	0	0	0	0	0	1	0	0	0
2022-03-11	0	4	0	1	2	0	4	2	0	0	0	0	0	0	0	14	0	0	0	0	0	0	9	0	0	0	0	0	0	0	2	0	0	0
2022-03-12	0	4	0	1	4	0	5	4	0	0	0	0	0	1	0	11	0	0	0	0	0	0	9	0	0	0	0	0	0	0	2	0	0	0
2022-03-13	0	5	0	1	5	0	5	5	0	0	0	0	0	1	0	7	0	0	0	0	0	0	8	0	0	0	0	0	0	0	2	0	0	0
2022-03-14	0	4	0	1	7	0	5	7	0	0	0	0	0	1	0	6	0	0	0	0	0	0	10	0	0	0	0	0	0	0	2	0	0	0
2022-03-15	0	5	0	1	8	0	4	8	0	0	0	0	0	1	0	7	0	0	0	0	0	0	10	0	0	0	0	0	0	0	2	0	0	0
2022-03-16	0	5	0	1	10	0	3	10	0	0	0	0	0	1	0	7	0	0	0	0	0	0	3	0	0	0	0	0	0	0	2	0	0	0
2022-03-17	0	7	0	1	11	0	3	11	0	0	0	0	0	1	0	2	0	0	0	0	0	0	4	0	0	0	0	0	0	0	2	0	0	0
2022-03-18	0	7	0	1	13	0	2	13	0	0	0	0	0	0	0	3	0	0	0	0	0	0	3	0	0	0	0	0	0	0	2	0	0	0
2022-03-19	0	7	0	1	11	0	1	11	0	0	0	0	0	1	0	4	0	0	0	0	0	0	3	0	0	0	0	0	0	0	4	0	0	0
2022-03-20	0	4	0	1	11	0	2	11	0	0	0	0	0	1	0	6	0	0	0	0	0	0	3	0	0	0	0	0	0	0	3	0	0	0
2022-03-21	0	4	0	0	12	0	2	12	0	0	0	0	0	1	0	5	0	0	0	0	0	0	3	0	0	0	0	0	0	0	3	0	0	0
2022-03-22	0	5	0	0	11	0	2	11	0	0	0	0	0	1	0	6	0	0	0	0	0	0	3	0	0	0	0	0	0	0	2	0	0	0
2022-03-23	0	3	0	0	12	0	2	12	0	0	0	0	0	1	0	6	0	0	0	0	0	0	2	0	0	0	0	0	0	0	3	0	0	0
2022-03-24	0	5	0	0	9	0	3	9	0	0	0	0	0	1	0	7	0	0	0	0	0	0	2	0	0	0	0	0	0	0	3	0	0	0
2022-03-25	0	5	0	0	17	0	3	17	0	0	0	0	0	1	0	8	0	0	0	0	0	0	2	0	0	0	0	0	0	0	3	0	0	0
2022-03-26	0	5	0	0	13	0	3	13	0	0	0	0	0	1	0	8	0	0	0	0	0	0	2	0	0	0	0	0	0	0	1	0	0	0
2022-03-27	0	6	0	0	14	0	4	14	0	0	0	0	0	1	0	8	0	0	0	0	0	0	2	0	0	0	0	1	0	0	1	0	0	0
2022-03-28	0	8	0	0	16	0	4	16	0	0	0	0	0	1	0	8	0	0	0	0	0	0	3	0	0	0	0	1	0	0	1	0	0	0
2022-03-29	0	8	0	0	18	0	4	18	0	0	0	0	0	1	0	9	0	0	0	0	0	0	3	0	0	0	0	1	0	0	1	0	0	0
2022-03-30	0	9	0	0	11	0	4	11	0	0	0	0	0	2	0	8	0	0	0	0	0	0	2	0	0	0	0	1	0	0	1	0	0	0
2022-03-31	0	10	0	0	12	0	5	12	0	0	0	0	0	2	0	7	0	0	0	0	0	0	1	0	0	0	0	1	0	0	1	0	0	0
2022-04-01	0	11	0	0	9	0	5	9	0	0	0	0	0	2	0	5	0	0	0	0	0	0	2	0	0	0	0	1	0	0	1	0	0	0
2022-04-02	0	12	0	1	4	0	3	4	0	0	0	0	0	2	0	5	0	0	0	0	0	0	2	0	0	0	0	1	0	0	1	0	0	0
2022-04-03	0	14	0	1	6	0	3	6	0	0	0	0	0	2	0	5	0	0	0	0	0	0	2	0	0	0	0	1	0	0	0	0	0	0
2022-04-04	0	12	0	1	5	0	4	5	0	0	0	0	0	1	0	5	0	0	0	0	0	0	3	0	0	0	0	1	0	0	0	0	0	0
2022-04-05	0	11	0	1	7	0	4	7	0	0	0	0	0	1	0	4	0	0	0	0	0	0	4	0	0	0	0	1	0	0	0	0	0	0
2022-04-06	0	10	0	1	7	0	4	7	0	0	0	0	0	1	0	4	0	0	0	0	0	0	4	0	0	0	0	1	0	0	0	0	0	0
2022-04-07	0	10	0	1	8	0	4	8	0	0	0	0	0	1	0	4	0	0	0	0	0	0	4	0	0	0	0	1	0	0	0	0	0	0
2022-04-08	0	10	0	1	7	0	5	7	0	0	0	0	0	1	0	6	0	0	0	0	0	0	4	0	0	0	0	1	0	0	0	0	0	0
2022-04-09	0	6	0	1	7	1	5	7	0	0	0	0	0	1	0	9	0	0	0	0	0	0	3	0	0	0	0	0	0	0	1	0	0	0
2022-04-10	0	5	0	1	7	1	5	7	0	0	0	0	0	0	0	9	0	0	0	0	0	0	3	0	0	0	0	0	0	0	1	0	0	0
2022-04-11	0	6	0	1	6	1	4	6	0	0	0	0	0	0	0	9	0	0	0	0	0	0	2	0	0	0	0	0	0	0	1	0	0	0
2022-04-12	0	3	0	1	5	1	4	5	0	0	0	0	1	0	0	10	0	0	0	0	0	0	2	0	0	0	0	0	0	0	1	0	0	0
2022-04-13	0	3	0	1	5	0	4	5	0	0	0	0	1	0	0	12	0	0	0	0	0	0	2	0	0	0	0	0	0	0	1	0	0	0
2022-04-14	0	4	0	0	3	0	3	3	0	0	0	0	1	0	0	12	0	0	0	0	0	0	3	0	0	0	0	0	0	0	1	0	0	0
2022-04-15	0	4	0	0	4	0	2	4	0	0	0	0	1	0	0	11	0	0	0	0	0	0	4	0	0	0	0	0	0	0	1	0	8	0
2022-04-16	0	4	0	0	4	0	2	4	0	0	0	0	1	0	0	11	0	0	0	0	0	0	4	0	0	0	0	0	0	0	1	0	8	0
2022-04-17	0	3	0	0	4	0	2	4	0	0	0	0	1	0	0	11	0	0	0	0	0	0	3	0	0	0	0	0	0	0	1	0	0	0
2022-04-18	0	3	0	0	4	0	2	4	0	0	0	0	2	0	0	11	0	0	0	0	0	0	3	0	0	0	0	0	0	0	1	0	0	0
2022-04-19	0	4	0	0	6	0	3	6	0	0	0	0	0	0	0	8	0	0	0	0	0	0	3	0	0	0	0	0	0	0	0	0	0	0
2022-04-20	0	4	0	0	6	0	1	6	0	0	0	0	0	0	0	10	0	0	0	0	0	0	2	0	0	0	0	0	0	0	0	0	0	0
2022-04-21	0	3	0	0	4	0	1	4	0	0	0	0	0	0	0	8	0	0	0	0	0	0	3	0	0	0	0	0	0	0	0	0	0	0
2022-04-22	0	3	0	0	6	0	2	6	0	0	0	0	0	1	0	8	0	0	0	0	0	0	2	0	0	0	0	0	0	0	0	0	0	0
2022-04-23	0	3	0	0	6	0	3	6	0	0	0	0	0	1	0	7	0	0	0	0	0	0	3	0	0	0	0	0	0	0	1	0	0	0
2022-04-24	0	3	0	0	5	0	3	5	0	0	0	0	0	1	0	9	0	0	0	0	0	0	2	0	0	0	0	0	0	0	1	0	0	0
2022-04-25	0	3	0	0	5	0	3	5	0	0	0	0	0	2	0	10	0	0	0	0	0	0	2	0	0	0	0	0	0	0	1	0	0	0
2022-04-26	0	3	0	0	5	0	3	5	0	0	0	0	0	2	0	13	0	0	0	0	0	0	3	0	0	0	0	0	0	0	1	0	0	0
2022-04-27	0	3	0	0	6	0	5	6	0	0	0	0	0	2	0	13	0	0	0	0	0	0	3	0	0	0	0	0	0	0	1	0	0	0
2022-04-28	0	3	0	0	5	0	5	5	0	0	0	0	0	2	0	12	0	0	0	0	0	0	4	0	0	0	0	0	0	0	0	0	0	0
2022-04-29	0	3	0	0	6	0	6	6	0	0	0	0	0	2	0	12	0	0	0	0	0	0	5	0	0	0	0	0	0	0	0	0	0	0
2022-04-30	0	3	0	0	6	0	6	6	0	0	0	0	0	2	0	15	0	0	0	0	0	0	8	0	0	0	0	0	0	0	0	0	0	0
2022-05-01	0	2	0	0	3	0	4	3	0	0	0	0	0	1	0	15	0	0	0	0	0	0	5	0	0	0	0	0	0	0	0	0	0	0
2022-05-02	0	2	0	0	4	0	4	4	0	0	0	0	0	1	0	11	0	0	0	0	0	0	5	0	0	0	0	0	0	0	1	0	0	0
2022-05-03	0	3	0	0	5	0	4	5	0	0	0	0	0	1	0	12	0	0	0	0	0	0	4	0	0	0	0	0	0	0	1	0	0	0
2022-05-04	0	3	0	1	5	0	4	5	0	0	0	0	0	1	0	11	0	0	0	0	0	0	5	0	0	0	0	0	0	0	1	0	0	0
2022-05-05	0	1	0	1	4	0	2	4	0	0	0	0	0	1	0	11	0	0	0	0	0	0	5	0	0	0	0	0	0	1	1	0	0	0
2022-05-06	0	2	0	1	5	0	4	5	0	0	0	0	0	1	0	11	0	0	0	0	0	0	6	0	0	0	0	0	0	1	1	0	0	0
2022-05-07	0	2	0	1	5	0	5	5	0	0	0	0	0	1	0	14	0	0	0	0	0	0	5	0	0	0	0	0	0	1	1	0	0	0
2022-05-08	0	2	0	1	5	0	5	5	0	0	0	0	0	1	0	13	0	0	0	0	0	0	1	0	0	0	0	0	0	1	1	0	0	0
2022-05-09	0	1	0	0	6	0	4	6	0	0	0	0	0	1	0	14	0	0	0	0	0	0	1	0	0	0	0	0	0	1	1	0	0	0
2022-05-10	0	1	0	0	6	0	3	6	0	0	0	0	0	0	0	14	0	0	0	0	0	0	1	0	0	0	0	0	0	1	1	0	0	0
2022-05-11	0	1	0	0	6	0	3	6	0	0	0	0	0	0	0	11	0	0	0	0	0	0	1	0	0	0	0	0	0	1	1	0	0	0
2022-05-12	0	1	0	0	5	0	3	5	0	0	0	0	0	0	0	8	0	0	0	0	0	0	2	0	0	0	0	0	0	1	1	0	0	0
2022-05-13	0	2	0	0	7	0	3	7	0	0	0	0	0	0	0	9	0	0	0	0	0	0	2	0	0	0	0	0	0	0	1	0	0	0
2022-05-14	0	2	0	0	7	0	3	7	0	0	0	0	0	0	0	9	0	0	0	0	0	0	2	0	0	0	0	0	0	0	1	0	0	0
2022-05-15	0	2	0	0	6	0	3	6	0	0	0	0	0	0	0	8	0	0	0	0	0	0	3	0	0	0	0	0	0	0	0	0	0	0
2022-05-16	0	2	0	0	6	0	3	6	0	0	0	0	0	0	0	9	0	0	0	0	0	0	3	0	0	0	0	0	0	0	0	0	0	0
2022-05-17	0	2	0	0	6	0	0	6	0	0	0	0	0	0	0	10	0	0	0	0	0	0	3	0	0	0	0	0	0	0	0	0	0	0
2022-05-18	0	2	0	0	8	0	1	8	0	0	0	0	0	0	0	10	0	0	0	0	0	0	3	0	0	0	0	1	0	0	0	0	0	0
2022-05-19	0	1	0	0	7	0	1	7	0	0	0	0	0	0	0	9	0	0	0	0	0	0	5	0	0	0	0	2	0	0	0	0	0	0
2022-05-20	0	2	0	0	10	0	2	10	0	0	0	0	0	0	0	6	0	0	0	0	0	0	5	0	0	0	0	2	0	0	0	0	0	0
2022-05-21	0	2	0	0	7	0	3	7	0	0	0	0	0	0	0	6	0	0	0	0	0	0	6	0	0	0	0	2	0	0	0	0	0	0
2022-05-22	0	3	0	1	4	0	3	4	0	0	0	0	0	0	0	6	0	0	0	0	0	0	5	0	0	0	0	2	0	0	0	0	0	0
2022-05-23	0	3	0	1	5	0	3	5	0	0	0	0	0	0	0	5	0	0	0	0	0	0	4	0	0	0	0	1	0	0	0	0	0	0
2022-05-24	0	3	0	1	4	0	3	4	0	0	0	0	0	0	0	5	0	0	0	0	1	0	4	0	0	0	0	1	0	0	0	0	0	0
2022-05-25	0	3	0	0	8	0	3	8	0	0	0	0	0	0	0	5	0	0	0	0	1	0	4	0	0	0	0	1	0	0	0	0	0	0
2022-05-26	0	3	0	0	9	0	4	9	0	0	0	0	0	0	0	6	0	0	0	0	1	0	4	0	0	0	0	1	0	0	0	0	0	0
2022-05-27	0	3	0	0	9	0	3	9	0	0	0	0	0	0	0	2	0	0	0	0	1	0	3	0	0	0	0	1	0	0	0	0	0	0
2022-05-28	0	2	0	0	10	0	2	10	0	0	0	0	0	0	0	5	0	0	0	0	1	0	2	0	0	0	0	1	0	0	1	0	0	0
2022-05-29	0	2	0	0	5	0	3	5	0	0	0	0	0	0	0	6	0	0	0	0	1	0	3	0	0	0	0	1	0	0	1	0	0	0
2022-05-30	0	3	0	0	7	0	3	7	0	0	0	0	0	0	0	6	0	0	0	0	1	0	3	0	0	0	0	1	0	0	1	0	3	0
2022-05-31	0	4	0	0	7	0	3	7	0	0	0	0	0	0	0	7	0	0	0	0	0	0	3	0	0	0	0	0	0	0	1	0	0	0
2022-06-01	0	5	0	0	8	0	2	8	0	0	0	0	0	0	0	8	0	0	0	0	0	0	3	0	0	0	0	0	0	0	3	0	0	0
2022-06-02	0	4	0	0	8	0	3	8	0	0	0	0	0	1	0	9	0	0	0	0	0	0	4	0	0	0	0	0	0	1	3	0	0	0
2022-06-03	0	4	0	0	9	0	2	9	0	0	0	0	0	1	0	10	0	0	0	0	0	0	4	0	0	0	0	0	0	1	2	0	0	0
2022-06-04	0	4	0	0	9	0	3	9	0	0	0	0	0	1	0	11	0	0	0	0	0	0	4	0	0	0	0	0	0	1	3	0	0	0
2022-06-05	0	4	0	0	8	0	3	8	0	0	0	0	0	1	0	10	0	0	0	0	0	0	3	0	0	0	0	0	0	1	3	0	0	0
2022-06-06	0	3	0	0	7	0	5	7	0	0	0	0	0	1	0	10	0	0	0	0	0	0	4	0	0	0	0	0	0	1	3	0	0	0
2022-06-07	0	4	0	0	11	0	6	11	0	0	0	0	0	1	0	8	0	0	0	0	0	0	4	0	0	0	0	0	0	1	4	0	0	0
2022-06-08	0	4	0	0	8	0	7	8	0	0	0	0	0	1	0	11	0	0	0	0	0	0	4	0	0	0	0	0	0	1	4	0	4	0
2022-06-09	0	3	0	0	7	0	7	7	0	0	0	0	0	1	0	10	0	0	0	0	0	0	3	0	0	0	0	0	0	1	2	0	0	0
2022-06-10	0	3	0	1	8	0	8	8	0	0	0	0	0	1	0	10	0	0	0	0	0	0	4	0	0	0	0	0	0	1	2	3	1	0
2022-06-11	0	3	0	1	11	0	7	11	0	0	0	0	0	1	0	9	0	0	0	0	0	0	3	0	0	0	0	0	0	0	2	0	0	0
2022-06-12	0	2	0	1	11	0	5	11	0	0	0	0	0	1	0	10	0	0	0	0	0	0	4	0	0	0	0	0	0	0	2	0	0	0
2022-06-13	0	2	0	2	8	0	6	8	0	0	0	0	0	1	0	9	0	0	0	0	0	0	4	0	0	0	0	0	0	0	2	0	0	0
2022-06-14	0	2	0	1	7	0	4	7	0	0	0	0	0	1	0	9	0	0	0	0	0	0	2	0	0	0	0	0	0	0	2	0	0	0
2022-06-15	0	3	0	1	6	0	3	6	0	0	0	0	0	1	0	8	0	0	0	0	0	0	2	0	0	0	0	0	0	0	3	0	3	0
2022-06-16	0	3	0	0	8	0	4	8	0	0	0	0	0	0	0	5	0	0	0	0	0	0	1	0	0	0	0	0	0	0	3	0	0	0
2022-06-17	0	3	0	0	7	0	4	7	0	0	0	0	0	0	0	5	0	0	0	0	0	0	0	0	0	0	0	0	0	0	3	0	0	0
2022-06-18	0	5	0	0	8	0	5	8	0	0	0	0	0	0	0	4	0	0	0	0	0	0	1	0	0	0	0	0	0	0	4	0	0	0
2022-06-19	0	7	0	0	9	0	4	9	0	0	0	0	0	0	0	8	0	0	0	0	0	0	2	0	0	0	0	0	0	0	2	0	0	0
2022-06-20	0	7	0	0	14	0	3	14	0	0	0	0	0	0	0	5	0	0	0	0	0	0	2	0	0	0	0	0	0	0	2	0	0	0
2022-06-21	0	7	0	0	15	0	3	15	0	0	0	0	0	0	0	6	0	0	0	0	0	0	2	0	0	0	0	0	0	0	2	0	0	0
2022-06-22	0	7	0	0	15	0	4	15	0	0	0	0	0	0	0	9	0	0	0	0	0	0	2	0	0	0	0	0	0	0	1	0	0	0
2022-06-23	0	6	0	0	16	0	3	16	0	0	0	0	0	0	0	12	0	0	0	0	0	0	2	0	0	0	0	0	0	0	1	0	0	0
2022-06-24	0	7	0	0	13	0	3	13	0	0	0	0	0	0	0	13	0	0	0	0	0	0	4	0	0	0	0	0	0	0	2	0	0	0
2022-06-25	0	3	0	0	10	0	1	10	0	0	0	0	0	0	0	14	0	0	0	0	0	0	4	0	0	0	0	0	0	0	2	0	0	0
2022-06-26	0	3	0	0	14	0	1	14	0	0	0	0	0	0	0	14	0	0	0	0	0	0	4	0	0	0	0	0	0	0	2	0	0	0
2022-06-27	0	1	0	0	15	0	1	15	0	0	0	0	0	0	0	15	0	0	0	0	0	0	3	0	0	0	0	0	0	0	2	0	0	0
2022-06-28	0	1	0	0	15	0	1	15	0	0	0	0	0	0	0	16	0	0	0	0	0	0	2	0	0	0	0	0	0	0	2	0	5	0
2022-06-29	0	0	0	0	11	0	2	11	0	0	0	0	0	0	0	10	0	0	0	0	0	0	2	0	0	0	0	0	0	0	2	0	0	0
2022-06-30	0	2	0	0	13	0	2	13	0	0	0	0	0	0	0	11	0	0	0	0	0	0	2	0	0	0	0	0	0	0	2	0	0	0
2022-07-01	1	2	0	0	9	0	2	9	0	0	0	0	0	0	0	10	0	0	0	0	0	0	2	0	0	0	0	0	0	0	2	0	0	0
2022-07-02	1	3	0	0	9	0	1	9	0	0	0	0	0	0	0	8	0	0	0	0	0	0	0	0	0	0	0	0	0	0	1	0	4	0
2022-07-03	1	4	0	0	11	0	1	11	0	0	0	0	0	0	0	6	0	0	0	0	0	0	0	0	0	0	0	0	0	0	1	0	0	0
2022-07-04	1	5	0	0	14	0	1	14	0	0	0	0	0	0	0	6	0	0	0	0	0	0	0	0	0	0	0	0	0	0	1	0	0	0
2022-07-05	1	4	0	0	16	0	1	16	0	0	0	0	0	1	0	8	0	0	0	0	0	0	0	0	0	0	0	0	0	0	3	0	0	0
2022-07-06	1	4	0	0	18	0	1	18	0	0	0	0	0	1	0	8	0	0	0	0	0	0	0	0	0	0	0	0	0	0	3	0	1	0
2022-07-07	1	3	0	0	18	0	1	18	0	0	0	0	0	1	0	9	0	0	0	0	0	0	1	0	0	0	0	0	0	0	3	0	0	0
2022-07-08	1	3	0	0	17	0	3	17	0	0	0	0	0	1	0	8	0	0	0	0	0	0	3	0	0	0	0	0	0	0	3	0	0	0
2022-07-09	1	3	0	0	13	0	3	13	0	0	0	0	0	1	0	7	0	0	0	0	0	0	3	0	0	0	0	0	0	0	3	0	0	0
2022-07-10	1	4	0	0	10	0	3	10	0	0	0	0	0	1	0	9	0	0	0	0	0	0	4	0	0	0	0	0	0	0	2	0	0	0
2022-07-11	0	5	0	0	13	0	3	13	0	0	0	0	0	1	0	10	0	0	0	0	0	0	6	0	0	0	0	0	0	0	2	0	0	0
2022-07-12	0	5	0	0	15	1	3	15	0	0	0	0	0	0	0	10	0	0	0	0	0	0	6	0	0	0	0	0	0	0	2	0	2	0
2022-07-13	0	4	0	0	10	1	3	10	0	0	0	0	0	0	0	9	0	0	0	0	0	0	6	0	0	0	0	0	0	0	2	0	0	0
2022-07-14	0	4	0	0	11	1	3	11	0	0	0	0	0	0	0	10	0	0	0	0	0	0	6	0	0	0	0	0	0	0	2	0	1	0
2022-07-15	0	4	0	0	9	0	2	9	0	0	0	0	0	0	0	10	0	0	0	0	0	0	6	0	0	0	0	0	0	0	3	0	1	0
2022-07-16	0	8	0	0	11	0	2	11	0	0	0	0	0	0	0	8	0	0	0	0	0	0	6	0	0	0	0	0	0	0	3	0	1	0
2022-07-17	0	6	0	0	12	0	2	12	0	0	0	0	0	0	0	8	0	0	0	0	0	0	5	0	0	0	0	0	0	0	3	0	1	0
2022-07-18	0	6	0	0	12	0	3	12	0	0	0	0	0	0	0	9	0	0	0	0	0	0	4	0	0	0	0	0	0	0	3	0	1	0
2022-07-19	0	6	0	0	9	0	1	9	0	0	0	0	0	0	0	9	0	0	0	0	0	0	4	0	0	0	0	0	0	0	3	0	1	0
2022-07-20	0	2	0	0	11	0	1	11	0	0	0	0	0	0	0	7	0	0	0	0	0	0	4	0	0	0	0	0	0	0	3	0	0	0
2022-07-21	0	1	0	0	8	0	1	8	0	0	0	0	0	0	0	10	0	0	0	0	0	0	3	0	0	0	0	0	0	0	3	0	0	0
2022-07-22	0	1	0	0	6	0	2	6	0	0	0	0	0	0	0	10	0	0	0	0	0	0	2	0	0	0	0	0	0	0	3	0	0	0
2022-07-23	0	2	0	0	5	0	2	5	0	0	0	0	0	0	0	8	0	0	0	0	0	0	2	0	0	0	0	0	0	0	3	0	0	0
2022-07-24	0	3	0	0	5	0	2	5	0	0	0	0	0	0	0	8	0	0	0	0	0	0	2	0	0	0	0	0	0	0	0	0	0	0
2022-07-25	0	3	0	0	1	0	2	1	0	0	0	0	0	0	0	7	0	0	0	0	0	0	0	0	0	0	0	0	0	0	0	0	0	0
2022-07-26	0	5	0	0	1	0	1	1	0	0	0	0	0	0	0	7	0	0	0	0	0	0	0	0	0	0	0	0	0	0	0	0	0	0
2022-07-27	0	5	0	0	2	0	1	2	0	0	0	0	0	0	0	6	0	0	0	0	0	0	1	0	0	0	0	0	0	0	0	0	0	0
2022-07-28	0	6	0	0	1	0	2	1	0	0	0	0	0	0	0	7	0	0	0	0	0	0	1	0	0	0	0	0	1	0	0	0	0	0
2022-07-29	0	6	0	0	1	0	1	1	0	0	0	0	0	1	0	7	0	0	0	0	0	0	2	0	0	0	0	0	1	0	0	0	0	0
2022-07-30	0	5	0	0	1	0	1	1	0	0	0	0	0	1	0	4	0	0	0	0	0	0	2	0	0	0	0	0	1	0	0	0	0	0
2022-07-31	0	3	0	0	1	0	1	1	0	0	0	0	0	1	0	3	0	0	0	0	0	0	2	0	0	0	0	0	1	0	0	0	0	0
2022-08-01	0	3	0	0	0	0	1	0	0	0	0	0	0	1	0	2	0	0	0	0	0	0	2	0	0	0	0	0	1	0	0	0	0	0
2022-08-02	0	3	0	0	0	0	1	0	0	0	0	0	0	1	0	2	0	0	0	0	0	0	2	0	0	0	0	0	1	0	0	0	0	0
2022-08-03	0	3	0	0	0	0	1	0	0	0	0	0	0	1	0	2	0	0	0	0	0	0	2	0	0	0	0	0	0	0	0	0	0	0
2022-08-04	0	5	0	0	0	0	1	0	0	0	0	0	0	1	0	3	0	0	0	0	0	0	2	0	0	0	0	0	0	0	1	0	0	0
2022-08-05	0	5	0	0	0	0	1	0	0	0	0	0	0	1	0	4	0	0	0	0	0	0	1	0	0	0	0	0	0	0	1	0	0	0
2022-08-06	0	2	0	0	2	0	1	2	0	0	0	0	0	1	0	4	0	0	0	0	0	0	1	0	0	0	0	0	0	0	1	0	0	0
2022-08-07	0	2	0	0	2	0	1	2	0	0	0	0	0	1	0	3	0	0	0	0	0	0	0	0	0	0	0	0	0	0	2	0	2	0
2022-08-08	0	3	0	0	3	0	2	3	0	0	0	0	0	1	0	4	0	0	0	0	0	0	0	0	0	0	0	0	0	0	2	0	0	0
2022-08-09	0	3	0	0	3	0	2	3	0	0	0	0	0	1	0	4	0	0	0	0	0	0	0	0	0	0	0	0	0	0	2	0	0	0
2022-08-10	0	4	0	0	3	0	4	3	0	0	0	0	0	1	0	4	0	0	0	0	0	0	0	0	0	0	0	0	0	0	3	0	0	0
2022-08-11	0	3	0	0	4	0	4	4	0	0	0	0	0	1	0	3	0	0	0	0	0	0	0	0	0	0	0	0	0	0	3	0	0	0
2022-08-12	0	3	0	0	4	0	4	4	0	0	0	0	0	1	0	4	0	0	0	0	0	0	0	0	0	0	0	0	0	0	3	0	0	0
2022-08-13	0	2	0	0	5	0	6	5	0	0	0	0	1	1	0	2	0	0	1	0	0	0	0	0	0	0	0	0	0	0	2	0	0	0
2022-08-14	0	2	0	0	4	0	6	4	0	0	0	0	1	1	0	3	0	0	1	0	0	0	0	0	0	0	0	0	0	0	2	0	0	0
2022-08-15	0	1	0	0	4	0	5	4	0	0	0	0	1	1	0	3	0	0	1	0	0	0	0	0	0	0	0	0	0	0	3	0	0	0
2022-08-16	0	2	0	0	6	0	5	6	0	0	0	0	1	1	0	3	0	0	1	0	0	0	0	0	0	0	0	0	0	0	2	0	2	0
2022-08-17	0	3	0	0	6	0	5	6	0	0	0	0	1	0	0	4	0	0	1	0	0	0	1	0	0	0	0	0	0	0	3	0	0	0
2022-08-18	0	3	0	0	4	0	6	4	0	0	0	0	1	0	0	3	0	0	1	0	0	0	1	0	0	0	0	0	0	0	3	0	0	0
2022-08-19	0	2	0	0	4	0	7	4	0	0	0	0	1	0	0	3	0	0	1	0	0	0	1	0	0	0	0	1	0	0	3	0	0	0
2022-08-20	0	3	0	0	4	1	7	4	0	0	0	0	1	0	0	3	0	0	1	0	0	0	1	0	0	0	0	1	0	0	3	0	0	0
2022-08-21	0	2	0	0	5	1	7	5	0	0	0	0	1	0	0	4	0	0	0	0	0	0	1	0	0	0	0	1	0	0	3	0	0	0
2022-08-22	0	2	0	0	6	1	7	6	0	0	0	0	1	0	0	3	0	0	0	0	0	0	2	0	0	0	0	0	0	0	4	0	0	0
2022-08-23	0	2	0	0	4	1	5	4	0	0	0	0	1	1	0	3	0	0	0	0	0	0	3	0	0	0	0	0	0	0	4	0	0	0
2022-08-24	0	3	0	0	4	0	4	4	0	0	0	0	1	1	0	3	0	0	0	0	0	0	4	0	0	0	0	0	0	0	4	0	0	0
2022-08-25	0	3	0	0	3	0	4	3	0	0	0	0	1	1	0	4	0	0	0	0	0	0	3	0	0	0	0	0	0	0	3	0	0	0
2022-08-26	0	2	0	0	2	0	3	2	0	0	0	0	0	1	0	3	0	0	0	0	0	0	3	0	0	0	0	0	0	0	3	0	0	0
2022-08-27	0	3	0	0	2	0	2	2	0	0	0	0	0	1	0	3	0	0	0	0	0	0	3	0	0	0	0	0	0	0	3	0	0	0
2022-08-28	0	3	0	0	2	0	2	2	0	0	0	0	0	1	0	3	0	0	0	0	0	0	3	0	0	0	0	0	0	0	1	0	0	0
2022-08-29	0	3	0	0	2	0	2	2	0	0	0	0	1	1	0	4	0	0	0	0	0	0	4	0	0	0	0	0	0	0	2	0	0	0
2022-08-30	0	3	0	0	2	0	1	2	0	0	0	0	1	1	0	3	0	0	0	0	0	0	3	0	0	0	0	0	0	0	2	0	0	0
2022-08-31	0	3	0	0	1	0	1	1	0	0	0	0	1	2	0	3	0	0	0	0	0	0	3	0	0	0	0	0	0	0	3	0	0	0
2022-09-01	0	3	0	0	1	0	2	1	0	0	0	0	1	2	0	3	0	0	0	0	0	0	3	0	0	0	0	0	0	0	3	0	0	0
2022-09-02	0	3	0	0	1	0	2	1	0	0	0	0	1	2	0	4	0	0	0	0	0	0	3	0	0	0	0	0	0	0	2	0	0	0
2022-09-03	0	4	0	0	1	0	2	1	0	0	0	0	1	1	0	6	0	0	0	0	0	0	4	0	0	0	0	0	0	0	2	0	0	0
2022-09-04	1	5	0	0	1	0	2	1	0	0	0	0	0	1	0	6	0	0	0	0	0	0	3	0	0	0	0	0	0	0	2	0	0	0
2022-09-05	1	4	0	0	0	0	2	0	0	0	0	0	0	1	0	6	0	0	0	0	1	0	3	0	0	0	0	0	0	0	2	0	0	0
2022-09-06	1	4	0	0	0	0	3	0	0	0	0	0	0	1	0	6	0	0	0	0	1	0	3	0	0	0	0	0	0	0	2	0	0	0
2022-09-07	1	4	0	0	0	0	3	0	0	0	0	0	0	1	0	5	0	0	0	0	1	0	3	0	0	0	0	0	0	0	1	0	0	0
2022-09-08	1	4	0	0	0	0	2	0	0	0	0	0	0	1	0	6	0	0	0	0	1	0	3	0	0	0	0	0	0	0	1	0	0	0
2022-09-09	1	3	0	0	0	0	2	0	0	0	0	0	0	1	0	6	0	0	0	0	1	0	4	0	0	0	0	0	0	0	1	0	0	0
2022-09-10	1	2	0	0	1	0	2	1	0	0	0	0	0	1	0	5	0	0	0	0	1	0	4	0	0	0	0	0	0	0	1	0	0	0
2022-09-11	1	2	0	0	1	0	2	1	0	0	0	0	0	1	0	4	0	0	0	0	1	0	4	0	0	0	0	0	0	0	1	0	0	0
2022-09-12	1	2	0	0	1	0	2	1	0	0	0	0	0	1	0	3	0	0	0	0	1	0	3	0	0	0	0	0	0	0	1	0	0	0
2022-09-13	0	2	0	0	1	0	2	1	0	0	0	0	0	1	0	3	0	0	0	0	1	0	3	0	0	0	0	0	0	0	0	0	0	0
2022-09-14	0	1	0	0	1	0	2	1	0	0	0	0	0	1	0	4	0	0	0	0	1	0	3	0	0	0	0	0	0	0	0	0	0	0
2022-09-15	0	1	0	0	3	0	2	3	0	0	0	0	0	0	0	2	0	0	0	0	1	0	3	0	0	0	0	0	0	0	1	0	0	0
2022-09-16	0	1	0	0	3	0	4	3	0	0	0	0	0	0	0	1	0	0	0	0	1	0	4	0	0	0	0	0	0	0	1	0	0	0
2022-09-17	0	1	0	0	3	0	3	3	0	0	0	0	0	0	0	1	0	0	0	0	1	0	4	0	0	0	0	0	0	0	1	0	0	1
2022-09-18	0	1	0	0	3	0	3	3	0	0	0	0	0	0	0	2	0	0	0	0	1	0	4	0	0	0	0	0	0	0	1	0	0	1
2022-09-19	0	1	0	0	3	0	3	3	0	0	0	0	1	0	0	2	0	0	0	0	0	0	3	0	0	0	0	1	0	0	2	0	0	1
2022-09-20	0	1	0	0	4	0	3	4	0	0	0	0	1	0	0	4	0	0	0	0	0	0	3	0	0	0	0	1	0	0	2	0	0	1
2022-09-21	0	1	0	0	5	0	3	5	0	0	0	0	1	0	0	5	0	0	0	0	0	0	3	0	0	0	0	1	0	0	3	0	0	1
2022-09-22	0	1	0	0	4	0	3	4	0	0	0	0	1	0	0	5	0	0	0	0	0	0	3	0	0	0	0	2	0	0	3	0	0	1
2022-09-23	0	1	0	0	7	1	2	7	0	0	0	0	1	0	0	5	0	0	0	0	0	0	3	0	0	0	0	2	0	0	3	0	0	1
2022-09-24	0	2	0	0	7	1	2	7	0	0	0	0	1	0	0	6	0	0	0	0	0	0	3	0	0	0	0	2	0	0	2	0	0	1
2022-09-25	0	2	0	0	8	2	2	8	0	0	0	0	1	0	0	6	0	0	0	0	0	0	2	0	0	0	0	2	0	0	1	0	0	1
2022-09-26	0	3	0	0	8	2	3	8	0	0	0	0	1	0	0	6	0	0	1	0	0	0	2	0	0	0	0	2	0	0	1	0	0	1
2022-09-27	0	3	0	0	9	2	3	9	0	0	0	0	1	0	0	8	0	0	1	0	0	0	2	0	0	0	0	2	0	0	1	0	0	1
2022-09-28	0	3	0	0	6	1	3	6	0	0	0	0	1	0	0	8	0	0	1	0	0	0	2	0	0	0	0	1	0	0	1	0	0	1
2022-09-29	0	3	0	0	5	1	5	5	0	0	0	0	1	0	0	8	0	0	1	0	0	0	2	0	0	0	0	1	0	0	1	0	0	0
2022-09-30	0	3	0	0	4	1	6	4	0	0	0	0	1	0	0	7	0	0	1	0	0	0	1	0	0	0	0	1	0	0	1	0	0	0
2022-10-01	0	5	0	0	6	0	6	6	0	0	0	0	1	0	0	7	0	0	0	0	0	0	1	0	0	0	0	1	0	0	3	0	0	0
2022-10-02	0	4	0	0	8	0	7	8	0	0	0	0	1	0	0	6	0	0	0	0	0	0	1	0	0	0	0	1	0	0	3	0	0	0
2022-10-03	0	5	0	0	6	0	7	6	0	0	0	0	1	0	0	6	0	0	0	0	0	0	2	0	0	0	0	1	0	0	4	0	0	0
2022-10-04	0	4	0	0	5	0	6	5	0	0	0	0	0	0	0	6	0	0	0	0	0	0	3	0	0	0	0	1	0	0	3	0	0	0
2022-10-05	0	4	0	0	5	0	4	5	0	0	0	0	0	0	0	5	0	0	0	0	0	0	3	0	0	0	0	0	0	0	3	0	0	0
2022-10-06	0	3	0	0	4	0	4	4	0	0	0	0	0	0	0	3	0	0	0	0	0	0	4	0	0	0	0	0	0	0	4	0	0	0
2022-10-07	0	3	0	0	0	0	4	0	0	0	0	0	0	0	0	6	0	0	0	0	0	0	4	0	0	0	0	0	0	0	5	0	0	0
2022-10-08	0	3	0	0	1	0	4	1	0	0	0	0	0	0	0	6	0	0	0	0	0	0	4	0	0	0	0	0	0	0	5	0	0	0
2022-10-09	0	2	0	0	1	0	3	1	0	0	0	0	0	0	0	6	0	0	0	0	0	0	3	0	0	0	0	0	0	0	5	0	0	0
2022-10-10	0	1	0	0	1	0	3	1	0	0	0	0	0	0	0	4	0	0	0	0	0	0	3	0	0	0	0	0	0	0	3	0	0	0
2022-10-11	0	1	0	0	1	0	1	1	0	0	0	0	0	0	0	4	0	0	0	0	0	0	3	0	0	0	0	0	0	0	2	0	0	0
2022-10-12	0	1	0	0	1	0	1	1	0	0	0	0	0	0	0	5	0	0	0	0	0	0	3	0	0	0	0	0	0	0	2	0	0	0
2022-10-13	0	1	0	0	1	0	1	1	0	0	0	0	0	0	0	5	0	0	0	0	0	0	3	0	0	0	0	0	0	0	1	0	0	0
2022-10-14	0	0	0	0	1	1	1	1	0	0	0	0	0	0	0	4	0	0	0	0	0	0	3	0	0	0	0	0	0	0	3	0	0	0
2022-10-15	0	0	0	0	1	1	1	1	0	0	0	0	0	0	0	4	0	0	0	0	0	0	3	0	0	0	0	0	0	0	3	0	0	0
2022-10-16	0	0	0	0	1	0	1	1	0	0	0	0	0	0	0	4	0	0	0	0	0	0	4	0	0	0	0	0	0	0	2	0	0	0
2022-10-17	0	0	0	0	0	0	1	0	0	0	0	0	0	0	0	2	0	0	0	0	0	0	3	0	0	0	0	0	0	0	2	0	0	0
2022-10-18	0	0	0	0	0	0	1	0	0	0	0	0	0	0	0	3	0	0	0	0	0	0	2	0	0	0	0	0	0	0	2	0	0	0
2022-10-19	0	0	0	0	0	0	0	0	0	0	0	0	0	0	0	3	0	0	0	0	0	0	2	0	0	0	0	0	0	0	0	0	0	0
2022-10-20	0	0	0	0	0	0	0	0	0	0	0	0	0	0	0	3	0	0	0	0	0	0	2	0	0	0	0	0	0	0	0	0	0	0
2022-10-21	0	0	0	0	0	0	1	0	0	0	0	0	0	0	0	2	0	0	0	0	0	0	2	0	0	0	0	0	0	0	0	0	0	0
2022-10-22	0	0	0	0	0	0	1	0	0	0	0	0	0	0	0	2	0	0	0	0	0	0	1	0	0	0	0	0	0	0	0	0	0	0
2022-10-23	0	0	0	0	1	0	2	1	0	0	0	0	0	0	0	3	0	0	0	0	0	0	2	0	0	0	0	0	0	0	0	0	0	0
2022-10-24	0	0	0	0	1	0	3	1	0	0	0	0	0	0	0	3	0	0	0	0	0	0	2	0	0	0	0	0	0	0	0	0	0	0
2022-10-25	0	0	0	0	2	0	3	2	0	0	0	0	0	0	0	3	0	0	0	0	0	0	2	0	0	0	0	0	0	0	0	0	0	0
2022-10-26	0	0	0	0	2	0	3	2	0	0	0	0	0	0	0	5	0	0	0	0	0	0	1	0	0	0	0	0	0	0	0	0	0	0
2022-10-27	0	0	0	0	1	0	3	1	0	0	0	0	0	0	0	5	0	0	0	0	0	0	1	0	0	0	0	0	0	0	0	0	0	0
2022-10-28	0	0	0	0	1	0	3	1	0	0	0	0	0	0	0	5	0	0	0	0	0	0	0	0	0	0	0	0	0	0	0	0	0	0
2022-10-29	0	0	0	0	1	0	3	1	0	0	0	0	0	0	0	5	0	0	0	0	0	0	0	0	0	0	0	0	0	0	0	0	0	0
2022-10-30	0	1	0	0	2	0	3	2	0	0	0	0	0	0	0	5	0	0	0	0	0	0	0	0	0	0	0	0	0	0	1	0	0	0
2022-10-31	0	1	0	0	2	0	2	2	0	0	0	0	0	0	0	7	0	0	0	0	0	0	0	0	0	0	0	0	0	0	1	0	0	0
2022-11-01	0	1	0	0	2	0	1	2	0	0	0	0	0	0	0	6	0	0	0	0	0	0	1	0	0	0	0	0	0	0	1	0	0	0
2022-11-02	0	1	0	0	2	0	1	2	0	0	0	0	0	0	0	7	0	0	0	0	0	0	1	0	0	0	0	0	1	0	1	0	0	0
2022-11-03	0	1	0	0	2	0	1	2	0	0	0	0	1	0	0	6	0	0	0	0	0	0	1	0	0	0	0	0	1	0	1	0	0	0
2022-11-04	0	1	0	0	2	0	1	2	0	0	0	0	1	0	0	4	0	0	0	0	0	0	2	0	0	0	0	0	1	0	1	0	0	0
2022-11-05	0	2	0	0	1	0	2	1	0	0	0	0	1	0	0	4	0	0	0	0	0	0	2	0	0	0	0	0	1	0	0	0	0	0
2022-11-06	0	1	0	0	1	0	2	1	0	0	0	0	1	0	0	4	0	0	0	0	0	0	2	0	0	0	0	0	0	0	1	0	0	0
2022-11-07	0	2	0	0	1	0	1	1	0	0	0	0	1	0	0	4	0	0	0	0	0	0	2	0	0	0	0	0	0	0	1	0	0	0
2022-11-08	0	2	0	0	1	0	1	1	0	0	0	0	1	0	0	6	0	0	0	0	0	0	2	0	0	0	0	0	0	0	1	0	0	0
2022-11-09	0	3	0	0	1	0	1	1	0	0	0	0	1	0	0	7	0	0	0	0	0	0	3	0	0	0	0	0	0	0	1	0	0	0
2022-11-10	0	4	0	0	1	0	2	1	0	0	0	0	1	0	0	8	0	0	0	0	0	0	2	0	0	0	0	0	0	0	1	0	0	0
2022-11-11	0	4	0	0	1	0	2	1	0	0	0	0	1	0	0	8	0	0	0	0	0	0	3	0	0	0	0	0	0	0	1	0	0	0
2022-11-12	0	4	0	0	0	0	2	0	0	0	0	0	1	0	0	8	0	0	0	0	0	0	4	0	0	0	0	0	0	0	1	0	2	0
2022-11-13	0	5	0	0	0	0	3	0	0	0	0	0	0	0	0	5	0	0	0	0	0	0	4	0	0	0	0	0	0	0	2	0	0	0
2022-11-14	0	5	0	0	0	0	3	0	0	0	0	0	0	0	0	6	0	0	0	0	0	0	4	0	0	0	0	0	0	0	4	0	2	0
2022-11-15	0	5	0	0	0	0	2	0	0	0	0	0	0	0	0	5	0	0	0	0	0	0	3	0	0	0	0	0	0	0	3	1	3	0
2022-11-16	0	5	0	0	1	0	2	1	0	0	0	0	0	0	0	3	0	0	0	0	0	0	3	0	0	0	0	0	0	0	3	1	2	0
2022-11-17	0	5	0	0	1	0	2	1	0	0	0	0	0	0	0	5	0	0	0	0	0	0	3	0	0	0	0	0	0	0	3	0	2	0
2022-11-18	0	5	0	0	1	0	3	1	0	0	0	0	0	0	0	4	0	0	0	0	0	0	2	0	0	0	0	0	0	0	3	0	2	0
2022-11-19	0	4	0	0	1	0	2	1	0	0	0	0	0	0	0	4	0	0	0	0	0	0	3	0	0	0	0	0	0	0	3	0	0	0
2022-11-20	0	3	0	0	1	1	2	1	0	0	0	0	0	0	0	2	0	0	0	0	0	0	4	0	0	0	0	0	0	0	4	0	0	0
2022-11-21	0	3	0	0	2	1	2	2	0	0	0	0	0	0	0	2	0	0	0	0	0	0	4	0	0	0	0	0	0	0	4	0	2	0
2022-11-22	0	3	0	0	2	1	2	2	0	0	0	0	0	0	0	2	0	0	0	0	0	0	3	0	0	0	0	0	0	0	4	1	2	0
2022-11-23	0	1	0	0	2	1	1	2	0	0	0	0	0	0	0	3	0	0	0	0	0	0	2	0	0	0	0	1	0	0	3	0	0	0
2022-11-24	0	1	0	0	2	1	0	2	0	0	0	0	0	0	0	5	0	0	0	0	0	0	2	0	0	0	0	2	0	0	3	2	0	0
2022-11-25	0	1	0	0	4	0	0	4	0	0	0	0	0	0	0	9	0	0	0	0	0	0	2	0	0	0	0	2	0	0	3	3	0	0
2022-11-26	0	0	0	0	6	0	0	6	0	0	0	0	0	0	0	10	0	0	0	0	0	0	3	0	0	0	0	2	0	0	2	0	0	0
2022-11-27	0	0	0	0	6	0	0	6	0	0	0	0	0	0	0	9	0	0	0	0	0	0	3	0	0	0	0	2	0	0	2	0	0	0
2022-11-28	0	0	0	0	6	0	1	6	0	0	0	0	0	1	0	9	0	0	0	0	0	0	2	0	0	0	0	2	0	0	2	0	0	0
2022-11-29	0	1	0	0	7	0	1	7	0	0	0	0	0	1	0	9	0	0	0	0	0	0	2	0	0	0	0	2	0	0	1	0	0	0
2022-11-30	0	1	0	0	8	0	2	8	0	0	0	0	0	1	0	9	0	0	0	0	0	0	2	0	0	0	0	3	0	0	2	0	0	0
2022-12-01	0	2	0	0	7	0	3	7	0	0	0	0	0	1	0	9	0	0	0	0	0	0	2	0	0	0	0	2	0	0	3	0	2	0
2022-12-02	0	3	0	0	6	0	3	6	0	0	0	0	0	1	0	10	0	0	0	0	0	0	2	0	0	0	0	2	0	0	2	0	0	0
2022-12-03	0	3	0	0	4	0	4	4	0	0	0	0	0	1	0	10	0	0	0	0	0	0	2	0	0	0	0	2	0	0	2	0	0	0
2022-12-04	0	3	0	0	2	0	4	2	0	0	0	0	0	1	0	8	0	0	0	0	0	0	2	0	0	0	0	2	0	0	2	0	0	0
2022-12-05	0	3	0	0	2	0	3	2	0	0	0	0	0	1	0	7	0	0	0	0	0	0	4	0	0	0	0	2	0	0	3	0	2	0
2022-12-06	0	3	0	0	3	0	3	3	0	0	0	0	0	1	0	7	0	0	0	0	0	0	3	0	0	0	0	2	0	0	3	0	0	0
2022-12-07	0	3	0	0	3	0	3	3	0	0	0	0	0	1	0	7	0	0	0	0	0	0	3	0	0	0	0	2	0	0	3	0	0	0
2022-12-08	0	3	0	0	3	0	2	3	0	0	0	0	0	1	0	5	0	0	0	0	0	0	4	0	0	0	0	2	0	0	3	0	0	0
2022-12-09	0	3	0	0	2	0	2	2	0	0	0	0	0	0	0	5	0	0	0	0	0	0	4	0	0	0	0	0	0	0	3	0	2	0
2022-12-10	0	3	0	0	2	0	1	2	0	0	0	0	0	0	0	4	0	0	0	0	0	0	4	0	0	0	0	0	0	0	2	0	0	0
2022-12-11	0	2	0	0	1	0	0	1	0	0	0	0	0	0	0	4	0	0	0	0	0	0	5	0	0	0	0	0	0	0	2	0	0	0
2022-12-12	0	1	0	0	1	0	0	1	0	0	0	0	0	0	0	4	0	0	0	0	0	0	4	0	0	0	0	0	0	0	2	1	2	0
2022-12-13	0	1	0	0	1	0	1	1	0	0	0	0	1	0	0	5	0	0	0	0	0	0	4	0	0	0	0	0	0	0	2	0	0	0
2022-12-14	0	1	0	0	2	0	2	2	0	0	0	0	1	0	0	5	0	0	0	0	0	0	4	0	0	0	0	0	0	0	3	1	2	0
2022-12-15	0	1	0	0	3	0	1	3	0	0	0	0	1	0	0	5	0	0	0	0	0	0	2	0	0	0	0	1	0	0	3	0	0	0
2022-12-16	0	1	0	0	4	0	1	4	0	0	0	0	1	0	0	3	0	0	0	0	0	0	2	0	0	0	0	1	0	0	2	0	0	0
2022-12-17	0	1	0	0	3	0	2	3	0	0	0	0	1	0	0	3	0	0	0	0	0	0	2	0	0	0	0	1	0	0	2	0	0	0
2022-12-18	0	0	0	0	3	0	2	3	0	0	0	0	1	0	0	4	0	0	0	0	0	0	1	0	0	0	0	1	0	0	2	0	0	0
2022-12-19	0	0	0	0	3	0	2	3	0	0	0	0	1	0	0	6	0	0	0	0	0	0	2	0	0	0	0	1	0	0	3	0	0	0
2022-12-20	0	0	0	0	3	0	1	3	0	0	0	0	1	0	0	6	0	0	0	0	0	0	1	0	0	0	0	1	0	0	3	0	1	0
2022-12-21	0	0	0	0	2	0	1	2	0	0	0	0	1	0	0	6	0	0	0	0	0	0	1	0	0	0	0	1	0	0	3	0	0	0
2022-12-22	0	0	0	0	2	0	0	2	0	0	0	0	0	0	0	7	0	0	0	0	0	0	1	0	0	0	0	0	0	0	3	0	0	0
2022-12-23	0	1	0	0	2	0	1	2	0	0	0	0	0	0	0	5	0	0	0	0	0	0	1	0	0	0	0	1	0	0	3	0	1	0
2022-12-24	0	1	0	0	1	0	1	1	0	0	0	0	0	0	0	4	0	0	0	0	0	0	0	0	0	0	0	1	0	0	3	0	0	0
2022-12-25	0	1	0	0	1	0	1	1	0	0	0	0	0	0	0	2	0	0	0	0	0	0	0	0	0	0	0	1	0	0	1	0	0	0
2022-12-26	0	2	0	0	0	0	3	0	0	0	0	0	0	0	0	3	0	0	0	0	0	0	0	0	0	0	0	1	0	0	0	0	0	0
2022-12-27	0	3	0	0	3	0	4	3	0	0	0	0	0	0	0	3	0	0	0	0	0	0	0	0	0	0	0	1	0	0	1	0	0	0
2022-12-28	0	5	0	0	4	0	4	4	0	0	0	0	0	0	0	4	0	0	0	0	0	0	1	0	0	0	0	1	0	0	1	0	0	0
2022-12-29	1	7	0	0	7	0	4	7	0	0	0	0	0	0	0	7	0	0	0	0	0	0	1	0	0	0	0	1	0	0	2	0	0	0
2022-12-30	0	10	0	0	9	0	6	9	0	0	0	0	0	0	0	7	0	0	0	0	0	0	1	0	0	0	0	1	0	0	2	0	0	0
2022-12-31	0	9	0	0	9	0	7	9	0	0	0	0	0	0	0	8	0	0	0	0	0	0	1	0	0	0	0	1	0	0	2	0	0	0
2023-01-01	0	14	0	0	11	0	5	11	0	0	0	0	0	0	0	8	0	0	0	0	0	0	1	0	0	0	0	1	1	0	3	0	0	0
2023-01-02	0	15	0	0	11	0	4	11	0	0	0	0	0	0	0	8	0	0	0	0	0	0	1	0	0	0	0	1	1	0	2	0	0	0
2023-01-03	0	20	0	0	14	0	7	14	0	0	0	0	0	0	0	10	0	0	0	0	0	0	1	0	0	0	0	1	0	0	2	0	0	0
2023-01-04	0	34	0	0	15	0	9	15	0	0	0	0	0	0	0	10	0	0	0	0	0	0	1	0	0	0	0	0	0	0	2	0	4	0
2023-01-05	0	35	0	0	18	0	9	18	0	0	0	0	0	0	0	6	0	0	0	0	0	0	1	0	0	0	0	0	0	0	2	0	0	0
2023-01-06	0	40	0	0	16	0	7	16	0	0	0	0	0	0	0	8	0	0	0	0	0	0	2	0	0	0	0	1	0	0	2	1	3	0
2023-01-07	0	46	0	0	17	0	7	17	0	0	0	0	0	0	0	7	0	0	0	0	0	0	2	0	0	0	0	1	0	0	2	0	0	0
2023-01-08	0	45	0	0	16	0	7	16	0	0	0	0	0	0	0	8	0	0	0	0	0	0	2	0	0	0	0	1	0	0	2	0	0	0
2023-01-09	0	53	0	1	14	0	8	14	0	0	0	0	0	0	0	9	0	0	0	0	0	0	2	0	0	0	0	2	0	0	1	0	0	0
2023-01-10	0	66	0	1	14	0	8	14	0	0	0	0	0	0	0	10	0	0	0	0	0	0	2	0	0	0	0	2	0	0	2	0	0	0
2023-01-11	0	75	0	1	21	0	9	21	0	0	0	0	0	0	0	13	0	0	0	0	0	0	2	0	0	0	0	2	0	0	1	0	3	0
2023-01-12	0	94	0	1	21	0	9	21	0	0	0	0	0	0	0	14	0	0	0	0	0	0	2	0	0	0	0	2	0	0	1	0	0	0
2023-01-13	0	105	0	1	28	0	10	28	0	0	0	0	0	0	0	13	0	0	0	0	0	0	2	0	0	0	0	2	0	0	1	0	0	0
2023-01-14	0	105	0	0	29	0	14	29	0	0	0	0	0	0	0	14	0	0	0	0	0	0	2	0	0	0	0	1	0	0	1	0	0	0
2023-01-15	0	91	0	0	30	0	15	30	0	0	0	0	0	0	0	11	0	0	0	0	0	0	1	0	0	0	0	1	0	0	1	0	0	0
2023-01-16	0	104	0	0	32	0	16	32	0	0	0	0	0	1	0	12	0	0	0	0	0	0	1	0	0	0	0	2	0	0	1	0	0	0
2023-01-17	0	93	0	0	29	0	17	29	0	0	0	0	0	1	0	13	0	0	0	0	0	0	1	0	0	0	0	2	0	0	1	0	0	0
2023-01-18	0	96	0	0	35	0	21	35	0	0	0	0	0	1	0	15	0	0	0	0	0	0	1	0	0	0	0	2	0	0	1	0	0	0
2023-01-19	0	94	0	0	35	0	21	35	0	0	0	0	1	2	0	12	0	0	0	0	0	0	1	0	0	0	0	2	0	0	1	0	0	0
2023-01-20	0	82	0	0	31	0	21	31	0	0	0	0	1	2	0	12	0	0	0	0	0	0	3	0	0	0	0	1	0	0	2	0	0	0
2023-01-21	0	73	0	0	30	0	22	30	0	0	0	0	1	2	0	11	0	0	0	1	0	0	3	0	0	0	0	1	0	0	2	0	0	0
2023-01-22	0	67	0	0	23	1	21	23	0	0	0	0	1	3	0	8	0	0	0	0	0	0	4	0	0	0	0	1	0	0	0	0	0	0
2023-01-23	0	61	0	0	22	1	18	22	0	0	0	0	1	1	0	6	0	0	0	0	0	0	3	0	0	0	0	0	0	0	0	0	0	0
2023-01-24	0	56	0	0	10	1	13	10	0	0	0	0	1	1	0	6	0	0	0	0	0	0	2	0	0	0	0	0	0	0	0	0	0	0
2023-01-25	0	48	0	0	10	1	13	10	0	0	0	0	1	1	0	4	0	0	0	0	0	0	2	0	0	0	0	0	0	0	0	0	0	0
2023-01-26	0	39	0	0	7	1	9	7	0	0	0	0	1	1	0	3	0	0	0	0	0	0	2	0	0	0	0	0	0	0	0	0	0	0
2023-01-27	0	21	0	0	7	1	7	7	0	0	0	0	1	1	0	3	0	0	0	0	0	0	2	0	0	0	0	0	0	0	0	0	0	0
2023-01-28	0	17	0	0	7	1	5	7	0	0	0	0	0	1	0	2	0	0	0	0	0	0	2	0	0	0	0	0	0	0	0	0	0	0
2023-01-29	0	17	0	0	2	1	6	2	0	0	0	0	0	0	0	2	0	0	0	0	0	0	2	0	0	0	0	0	0	0	0	0	3	0
2023-01-30	0	9	0	0	2	0	4	2	0	0	0	0	1	0	0	2	0	0	0	0	0	0	2	0	0	0	0	0	0	0	0	1	1	0
2023-01-31	0	7	0	0	7	0	5	7	0	0	0	0	1	0	0	3	0	0	0	0	0	0	2	0	0	0	0	0	0	0	0	0	1	0
2023-02-01	0	8	0	0	7	0	5	7	0	0	0	0	1	0	0	1	0	0	0	0	0	0	0	0	0	0	0	0	0	0	0	0	4	0
2023-02-02	0	4	0	0	12	0	5	12	0	0	0	0	1	0	0	0	0	0	0	0	0	0	0	0	0	0	0	0	0	0	0	0	0	0
2023-02-03	0	7	0	0	13	0	4	13	0	0	0	0	1	0	0	0	0	0	0	0	0	0	0	0	0	0	0	0	0	0	0	0	0	0
2023-02-04	0	7	0	0	14	0	5	14	0	0	0	0	1	0	0	0	0	0	0	0	0	0	0	0	0	0	0	0	0	0	0	0	0	0
2023-02-05	0	7	0	0	11	0	4	11	0	0	0	0	1	0	0	1	0	0	0	0	0	0	0	0	0	0	0	0	0	0	0	0	0	0
2023-02-06	0	9	0	0	14	0	4	14	0	0	0	0	0	0	0	3	0	0	0	0	0	0	1	0	0	0	0	0	0	0	2	0	3	0
2023-02-07	0	10	0	0	13	0	5	13	0	0	0	0	0	0	0	4	0	0	0	0	0	0	1	0	0	0	0	1	0	0	2	0	1	0
2023-02-08	0	12	0	0	12	0	3	12	0	0	0	0	0	0	0	5	0	0	0	0	0	0	0	0	0	0	0	1	0	0	2	0	3	0
2023-02-09	0	11	0	0	11	0	4	11	0	0	0	0	0	0	0	6	0	0	0	0	0	0	1	0	0	0	0	1	0	0	2	0	0	0
2023-02-10	0	13	0	0	11	0	5	11	0	0	0	0	0	0	0	5	0	0	0	0	0	0	2	0	0	0	0	1	0	0	2	1	0	0
2023-02-11	0	16	0	0	12	0	7	12	0	0	0	0	0	0	0	6	0	0	0	0	0	0	2	0	0	0	0	1	1	0	2	0	0	0
2023-02-12	0	15	0	0	13	0	7	13	0	0	0	0	0	2	0	6	0	0	0	0	0	0	3	0	0	0	0	1	1	0	2	0	0	0
2023-02-13	0	17	0	0	13	0	9	13	0	0	0	0	0	2	0	7	0	0	0	0	0	0	3	0	0	0	0	1	1	0	2	0	1	0
2023-02-14	0	14	0	0	8	0	9	8	0	0	0	0	0	2	0	7	0	0	0	0	0	0	3	0	0	0	0	1	1	0	0	0	0	0
2023-02-15	0	15	0	0	10	0	9	10	0	0	0	0	0	2	0	8	0	0	0	0	0	0	3	0	0	0	0	0	1	0	1	0	0	0
2023-02-16	0	18	0	0	9	0	9	9	0	0	0	0	0	2	0	9	0	0	0	0	0	0	3	0	0	0	0	1	1	0	2	0	0	0
2023-02-17	0	20	0	0	9	0	9	9	0	0	0	0	0	2	0	12	0	0	0	0	0	0	3	0	0	0	0	1	1	0	3	0	1	0
2023-02-18	0	18	0	0	11	0	9	11	0	0	0	0	1	2	0	14	0	0	0	0	0	0	3	0	0	0	0	1	1	0	3	0	0	0
2023-02-19	0	19	0	0	8	0	10	8	0	0	0	0	1	4	0	14	0	0	0	0	0	0	2	0	0	0	0	1	0	0	3	0	0	0
2023-02-20	0	21	0	0	9	0	10	9	0	0	0	0	1	4	0	15	0	0	0	0	0	0	2	0	0	0	0	1	0	0	3	1	1	0
2023-02-21	0	26	0	0	8	0	10	8	0	0	0	0	1	3	0	15	0	0	0	0	0	0	2	0	0	0	0	1	0	0	3	0	0	0
2023-02-22	0	21	0	0	8	0	8	8	0	0	0	0	1	2	0	15	0	0	0	0	0	0	1	0	0	0	0	1	0	0	3	0	2	0
2023-02-23	0	22	0	0	9	0	8	9	0	0	0	0	1	2	0	12	0	0	0	0	0	0	0	0	0	0	0	2	0	0	3	0	0	0
2023-02-24	0	20	0	0	8	0	8	8	0	0	0	0	1	2	0	11	0	0	0	0	0	0	0	0	0	0	0	2	0	0	3	0	2	0
2023-02-25	0	15	0	0	8	0	9	8	0	0	0	0	1	2	0	12	0	0	0	0	0	0	0	0	0	0	0	2	0	0	2	0	0	0
2023-02-26	0	12	0	0	5	0	8	5	0	0	0	0	1	2	0	6	0	0	0	0	0	0	0	0	0	0	0	0	0	0	3	0	0	0
2023-02-27	0	12	0	0	5	0	9	5	0	0	0	0	1	1	0	5	0	0	0	0	0	0	2	0	0	0	0	0	0	0	2	0	0	0
2023-02-28	0	9	0	0	8	0	7	8	0	0	0	0	1	0	0	5	0	0	0	0	0	0	2	0	0	0	0	0	0	0	1	0	0	0
2023-03-01	0	11	0	0	9	0	6	9	0	0	0	0	1	0	0	6	0	0	0	0	0	0	3	0	0	0	0	0	0	0	1	0	0	0
2023-03-02	0	6	0	0	8	0	6	8	0	0	0	0	1	0	0	5	0	0	0	0	0	0	4	0	0	0	0	0	0	0	1	0	0	0
2023-03-03	0	6	0	0	8	0	4	8	0	0	0	0	1	0	0	4	0	0	0	0	0	0	5	0	0	0	0	0	0	0	1	0	3	0
2023-03-04	0	6	0	0	8	0	5	8	0	0	0	0	1	0	0	3	0	0	0	0	0	0	6	0	0	0	0	0	0	0	1	0	0	0
2023-03-05	0	6	0	0	9	1	4	9	0	0	0	0	1	0	0	5	0	0	0	0	0	0	6	0	0	0	0	0	0	0	1	0	0	0
2023-03-06	0	5	0	0	12	1	5	12	0	0	0	0	1	0	0	5	0	0	0	0	0	0	6	0	0	0	0	0	0	0	0	0	2	0
2023-03-07	0	6	0	0	10	1	4	10	0	0	0	0	1	0	0	5	0	0	0	0	0	0	6	0	0	0	0	0	0	0	0	0	0	0
2023-03-08	0	7	0	0	9	1	5	9	0	0	0	0	2	0	0	8	0	0	0	0	0	0	6	0	0	0	0	0	0	0	1	0	3	0
2023-03-09	0	7	0	0	13	1	6	13	0	0	0	0	1	0	0	9	0	0	0	0	0	0	6	0	0	0	0	0	0	0	1	0	0	0
2023-03-10	0	6	0	0	15	1	7	15	0	0	0	0	1	0	0	10	0	0	0	0	0	0	5	0	0	0	0	1	0	0	1	0	0	0
2023-03-11	0	8	0	0	18	2	8	18	0	0	0	0	1	0	0	11	0	0	0	0	0	0	4	0	0	0	0	1	0	0	1	0	0	0
2023-03-12	0	7	0	0	19	1	7	19	0	0	0	0	0	0	0	11	0	0	0	0	0	0	4	0	0	0	0	1	0	0	1	0	0	0
2023-03-13	0	8	0	0	23	1	6	23	0	0	0	0	0	0	0	12	0	0	0	0	0	0	4	0	0	0	0	1	0	0	1	0	0	0
2023-03-14	0	8	0	0	27	1	6	27	0	0	0	0	0	0	0	10	0	0	0	0	0	0	4	0	0	0	0	1	0	0	1	0	0	0
2023-03-15	0	7	0	0	38	1	6	38	0	0	0	0	0	0	0	10	0	0	0	0	0	0	3	0	0	0	0	2	0	0	1	0	3	0
2023-03-16	0	6	0	0	36	1	4	36	0	0	0	0	0	0	0	10	0	0	0	0	0	0	3	0	0	0	0	2	0	0	1	0	0	0
2023-03-17	0	7	0	0	56	0	8	56	0	0	0	0	0	0	0	8	0	0	0	0	0	0	3	0	0	0	0	2	0	0	2	0	0	0
2023-03-18	0	7	0	0	77	0	8	77	0	0	0	0	0	0	0	11	0	0	0	0	0	0	2	0	0	0	0	2	0	0	3	0	0	0
2023-03-19	0	9	0	0	80	0	9	80	0	0	0	0	0	0	0	12	0	0	0	0	0	0	1	0	0	0	0	3	0	0	3	0	0	0
2023-03-20	0	10	0	0	76	0	9	76	0	0	0	0	0	0	0	14	0	0	0	0	1	0	2	0	0	0	0	3	0	0	3	0	4	0
2023-03-21	0	10	0	0	73	0	8	73	0	0	0	0	0	2	0	13	0	0	0	0	1	0	2	0	0	0	0	3	0	0	1	0	0	0
2023-03-22	0	12	0	0	60	0	9	60	0	0	0	0	0	2	0	15	0	0	0	0	1	0	2	0	0	0	0	3	0	0	1	0	0	0
2023-03-23	0	12	0	0	69	0	12	69	0	0	0	0	0	2	0	16	0	0	0	0	0	0	2	0	0	0	0	4	0	0	2	0	0	0
2023-03-24	0	11	0	0	51	0	15	51	0	0	0	0	0	2	0	11	0	0	0	0	0	0	2	0	0	0	0	3	0	0	2	1	3	0
2023-03-25	0	13	0	0	43	0	10	43	0	0	0	0	0	2	0	7	0	0	0	0	0	0	1	0	0	0	0	2	0	0	1	0	0	0
2023-03-26	0	12	0	0	42	0	12	42	0	0	0	0	0	2	0	8	0	0	0	0	0	0	1	0	0	0	0	2	0	0	1	0	0	0
2023-03-27	0	15	0	0	36	0	16	36	0	0	0	0	0	2	0	11	0	0	0	0	0	0	2	0	0	0	0	1	0	0	1	0	3	0
2023-03-28	0	17	0	0	41	0	19	41	0	0	0	0	0	2	0	10	0	0	0	0	0	0	2	0	0	0	0	1	0	0	1	0	0	0
2023-03-29	0	20	0	0	37	0	19	37	0	0	0	0	0	0	0	10	0	0	0	0	0	0	3	0	0	0	0	1	0	0	2	0	0	0
2023-03-30	0	19	0	0	38	0	20	38	0	0	0	0	0	0	0	13	0	0	0	0	0	0	3	0	0	0	0	1	0	0	2	0	0	0
2023-03-31	0	17	0	0	31	0	19	31	0	0	0	0	0	0	0	13	0	0	0	0	0	0	4	0	0	0	0	1	0	0	3	1	4	0
2023-04-01	0	17	0	0	30	0	14	30	0	0	0	0	0	0	0	13	0	0	0	0	0	0	3	0	0	0	0	1	0	0	2	0	0	0
2023-04-02	0	15	0	0	30	0	13	30	0	0	0	0	0	0	0	10	0	0	0	0	0	0	3	0	0	0	0	1	0	0	2	0	0	0
2023-04-03	0	16	0	0	21	0	13	21	0	0	0	0	0	0	0	11	0	0	0	0	0	0	2	0	0	0	0	0	0	0	2	1	0	0
2023-04-04	0	14	0	0	22	0	14	22	0	0	0	0	0	0	0	14	0	0	0	0	0	0	2	0	0	0	0	1	1	0	1	0	0	0
2023-04-05	0	11	0	0	24	0	16	24	0	0	0	0	0	0	0	10	0	0	0	0	0	0	1	0	0	0	0	2	1	0	1	0	0	0
2023-04-06	0	13	0	0	20	0	14	20	0	0	0	0	0	0	0	10	0	0	1	0	0	0	3	0	0	0	0	2	1	0	2	0	0	0
2023-04-07	0	13	0	0	19	0	12	19	0	0	0	0	0	0	0	10	0	0	1	0	0	0	2	0	0	0	0	2	1	0	2	0	0	0
2023-04-08	0	11	0	0	20	0	10	20	0	0	0	0	0	0	0	6	0	0	1	0	0	0	2	0	0	0	0	2	1	0	1	0	0	0
2023-04-09	0	11	0	0	12	0	11	12	0	0	0	0	0	0	0	7	0	0	1	0	0	0	4	0	0	0	0	2	1	0	2	0	0	0
2023-04-10	0	13	0	0	14	0	11	14	0	0	0	0	0	0	0	7	0	0	1	0	0	0	4	0	0	0	0	3	1	0	4	0	0	0
2023-04-11	0	11	0	0	15	0	12	15	0	0	0	0	0	0	0	8	0	0	1	0	0	0	4	0	0	0	0	3	1	0	4	0	0	0
2023-04-12	0	11	0	0	13	0	12	13	0	0	0	0	0	0	0	10	0	0	0	0	0	0	3	0	0	0	0	2	1	0	5	0	0	0
2023-04-13	0	11	0	0	9	0	12	9	0	0	0	0	0	0	0	7	0	0	0	0	0	0	4	0	0	0	0	2	1	0	5	0	0	0
2023-04-14	0	9	0	0	9	0	11	9	0	0	0	0	0	0	0	4	0	0	0	0	0	0	4	0	0	0	0	1	1	0	5	0	0	0
2023-04-15	0	7	0	0	7	0	10	7	0	0	0	0	0	0	0	4	0	0	0	0	0	0	4	0	0	0	0	1	1	0	2	0	0	0
2023-04-16	0	8	0	0	7	0	8	7	0	0	0	0	0	0	0	4	0	0	0	0	0	0	2	0	0	0	0	0	0	0	2	0	0	0
2023-04-17	0	10	0	0	7	0	8	7	0	0	0	0	0	0	0	5	0	0	0	0	0	0	1	0	0	0	0	1	0	0	2	0	0	0
2023-04-18	0	10	0	0	5	0	7	5	0	0	0	0	0	0	0	4	0	0	0	0	0	0	1	0	0	0	0	1	0	0	2	0	0	0
2023-04-19	0	8	0	0	6	0	9	6	0	0	0	0	0	0	0	7	0	0	0	0	0	0	1	0	0	0	0	0	0	0	2	0	0	0
2023-04-20	0	8	0	0	7	0	8	7	0	0	0	0	0	0	0	8	0	0	0	0	0	0	0	0	0	0	0	0	1	0	3	0	0	0
2023-04-21	0	8	0	0	7	0	8	7	0	0	0	0	0	0	0	7	0	0	0	0	0	0	0	0	0	0	0	0	1	0	2	1	5	0
2023-04-22	0	9	0	0	3	0	10	3	0	0	0	0	0	0	0	7	0	0	0	0	0	0	0	0	0	0	0	0	1	0	1	0	0	0
2023-04-23	0	7	0	0	6	0	10	6	0	0	0	0	0	0	0	7	0	0	0	0	0	0	0	0	0	0	0	0	1	0	1	0	0	0
2023-04-24	0	6	0	0	5	0	10	5	0	0	0	0	0	0	0	7	0	0	0	0	0	0	0	0	0	0	0	0	1	0	2	2	3	0
2023-04-25	0	6	0	0	5	0	9	5	0	0	0	0	0	0	0	4	0	0	0	0	0	0	0	0	0	0	0	0	1	0	2	0	0	0
2023-04-26	0	6	0	0	6	0	7	6	0	0	0	0	0	0	0	7	0	0	0	0	0	0	1	0	0	0	0	0	0	0	1	0	0	0
2023-04-27	0	7	0	0	6	0	7	6	0	0	0	0	0	0	0	8	0	0	0	0	0	0	1	0	0	0	0	0	0	0	1	0	0	0
2023-04-28	0	7	0	0	6	0	8	6	0	0	0	0	0	0	0	8	0	0	0	0	0	0	2	0	0	0	0	0	0	0	1	0	0	0
2023-04-29	0	6	0	0	6	0	8	6	0	0	0	0	0	0	0	9	0	0	0	0	0	0	2	0	0	0	0	0	0	0	1	0	0	0
2023-04-30	0	6	0	0	6	0	9	6	0	0	0	0	0	0	0	9	0	0	0	0	0	0	2	0	0	0	0	1	0	0	1	0	0	0
2023-05-01	0	5	0	0	5	0	8	5	0	0	0	0	0	0	0	7	0	0	0	0	0	0	2	0	0	0	0	1	0	0	1	0	0	0
2023-05-02	0	5	0	0	8	0	8	8	0	0	0	0	0	0	0	8	0	0	0	0	0	0	1	0	0	0	0	1	0	0	1	0	0	0
2023-05-03	0	5	0	0	11	0	6	11	0	0	0	0	0	0	0	9	0	0	0	0	0	0	1	0	0	0	0	1	0	0	1	0	0	0
2023-05-04	0	6	0	0	10	0	6	10	0	0	0	0	0	0	0	8	0	0	0	0	0	0	1	0	0	0	0	1	0	0	0	0	0	0
2023-05-05	0	6	0	0	4	0	7	4	0	0	0	0	0	0	0	10	0	0	0	0	0	0	0	0	0	0	0	1	0	0	0	0	0	0
2023-05-06	0	4	0	0	5	0	4	5	0	0	0	0	0	0	0	7	0	0	0	0	0	0	0	0	0	1	0	0	0	0	0	0	0	0
2023-05-07	0	5	0	0	5	0	3	5	0	0	0	0	0	0	0	7	0	0	0	0	0	0	0	0	0	1	0	0	0	0	0	0	0	0
2023-05-08	0	6	0	0	6	0	2	6	0	0	0	0	0	1	0	4	0	0	0	0	0	0	1	0	0	1	0	0	0	0	0	1	2	0
2023-05-09	0	4	0	0	5	0	3	5	0	0	0	0	0	1	0	4	0	0	0	0	0	0	1	0	0	1	0	0	0	0	0	0	0	0
2023-05-10	0	3	0	0	12	0	4	12	0	0	0	0	0	1	0	4	0	0	0	0	0	0	1	0	0	1	0	0	0	0	0	0	0	0
2023-05-11	0	3	0	0	15	0	4	15	0	0	0	0	0	1	0	4	0	0	0	0	0	0	1	0	0	0	0	0	0	0	0	0	0	0
2023-05-12	1	6	0	0	14	0	4	14	0	0	0	0	0	1	0	4	0	0	0	0	0	0	1	0	0	0	0	0	0	0	0	0	6	0
2023-05-13	1	7	0	0	8	0	3	8	0	0	0	0	0	1	0	6	0	0	0	0	0	0	1	0	0	0	0	0	0	0	0	0	0	0
2023-05-14	1	8	0	0	5	0	3	5	0	0	0	0	0	1	0	6	0	0	0	0	0	0	1	0	0	0	0	1	0	0	0	0	0	0
2023-05-15	1	7	0	0	4	0	4	4	0	0	0	0	0	1	0	5	0	0	0	0	0	0	1	0	0	0	0	1	0	0	0	0	0	0
2023-05-16	1	7	0	0	4	0	5	4	0	0	0	0	0	1	0	6	0	0	0	0	0	0	0	0	0	0	0	1	0	0	0	0	0	0
2023-05-17	1	7	0	0	5	0	5	5	0	0	0	0	0	1	0	7	0	0	0	0	0	0	0	0	0	0	0	1	0	0	0	0	0	0
2023-05-18	1	9	0	0	4	0	5	4	0	0	0	0	0	1	0	7	0	0	0	0	0	0	0	0	0	0	0	0	0	0	0	0	0	0
2023-05-19	1	6	0	0	7	0	5	7	0	0	0	0	0	0	0	7	0	0	0	0	0	0	0	0	0	0	0	0	0	0	1	1	1	0
2023-05-20	1	6	0	0	13	0	5	13	0	0	0	0	0	0	0	7	0	0	0	0	0	0	0	0	0	0	0	0	0	0	1	0	0	0
2023-05-21	1	5	0	0	15	0	5	15	0	0	0	0	0	0	0	7	0	0	0	0	0	0	0	0	0	0	0	0	0	0	1	0	0	0
2023-05-22	1	9	0	0	20	0	5	20	0	0	0	0	0	0	0	4	0	0	0	0	0	0	0	0	0	0	0	0	0	0	1	0	2	0
2023-05-23	1	12	0	0	26	0	4	26	0	0	0	0	0	0	0	4	0	0	0	0	0	0	0	0	0	0	0	0	0	0	0	0	0	0
2023-05-24	1	12	0	0	29	0	4	29	0	0	0	0	0	0	0	7	0	0	0	0	0	0	0	0	0	0	0	0	0	0	0	0	0	0
2023-05-25	1	13	0	0	34	0	5	34	0	0	0	0	0	0	0	7	0	0	0	0	0	0	0	0	0	0	0	0	0	0	0	0	0	0
2023-05-26	1	17	0	0	27	0	6	27	0	0	0	0	0	0	0	6	0	0	0	0	0	0	0	0	0	0	0	0	0	0	0	0	2	0
2023-05-27	1	21	0	0	31	0	6	31	0	0	0	0	0	0	0	5	0	0	0	0	0	0	0	0	0	0	0	0	0	0	0	0	0	0
2023-05-28	0	21	0	0	35	0	5	35	0	0	0	0	0	0	0	5	0	0	0	0	0	0	0	0	0	0	0	0	0	0	0	0	0	0
2023-05-29	0	24	0	0	34	0	5	34	0	0	0	0	0	0	0	7	0	0	0	0	0	0	1	0	0	0	0	0	0	0	0	0	4	0
2023-05-30	0	25	0	0	32	0	5	32	0	0	0	0	0	0	0	6	0	0	0	0	0	0	1	0	0	0	0	0	0	0	0	0	0	0
2023-05-31	0	25	0	0	32	0	6	32	0	0	0	0	0	0	0	3	0	0	0	0	0	0	1	0	0	0	0	0	0	0	0	0	0	0
2023-06-01	0	24	0	0	31	0	6	31	0	0	0	0	0	0	0	2	0	0	0	0	0	0	1	0	0	0	0	0	0	0	0	0	0	0
2023-06-02	0	17	0	0	29	0	6	29	0	0	0	0	0	0	0	2	0	0	0	0	0	0	1	0	0	0	0	0	0	0	1	0	0	0
2023-06-03	0	18	0	0	24	0	5	24	0	0	0	0	0	1	0	2	0	0	0	0	0	0	1	0	0	0	0	0	0	0	1	0	0	0
2023-06-04	0	19	0	0	17	0	4	17	0	0	0	0	0	1	0	3	0	0	0	0	0	0	1	0	0	0	0	1	0	0	1	0	0	0
2023-06-05	0	22	0	0	22	0	3	22	0	0	0	0	0	1	0	4	0	0	0	0	0	0	1	0	0	0	0	1	0	0	2	0	4	0
2023-06-06	0	18	0	0	24	0	3	24	0	0	0	0	0	1	0	4	0	0	0	0	0	0	1	0	0	0	0	1	0	0	0	0	0	0
2023-06-07	0	16	0	0	19	0	3	19	0	0	0	0	0	1	0	4	0	0	0	0	0	0	1	0	0	0	0	1	0	0	0	0	0	0
2023-06-08	0	16	0	0	21	0	5	21	0	0	0	0	0	0	0	4	0	0	0	0	0	0	1	0	0	0	0	1	0	0	0	0	0	0
2023-06-09	0	14	0	0	24	0	6	24	0	0	0	0	0	0	0	4	0	0	0	0	0	0	1	0	0	0	0	2	0	0	0	0	0	0
2023-06-10	0	13	0	0	27	0	8	27	0	0	0	0	0	0	0	6	0	0	0	0	0	0	1	0	0	0	0	2	0	0	0	0	0	0
2023-06-11	0	17	0	0	18	0	8	18	0	0	0	0	0	0	0	5	0	0	0	0	0	0	0	0	0	0	0	2	0	0	0	0	0	0
2023-06-12	0	16	0	0	22	0	7	22	0	0	0	0	0	0	0	4	0	0	0	0	0	0	0	0	0	0	0	2	0	0	1	0	3	0
2023-06-13	0	24	0	0	18	0	7	18	0	0	0	0	0	0	0	4	0	0	0	0	0	0	0	0	0	0	0	2	0	0	1	0	0	0
2023-06-14	0	30	0	0	23	0	7	23	0	0	0	0	0	0	0	5	0	0	0	0	0	0	0	0	0	0	0	2	0	0	1	0	0	0
2023-06-15	0	31	0	0	23	0	8	23	0	0	0	0	0	0	0	4	0	0	0	0	0	0	0	0	0	0	0	2	0	0	2	0	0	0
2023-06-16	0	29	0	0	22	0	10	22	0	0	0	0	0	0	0	3	0	0	0	0	0	0	0	0	0	0	0	1	0	0	3	0	0	0
2023-06-17	0	30	0	0	22	0	7	22	0	0	0	0	0	0	0	4	0	0	0	0	0	0	0	0	0	0	0	0	0	0	2	0	0	0
2023-06-18	0	29	0	0	25	0	5	25	0	0	0	0	0	0	0	2	0	0	0	0	0	0	0	0	0	0	0	0	0	0	2	0	0	0
2023-06-19	0	29	0	0	28	0	6	28	0	0	0	0	0	0	0	3	0	0	0	0	0	0	1	0	0	0	0	0	0	0	1	1	3	0
2023-06-20	0	26	0	0	23	0	6	23	0	0	0	0	0	0	0	3	0	0	0	0	0	0	1	0	0	0	0	0	0	0	0	0	1	0
2023-06-21	0	27	0	0	19	0	6	19	0	0	0	0	0	0	0	4	0	0	0	0	0	0	1	0	0	0	0	0	0	0	0	0	1	0
2023-06-22	0	30	0	0	18	0	8	18	0	0	0	0	0	0	0	3	0	0	0	0	0	0	2	0	0	0	0	0	0	0	0	0	1	0
2023-06-23	0	30	0	0	15	0	7	15	0	0	0	0	0	0	0	4	0	0	0	0	0	0	2	0	0	0	0	0	0	0	0	0	1	0
2023-06-24	0	32	0	0	13	0	3	13	0	0	0	0	0	1	0	4	0	0	0	0	0	0	2	0	0	0	0	0	0	0	0	0	1	0
2023-06-25	0	31	0	0	14	0	2	14	0	0	0	0	0	1	0	4	0	0	0	0	0	0	3	0	0	0	0	0	0	0	0	0	1	0
2023-06-26	0	23	0	0	14	0	2	14	0	0	0	0	0	1	0	5	0	0	0	0	0	0	3	0	0	0	0	0	0	0	0	1	3	1
2023-06-27	0	28	0	0	16	0	3	16	0	0	0	0	0	1	0	5	0	0	0	0	0	0	3	0	0	0	0	0	0	0	0	0	0	1
2023-06-28	0	26	0	0	18	0	3	18	0	0	0	0	0	1	0	5	0	0	0	1	0	0	2	0	0	0	0	0	0	0	0	0	0	1
2023-06-29	0	27	0	0	17	0	3	17	0	0	0	0	0	0	0	5	0	0	0	0	0	0	3	0	0	0	0	1	0	0	0	0	5	1
2023-06-30	0	24	0	0	16	0	1	16	0	0	0	0	0	0	0	5	0	0	0	0	0	0	1	0	0	0	0	1	0	0	0	0	1	1

## Sheet: Huining_outpatient
Time	Myocarditis	Pneumonia	Meibomian Gland Dysfunction (MGD)	Acute Upper Respiratory Infection (AURI)	Bronchitis	Acute Laryngitis	Chronic Obstructive Pulmonary Disease (COPD)	Trachitis	Pericarditis	Acute Respiratory Distress Syndrome (ARDS)	Hydropericardium	Meningitis	Respiratory Failure	Bronchiectasis	Encephalitis	Cardiac Failure	Hepatic Injury	Diabetic Ketoacidosis (DKA)	Pharyngitis	Pulmonary Embolism	Otitis Media	Liver Failure	Coronary Atherosclerotic Cardiopathy (CAC)	Keratitis	Astigmatism	Conjunctivitis	Erectile Dysfunction	Asthma	Migraine	Pleural Effusion	Arrhythmia	Pterygium	Cataract	Parkinson Disease
2021-10-01	0	0	0	4	4	0	1	4	0	0	0	0	0	0	0	1	0	2	2	0	0	0	3	0	0	2	0	0	0	0	0	0	1	0
2021-10-02	0	0	0	8	2	0	1	2	0	0	0	0	0	0	0	0	0	4	1	0	0	0	8	0	0	0	0	0	0	0	0	0	0	0
2021-10-03	0	1	0	11	1	1	2	1	0	0	0	0	0	0	0	0	0	3	0	0	1	0	6	0	0	1	0	0	3	1	2	0	1	0
2021-10-04	0	0	0	7	2	0	1	2	0	0	0	0	0	0	0	0	0	6	0	0	1	0	9	1	0	1	0	2	3	0	0	1	0	0
2021-10-05	0	0	0	15	3	0	1	3	0	0	0	0	0	0	0	0	0	6	0	0	0	0	7	0	0	0	0	0	0	0	0	0	0	0
2021-10-06	0	0	0	17	3	0	1	3	0	0	0	0	0	0	0	0	0	9	2	0	1	0	14	1	0	2	0	0	2	0	0	0	0	0
2021-10-07	0	0	0	11	1	0	6	1	0	0	0	0	0	0	0	0	0	5	2	0	2	0	8	0	0	1	0	0	1	0	1	0	0	0
2021-10-08	0	0	0	10	2	0	2	2	0	0	0	0	0	0	0	0	0	8	0	0	0	0	10	0	0	1	0	0	0	0	1	0	0	0
2021-10-09	0	0	0	5	0	0	0	0	0	0	0	0	0	1	0	0	0	5	0	0	1	0	6	0	0	0	0	0	0	0	0	0	1	0
2021-10-10	0	0	0	13	3	0	2	3	0	0	0	0	0	0	0	0	1	6	0	0	2	0	4	0	0	0	0	0	0	0	0	0	0	0
2021-10-11	0	0	0	15	3	0	4	3	0	0	0	0	0	0	0	0	0	16	1	0	1	0	7	0	0	3	0	0	0	0	0	0	0	0
2021-10-12	0	0	0	14	4	0	1	4	0	0	0	0	0	0	0	0	5	6	0	0	1	0	16	0	0	1	0	0	1	0	1	0	1	0
2021-10-13	0	0	0	10	1	0	2	1	0	0	0	0	0	0	0	0	1	12	4	0	1	0	3	0	0	0	0	0	2	0	2	0	0	0
2021-10-14	0	0	0	3	3	0	1	3	0	0	0	0	0	0	0	0	3	8	0	0	0	0	7	0	0	0	0	0	1	0	0	0	1	0
2021-10-15	0	0	0	5	6	1	0	6	0	0	0	0	0	0	0	0	0	7	0	0	1	0	5	0	0	1	0	0	0	0	0	0	0	0
2021-10-16	0	0	0	3	8	0	2	8	0	0	0	0	0	0	0	0	0	8	0	0	3	0	8	0	0	2	0	0	1	0	0	0	0	0
2021-10-17	0	0	0	2	3	0	0	3	0	0	0	0	0	0	0	0	0	5	0	0	0	0	7	0	0	0	0	0	0	0	0	0	0	0
2021-10-18	0	0	0	17	6	0	0	6	0	0	0	0	0	0	0	2	3	12	0	0	3	0	9	0	0	2	0	0	1	0	0	0	0	0
2021-10-19	0	0	0	11	4	0	1	4	0	0	0	0	0	0	0	1	0	6	1	0	1	0	4	0	0	0	0	0	1	0	1	0	0	0
2021-10-20	0	0	0	5	2	0	2	2	0	0	0	0	0	0	0	0	1	9	2	0	0	0	7	0	0	1	0	0	0	0	0	0	2	0
2021-10-21	0	0	0	7	2	0	0	2	0	0	0	0	0	0	0	1	0	11	2	0	2	0	6	0	0	1	0	0	0	0	0	0	0	0
2021-10-22	0	0	0	18	5	1	1	5	0	0	0	0	0	0	0	0	4	8	2	0	1	0	9	0	0	1	0	0	2	0	1	0	0	0
2021-10-23	0	0	0	14	4	1	1	4	0	0	0	0	0	0	0	0	0	5	0	0	0	0	6	0	0	0	0	0	1	0	0	0	0	0
2021-10-24	0	0	0	12	1	0	1	1	0	0	0	0	0	0	0	0	1	6	0	0	1	0	8	0	0	0	0	0	0	0	0	0	0	0
2021-10-25	0	0	0	14	8	0	2	8	0	0	0	0	0	0	0	0	0	11	1	0	0	0	10	0	0	1	0	0	0	0	1	0	0	0
2021-10-26	0	0	0	11	4	0	4	4	0	0	0	0	0	0	0	0	3	5	1	0	1	0	8	0	0	0	0	0	0	0	0	0	0	0
2021-10-27	0	0	0	15	2	0	2	2	0	0	0	0	0	0	0	0	1	4	0	0	0	0	4	0	0	1	0	0	2	0	1	0	0	0
2021-10-28	0	1	0	17	2	0	1	2	0	0	0	0	0	0	0	0	0	5	0	0	0	0	6	0	0	1	0	0	0	0	0	0	0	0
2021-10-29	0	1	0	16	0	0	2	0	0	0	0	0	0	0	0	0	1	6	0	0	0	0	3	0	0	1	0	0	0	0	0	0	0	0
2021-10-30	0	0	0	6	1	0	2	1	0	0	0	0	0	0	0	0	0	7	0	0	0	0	6	0	0	0	0	0	0	0	0	0	0	0
2021-10-31	0	0	0	6	0	0	1	0	0	0	0	0	0	0	0	0	0	4	0	0	0	0	2	0	0	0	0	0	0	0	0	0	0	0
2021-11-01	0	0	0	9	0	0	3	0	0	0	0	0	0	0	0	0	0	2	0	0	1	0	2	0	0	0	0	0	0	0	0	0	0	0
2021-11-02	0	0	0	1	2	0	1	2	0	0	0	0	0	0	0	0	2	5	0	0	0	0	3	0	0	0	0	0	0	0	1	0	0	1
2021-11-03	0	0	0	3	1	0	1	1	0	0	0	0	0	0	0	1	0	8	1	0	1	0	6	0	0	0	0	0	0	0	1	0	0	0
2021-11-04	0	0	0	3	0	0	3	0	0	0	0	0	0	0	0	0	0	7	0	0	0	0	3	0	0	0	0	0	1	0	0	0	0	0
2021-11-05	0	0	0	5	3	0	3	3	0	0	0	0	0	0	0	0	0	8	1	0	0	0	4	0	0	0	0	0	0	0	0	0	0	0
2021-11-06	0	0	0	8	2	0	2	2	0	0	0	0	0	0	0	0	1	1	1	0	0	0	2	0	0	0	0	0	1	0	0	0	0	0
2021-11-07	1	0	0	3	2	0	0	2	0	0	0	0	0	0	0	0	0	2	0	0	0	0	6	0	0	0	0	0	0	0	0	0	0	0
2021-11-08	0	0	0	6	1	0	1	1	0	0	0	0	0	0	0	0	1	6	1	0	2	0	12	0	0	1	0	0	0	0	1	0	0	0
2021-11-09	0	0	0	6	3	0	1	3	0	0	0	0	0	0	0	0	0	7	0	0	1	0	7	0	0	1	0	2	0	0	0	0	3	0
2021-11-10	0	0	0	4	2	0	4	2	0	0	0	0	0	0	0	1	0	7	0	0	1	0	6	0	0	1	0	0	0	0	0	0	1	0
2021-11-11	0	0	0	5	1	1	3	1	0	0	0	0	0	0	0	0	0	8	0	0	0	0	3	0	0	0	0	0	2	0	0	0	0	0
2021-11-12	0	0	0	4	3	0	1	3	0	0	0	0	0	0	0	0	0	6	1	0	0	0	6	0	0	0	0	2	0	0	1	0	0	0
2021-11-13	0	0	0	4	3	0	1	3	0	0	0	0	0	0	0	0	0	6	1	0	0	0	8	0	0	0	0	0	0	0	0	0	0	0
2021-11-14	0	0	0	7	1	0	1	1	0	0	0	0	0	0	0	0	0	4	0	0	0	0	4	0	0	0	0	0	0	0	0	0	0	0
2021-11-15	0	0	0	10	2	0	1	2	0	0	0	0	0	0	0	0	0	10	0	0	3	0	9	0	0	2	0	0	2	0	0	0	0	0
2021-11-16	0	0	0	8	3	0	1	3	0	0	0	0	0	0	0	0	0	9	0	0	1	0	6	0	0	1	0	0	2	0	0	0	2	0
2021-11-17	0	0	0	5	3	0	2	3	0	0	0	0	0	0	0	0	0	6	0	0	0	0	5	0	0	3	0	0	0	0	0	0	0	0
2021-11-18	0	0	0	7	2	0	0	2	0	0	0	0	0	0	0	0	1	13	0	0	0	0	4	0	0	1	0	0	2	0	0	0	1	0
2021-11-19	0	0	0	7	1	0	1	1	0	0	0	0	0	0	0	0	0	7	0	0	1	0	3	0	0	1	0	0	2	0	0	0	0	0
2021-11-20	0	0	0	5	2	0	1	2	0	0	0	0	0	0	0	1	0	4	0	0	0	0	6	0	0	0	0	1	0	0	0	0	0	0
2021-11-21	0	0	0	7	3	0	1	3	0	0	0	0	0	0	0	0	0	8	1	0	2	0	6	0	0	0	0	0	1	0	3	0	0	0
2021-11-22	0	0	0	7	4	0	3	4	0	0	0	0	0	0	0	0	0	13	0	0	3	0	6	0	0	3	0	1	0	0	0	0	1	0
2021-11-23	0	1	0	9	4	0	3	4	0	0	0	0	0	0	0	1	0	8	1	0	1	0	12	0	0	1	0	1	2	0	0	0	1	0
2021-11-24	0	0	0	7	3	0	1	3	0	0	0	0	0	0	0	0	3	11	0	0	0	0	14	0	0	0	0	1	0	0	0	0	0	1
2021-11-25	0	0	0	5	2	0	0	2	0	0	0	0	0	0	0	0	0	9	0	0	4	0	6	0	0	0	0	0	0	0	0	1	0	0
2021-11-26	0	0	0	9	3	0	1	3	0	0	0	0	0	0	0	0	1	7	0	0	0	0	15	0	0	1	0	1	2	0	1	0	1	0
2021-11-27	0	0	0	4	5	0	2	5	0	0	0	0	0	0	0	0	0	8	2	0	0	0	8	0	0	2	0	0	1	0	0	0	0	0
2021-11-28	0	0	0	5	0	0	1	0	0	0	0	0	0	0	0	0	1	8	1	0	0	0	7	0	0	0	0	0	0	0	1	0	0	0
2021-11-29	0	0	0	7	1	0	1	1	0	0	0	0	0	0	0	0	0	7	1	0	3	0	8	0	0	3	0	0	1	0	2	0	0	0
2021-11-30	0	0	0	11	1	0	1	1	0	0	0	0	0	0	0	0	1	8	0	0	2	0	13	0	0	1	0	0	1	0	0	0	1	0
2021-12-01	0	1	0	8	4	0	2	4	0	0	0	0	0	0	0	0	0	8	1	0	1	0	14	0	0	0	0	0	1	0	0	0	0	0
2021-12-02	0	0	0	13	2	0	2	2	0	0	0	0	0	0	0	2	1	4	3	0	4	0	6	0	0	0	0	0	0	0	0	0	0	0
2021-12-03	0	0	0	7	2	0	4	2	0	0	0	0	0	0	0	0	0	10	1	0	0	0	8	0	0	1	0	1	2	0	0	0	0	0
2021-12-04	0	0	0	12	4	0	2	4	0	0	0	0	0	0	0	0	0	3	0	0	0	0	11	0	0	0	0	0	2	0	0	0	0	0
2021-12-05	0	1	0	13	7	0	0	7	0	0	0	0	0	0	0	1	0	4	1	0	0	0	10	0	0	0	0	0	0	0	0	0	0	0
2021-12-06	0	0	0	16	1	0	1	1	0	0	0	0	0	0	0	1	3	12	1	0	1	0	11	0	0	1	0	0	2	0	1	0	0	0
2021-12-07	0	0	0	9	2	0	1	2	0	0	0	0	0	0	0	0	1	6	0	0	0	0	5	0	0	0	0	0	0	0	0	0	1	0
2021-12-08	0	0	0	8	2	0	1	2	0	0	0	0	0	0	0	0	0	9	0	0	0	0	9	0	0	3	0	1	2	0	0	0	0	0
2021-12-09	0	0	0	10	3	0	1	3	0	0	0	0	0	0	0	0	0	11	4	0	2	0	6	0	0	2	0	0	2	0	0	0	0	0
2021-12-10	0	0	0	24	2	0	4	2	0	0	0	0	0	0	0	0	1	9	0	0	3	0	12	0	0	0	0	0	5	0	0	0	0	0
2021-12-11	0	0	0	20	5	0	1	5	0	0	0	0	0	0	0	0	2	10	0	0	0	0	11	0	0	0	0	0	0	0	0	0	0	0
2021-12-12	0	0	0	11	7	0	2	7	0	0	0	0	0	0	0	0	2	8	0	0	2	0	7	0	0	0	0	0	2	0	0	0	0	0
2021-12-13	0	0	0	12	1	0	2	1	0	0	0	0	0	0	0	0	3	11	0	0	3	0	13	0	0	4	0	0	1	0	0	0	0	0
2021-12-14	0	0	0	17	3	0	7	3	0	0	0	0	0	0	0	0	0	14	1	0	1	0	10	1	0	0	0	0	3	0	2	0	0	0
2021-12-15	0	0	0	22	1	0	3	1	0	0	0	0	0	0	0	0	3	5	0	0	2	0	4	0	0	0	0	1	0	0	0	0	1	0
2021-12-16	0	0	0	15	5	0	1	5	0	0	0	0	0	0	0	0	1	10	0	0	3	0	11	0	0	0	0	0	1	0	2	0	0	0
2021-12-17	0	0	0	10	3	0	2	3	0	0	0	0	0	0	0	0	4	8	2	0	3	0	8	0	0	0	0	0	3	0	0	0	0	0
2021-12-18	0	0	0	7	11	0	2	11	0	0	0	0	0	0	0	0	0	7	1	0	1	0	9	0	0	0	0	0	2	0	0	0	0	0
2021-12-19	0	0	0	10	6	0	0	6	0	0	0	0	0	0	0	0	1	4	1	0	0	0	4	0	0	0	0	0	0	0	0	1	0	0
2021-12-20	0	0	0	19	5	0	2	5	0	0	0	0	0	0	0	0	2	11	2	0	4	0	7	0	0	0	0	0	1	0	0	0	2	0
2021-12-21	0	0	0	10	4	0	1	4	0	0	0	0	0	0	0	0	0	16	5	0	1	0	7	0	0	0	0	1	0	0	1	0	1	0
2021-12-22	0	0	0	20	7	0	4	7	0	0	0	0	0	0	0	0	0	11	1	0	3	0	16	0	0	0	0	0	3	0	0	0	0	0
2021-12-23	0	0	0	9	7	0	3	7	0	0	0	0	0	0	0	1	0	10	0	0	2	0	7	0	0	0	0	0	1	0	1	0	0	0
2021-12-24	0	0	0	9	9	1	3	9	0	0	0	0	0	0	0	0	0	9	1	0	0	0	13	0	0	0	0	0	1	0	0	0	1	0
2021-12-25	0	0	0	4	6	0	1	6	0	0	0	0	0	0	0	0	0	1	0	0	0	0	5	0	0	0	0	0	1	0	1	0	0	0
2021-12-26	0	0	0	15	3	0	3	3	0	0	0	0	0	0	0	0	0	6	0	0	0	0	7	0	0	0	0	0	0	0	0	0	0	0
2021-12-27	0	0	0	7	15	0	3	15	0	0	0	0	0	0	0	0	0	7	0	0	2	0	13	0	0	0	0	1	2	0	1	0	0	0
2021-12-28	0	0	0	8	13	0	6	13	0	0	0	0	0	0	0	1	0	4	1	0	3	0	9	0	0	0	0	0	4	0	1	0	0	0
2021-12-29	0	0	0	18	6	0	3	6	0	0	0	0	0	0	0	0	0	13	1	0	4	0	6	0	0	0	0	0	2	0	0	0	0	0
2021-12-30	0	0	0	11	4	0	0	4	0	0	0	0	0	0	0	0	0	13	0	0	2	0	13	0	0	0	0	0	1	0	0	0	0	0
2021-12-31	0	0	0	8	7	0	6	7	0	0	0	0	0	0	0	0	0	15	0	0	2	0	13	0	0	0	0	0	1	0	0	0	0	0
2022-01-01	0	0	0	2	10	0	1	10	0	0	0	0	0	0	0	0	2	2	0	0	0	0	7	0	0	0	0	0	0	0	0	0	0	0
2022-01-02	0	0	0	6	12	0	5	12	0	0	0	0	0	0	0	0	2	3	1	0	0	0	3	0	0	0	0	0	2	0	0	0	0	0
2022-01-03	0	0	0	7	8	0	1	8	0	0	0	0	0	0	0	0	6	8	1	0	0	0	3	0	0	0	0	0	1	0	0	0	0	0
2022-01-04	0	1	0	8	11	0	0	11	0	0	0	0	0	0	0	0	4	11	1	0	2	0	8	0	0	0	0	0	2	0	0	0	0	0
2022-01-05	2	0	0	14	9	0	0	9	0	0	0	0	0	0	0	0	0	8	1	0	1	0	13	1	0	0	0	0	1	0	0	0	0	0
2022-01-06	1	0	0	12	2	0	4	2	0	0	0	0	1	0	0	0	3	17	2	0	0	0	8	1	0	0	0	0	1	0	1	0	0	0
2022-01-07	0	1	0	24	7	0	2	7	0	0	0	0	0	0	0	0	1	7	0	0	3	0	7	0	0	0	0	1	0	0	0	0	0	0
2022-01-08	0	0	0	9	8	0	2	8	0	0	0	0	0	0	0	0	0	5	0	0	1	0	2	0	0	0	0	1	0	0	0	0	0	0
2022-01-09	0	1	0	10	7	0	0	7	0	0	0	0	0	0	0	0	0	8	0	0	1	0	13	0	0	0	0	0	0	0	0	0	0	0
2022-01-10	0	1	0	17	5	0	5	5	0	0	0	0	0	0	0	0	0	9	1	0	2	0	12	0	0	0	0	0	0	0	1	0	3	0
2022-01-11	0	1	0	14	4	0	1	5	0	0	0	0	0	0	0	0	0	8	1	0	2	0	8	0	0	0	0	1	0	0	0	0	5	0
2022-01-12	0	2	0	9	5	0	3	5	0	0	0	0	0	0	0	1	0	5	2	0	5	0	7	0	0	0	0	2	4	0	0	1	9	0
2022-01-13	0	0	0	8	5	0	2	5	0	0	0	0	0	0	0	1	7	2	0	0	3	0	10	0	0	0	0	0	2	0	0	0	3	0
2022-01-14	0	0	0	12	2	0	1	2	0	0	0	0	0	0	0	0	0	5	0	0	1	0	5	0	0	0	0	0	1	0	2	0	1	0
2022-01-15	0	0	0	18	6	0	2	6	0	0	0	0	0	0	0	0	0	8	1	0	1	0	8	1	0	1	0	1	0	0	0	0	2	0
2022-01-16	0	2	0	8	3	0	2	3	0	0	0	0	0	0	0	0	0	1	0	0	2	0	3	0	0	0	0	0	4	0	0	0	0	0
2022-01-17	0	0	0	18	19	0	1	19	0	0	0	0	0	0	0	1	3	11	4	0	6	0	15	1	0	0	0	0	4	0	0	0	2	0
2022-01-18	0	0	0	19	0	0	2	0	0	0	0	0	0	0	0	0	0	8	1	0	1	0	8	0	0	2	0	0	2	0	1	0	3	0
2022-01-19	0	0	0	13	11	1	5	12	0	0	0	0	0	0	0	0	3	3	1	0	0	0	11	0	0	0	0	2	2	0	1	0	0	0
2022-01-20	0	1	0	20	7	0	2	7	0	0	0	0	0	0	0	2	0	7	0	0	6	0	13	0	0	0	0	0	1	0	0	0	1	0
2022-01-21	0	0	0	20	9	0	5	9	0	0	0	0	0	0	0	0	1	9	2	0	7	0	11	0	0	0	0	0	1	0	0	0	0	0
2022-01-22	0	0	0	9	6	0	1	6	0	0	0	0	0	0	0	0	0	3	2	0	2	0	7	1	0	0	0	0	2	0	0	0	0	0
2022-01-23	0	0	0	8	10	0	4	10	0	0	0	0	0	0	0	0	3	10	1	0	1	0	4	0	0	0	0	0	0	0	0	0	0	0
2022-01-24	0	0	0	12	12	0	7	12	0	0	0	0	0	0	0	2	1	9	0	0	4	0	11	0	0	0	0	0	0	0	0	0	0	1
2022-01-25	0	0	0	19	8	0	2	8	0	0	0	0	0	0	0	0	0	12	1	0	0	0	13	0	0	1	0	0	2	0	0	2	0	0
2022-01-26	0	0	0	10	2	0	2	2	0	0	0	0	0	0	0	0	0	1	0	0	2	0	6	0	0	0	0	0	1	0	0	0	0	0
2022-01-27	0	0	0	7	3	0	1	3	0	0	0	0	0	0	0	0	0	8	1	0	5	0	9	0	0	0	0	1	2	0	0	1	0	0
2022-01-28	0	0	0	12	3	0	3	3	0	0	0	0	0	0	0	0	1	5	0	0	3	0	7	0	0	0	0	0	3	0	0	0	0	0
2022-01-29	0	0	0	14	7	0	3	7	0	0	0	0	0	0	0	0	0	5	1	0	2	0	10	1	0	0	0	1	2	0	0	0	0	0
2022-01-30	0	0	0	15	2	0	3	2	0	0	0	0	0	0	0	1	0	15	0	0	1	0	13	0	0	0	0	1	1	0	0	0	0	1
2022-01-31	0	0	0	5	4	0	0	4	0	0	0	0	0	0	0	1	1	1	0	0	1	0	3	1	0	0	0	0	0	0	0	0	0	0
2022-02-01	0	0	0	1	4	0	0	4	0	0	0	0	0	0	0	0	0	1	1	0	0	0	1	0	0	0	0	0	0	0	0	0	0	0
2022-02-02	0	0	0	7	8	0	0	8	0	0	0	0	0	0	0	1	4	1	0	0	0	0	2	0	0	0	0	0	1	1	0	0	0	0
2022-02-03	0	0	0	3	5	0	0	5	0	0	0	0	0	0	0	1	1	1	0	0	0	0	3	0	0	0	0	0	2	0	0	0	0	0
2022-02-04	0	0	0	3	2	0	0	2	0	0	0	0	0	0	0	0	0	2	0	0	1	0	5	0	0	0	0	0	2	0	0	0	1	0
2022-02-05	0	0	0	6	2	0	2	2	0	0	0	0	0	0	0	0	5	2	0	0	0	0	1	0	0	0	0	2	2	0	0	0	0	0
2022-02-06	0	0	0	6	3	0	0	3	0	0	0	0	0	0	0	0	0	0	1	0	0	0	2	0	0	0	0	0	0	0	0	0	0	0
2022-02-07	0	0	0	7	3	0	1	3	0	0	0	0	0	0	0	0	2	2	0	0	1	0	3	0	0	0	0	0	1	0	0	0	0	0
2022-02-08	0	0	0	9	1	0	0	1	0	0	0	0	0	0	0	0	0	6	2	0	5	0	6	0	0	0	0	0	2	0	2	0	0	0
2022-02-09	0	0	0	13	4	0	1	4	0	0	0	0	0	0	0	0	4	10	0	0	3	0	6	0	0	0	0	0	3	0	1	0	0	0
2022-02-10	0	1	0	15	0	0	1	0	0	0	0	0	0	0	0	0	0	3	2	0	8	0	7	0	0	0	0	1	2	0	2	0	2	0
2022-02-11	0	0	0	21	3	0	0	3	0	0	0	0	0	0	0	1	0	7	1	0	4	0	7	0	0	0	0	1	1	0	0	0	4	0
2022-02-12	0	0	0	10	4	0	3	4	0	0	0	0	0	0	0	0	0	2	2	0	1	0	11	0	0	0	0	0	3	0	1	0	0	0
2022-02-13	0	0	0	11	6	0	0	6	0	0	0	0	0	0	0	1	0	7	0	0	0	0	4	0	0	0	0	0	1	0	0	0	1	0
2022-02-14	0	0	0	13	5	0	1	5	0	0	0	0	0	0	0	0	0	14	0	0	6	0	4	0	0	0	0	0	2	0	1	0	0	0
2022-02-15	0	0	0	8	4	0	3	4	0	0	0	0	0	0	0	0	0	8	2	0	1	0	8	0	0	0	0	0	3	0	0	0	0	0
2022-02-16	0	0	0	14	10	0	5	10	0	0	0	0	0	0	0	1	0	9	2	0	5	0	10	0	0	0	0	2	3	0	1	0	0	0
2022-02-17	0	0	0	10	4	0	1	5	0	0	0	0	0	0	0	0	0	7	0	0	3	0	5	0	0	0	0	0	1	0	2	0	0	0
2022-02-18	0	0	0	5	2	0	2	2	0	0	0	0	0	0	0	1	2	7	0	0	2	0	6	0	0	0	0	0	3	0	0	0	0	0
2022-02-19	0	0	0	7	1	0	4	1	0	0	0	0	0	0	0	0	0	6	1	0	0	0	10	0	0	0	0	0	0	0	0	1	0	0
2022-02-20	0	0	0	8	1	0	2	1	0	0	0	0	0	0	0	0	0	6	0	0	1	0	11	0	0	0	0	2	0	0	0	0	0	0
2022-02-21	0	0	0	13	3	0	2	3	0	0	0	0	0	0	0	0	0	6	1	0	3	0	12	0	0	0	0	0	3	0	1	0	2	0
2022-02-22	0	0	0	13	1	0	1	1	0	0	0	0	0	0	0	1	2	8	1	0	1	0	9	0	0	0	0	0	0	0	0	0	0	0
2022-02-23	0	0	0	8	7	0	1	7	0	0	0	0	0	0	0	1	1	13	1	0	0	0	11	0	0	0	0	1	2	0	3	0	1	0
2022-02-24	0	0	0	8	2	0	1	2	0	0	0	0	0	0	0	0	0	12	1	0	3	0	9	0	0	0	0	1	1	0	0	1	1	0
2022-02-25	0	0	0	11	3	0	4	3	0	0	0	0	0	0	0	1	0	8	1	0	2	0	10	0	0	0	0	0	3	0	1	1	0	0
2022-02-26	0	0	0	7	1	1	3	1	0	0	0	0	0	0	0	0	0	7	0	0	0	0	11	0	0	0	0	1	0	0	0	0	0	0
2022-02-27	0	1	0	5	0	0	2	0	0	0	0	0	0	0	0	0	2	4	0	0	0	0	4	0	0	0	0	1	1	0	0	0	0	0
2022-02-28	0	0	0	9	2	0	6	2	0	0	0	0	0	0	0	0	0	10	0	0	2	0	8	0	0	0	0	2	1	0	4	0	0	0
2022-03-01	0	0	0	7	4	0	2	4	0	0	0	0	0	0	0	1	0	6	0	0	0	0	14	0	0	0	0	2	5	0	4	0	0	0
2022-03-02	0	0	0	14	3	0	3	3	0	0	0	0	0	0	0	0	0	10	0	0	1	0	7	0	0	0	0	0	1	0	1	0	0	0
2022-03-03	0	0	0	15	2	0	2	2	0	0	0	0	0	0	0	0	2	8	0	0	1	0	10	0	0	0	0	1	0	0	2	0	0	0
2022-03-04	0	0	0	10	4	0	3	4	0	0	0	0	0	0	0	0	0	11	0	0	3	0	11	0	0	0	0	0	2	0	0	0	3	0
2022-03-05	0	0	0	7	1	0	1	1	0	0	0	0	0	0	0	0	1	9	0	0	0	0	12	0	0	0	0	1	0	0	3	0	0	0
2022-03-06	0	1	0	11	3	0	1	3	0	0	0	0	0	0	0	0	0	5	0	0	0	0	2	0	0	0	0	0	0	0	0	0	0	0
2022-03-07	0	0	0	8	3	0	5	3	0	0	0	0	0	0	0	1	0	6	1	0	0	0	12	0	0	0	0	1	1	0	5	0	0	0
2022-03-08	0	0	0	7	5	0	1	5	0	0	0	0	0	0	0	0	0	6	0	0	1	0	16	0	0	0	0	1	2	0	1	0	1	0
2022-03-09	0	0	0	16	2	0	2	2	0	0	0	0	0	0	0	0	0	7	1	0	0	0	5	0	0	0	0	0	2	0	3	0	2	0
2022-03-10	0	0	0	6	4	0	2	4	0	0	0	0	0	0	0	0	1	12	0	0	0	0	7	0	0	0	0	0	0	0	0	0	0	0
2022-03-11	0	0	0	11	3	0	4	3	0	0	0	0	0	0	0	0	0	7	0	0	3	0	14	0	0	0	0	2	0	0	2	0	1	0
2022-03-12	0	0	0	4	2	0	0	2	0	0	0	0	0	0	0	0	0	10	0	0	0	0	6	0	0	0	0	0	1	0	0	0	0	0
2022-03-13	0	0	0	1	3	0	0	3	0	0	0	0	0	0	0	0	0	1	0	0	0	0	1	1	0	0	0	0	0	0	0	0	0	0
2022-03-14	0	0	0	13	5	0	1	5	0	0	0	0	0	1	0	0	0	6	1	0	2	0	10	1	0	0	0	1	0	0	0	0	0	0
2022-03-15	0	0	0	8	3	0	3	3	0	0	0	0	0	0	0	1	3	5	2	0	1	0	12	0	0	0	0	0	0	0	1	0	0	0
2022-03-16	0	0	0	9	4	0	4	4	0	0	0	0	0	0	0	0	1	5	0	0	1	0	5	0	0	0	0	0	1	0	0	0	0	0
2022-03-17	0	2	0	3	2	0	5	2	0	0	0	0	0	0	0	0	0	2	3	0	0	0	5	0	0	0	0	0	0	0	0	0	0	0
2022-03-18	0	1	0	11	3	0	1	3	0	0	0	0	0	0	0	0	3	3	1	0	2	0	5	0	0	0	0	1	0	0	1	0	0	0
2022-03-19	0	1	0	8	3	0	1	3	0	0	0	0	0	0	0	0	0	3	0	0	0	0	3	0	0	0	0	2	1	0	0	0	0	0
2022-03-20	0	0	0	8	0	0	2	0	0	0	0	0	0	0	0	0	0	3	0	0	0	0	5	0	0	0	0	0	1	0	0	0	0	0
2022-03-21	0	0	0	13	4	0	2	4	0	0	0	0	0	0	0	0	0	7	0	0	4	0	8	0	0	0	0	0	0	0	1	0	0	0
2022-03-22	0	0	0	3	2	0	0	2	0	0	0	0	0	0	0	1	0	4	0	0	1	0	8	1	0	0	0	0	1	0	0	0	0	0
2022-03-23	0	0	0	12	1	0	2	1	0	0	0	0	0	0	0	0	1	7	0	0	4	0	5	0	0	0	0	0	0	0	0	0	0	0
2022-03-24	0	0	0	7	2	0	1	2	0	0	0	0	0	0	0	0	0	4	0	0	1	0	3	0	0	0	0	0	0	0	0	0	0	0
2022-03-25	0	0	0	7	1	0	3	1	0	0	0	0	0	0	0	0	1	7	0	0	0	0	7	1	0	0	0	0	2	0	0	0	0	0
2022-03-26	0	1	0	6	1	0	0	1	0	0	0	0	0	0	0	0	0	2	0	0	0	0	5	0	0	0	0	1	0	0	0	0	0	0
2022-03-27	0	0	0	0	1	0	1	1	0	0	0	0	0	0	0	0	0	4	0	0	0	0	3	0	0	0	0	0	0	0	0	0	0	0
2022-03-28	0	0	0	6	4	0	6	4	0	0	0	0	0	0	0	0	1	5	0	0	2	0	10	0	0	0	0	1	0	0	0	0	0	0
2022-03-29	0	0	0	5	2	0	3	2	0	0	0	0	0	0	0	1	0	1	0	0	1	0	4	0	0	0	0	1	2	0	0	0	0	0
2022-03-30	0	0	0	3	1	0	0	1	0	0	0	0	0	0	0	0	1	5	1	0	1	0	5	0	0	0	0	0	0	0	1	0	0	0
2022-03-31	0	0	0	3	2	0	1	2	0	0	0	0	0	0	0	0	0	5	0	0	0	0	6	1	0	0	0	0	1	0	0	0	0	0
2022-04-01	0	0	0	6	2	0	5	2	0	0	0	0	0	0	0	0	0	3	0	0	0	0	7	0	0	0	0	0	0	0	0	0	0	0
2022-04-02	0	0	0	1	1	0	2	1	0	0	0	0	0	0	0	0	1	3	0	0	2	0	6	0	0	0	0	1	0	0	0	0	0	0
2022-04-03	0	0	0	0	1	0	0	1	0	0	0	0	1	0	0	0	0	9	0	0	0	0	1	0	0	0	0	1	0	0	1	0	0	0
2022-04-04	0	0	0	3	3	0	3	3	0	0	0	0	0	0	0	0	0	3	0	0	1	0	6	0	0	0	0	0	0	0	0	0	0	0
2022-04-05	0	0	0	4	0	0	1	0	0	0	0	0	0	0	0	1	0	4	1	0	0	0	3	0	0	0	0	0	2	0	1	0	0	0
2022-04-06	0	0	0	3	3	0	3	3	0	0	0	0	0	0	0	0	1	5	0	0	4	0	11	0	0	0	0	0	2	0	0	0	0	0
2022-04-07	0	1	0	4	1	0	0	1	0	0	0	0	0	0	0	0	0	3	0	0	3	0	6	0	0	0	0	0	3	0	1	0	0	0
2022-04-08	0	0	0	8	2	0	0	2	0	0	0	0	0	0	0	1	0	10	2	0	0	0	9	0	0	0	0	2	1	0	4	0	0	0
2022-04-09	0	1	0	6	2	0	1	2	0	0	0	0	0	0	0	0	0	2	0	1	0	0	6	0	0	0	0	1	1	0	0	0	0	0
2022-04-10	0	0	0	4	0	0	1	0	0	0	0	0	0	0	0	0	4	5	2	0	0	0	3	0	0	0	0	0	1	0	1	0	0	0
2022-04-11	0	0	0	6	0	0	1	0	0	0	0	0	0	0	0	0	0	5	0	0	3	0	11	0	0	0	0	0	2	0	1	0	8	0
2022-04-12	0	0	0	3	2	0	1	2	0	0	0	0	0	0	0	0	0	8	2	0	1	0	13	0	0	0	0	0	0	0	1	0	3	0
2022-04-13	0	0	0	3	1	0	3	1	0	0	0	0	0	0	0	0	0	7	1	0	0	0	15	0	0	0	0	0	2	0	2	0	0	0
2022-04-14	0	0	0	6	1	0	1	1	0	0	0	0	0	0	0	0	0	6	1	0	1	0	5	0	0	0	0	0	1	0	3	0	0	0
2022-04-15	0	0	0	7	1	0	3	1	0	0	0	0	0	0	0	0	0	6	0	0	1	0	7	0	0	0	0	0	0	0	1	0	0	0
2022-04-16	0	0	0	5	0	0	1	0	0	0	0	0	0	0	0	0	0	10	0	0	1	0	8	0	0	0	0	0	0	0	0	0	0	0
2022-04-17	0	0	0	3	0	0	0	0	0	0	0	0	0	0	0	0	0	14	0	0	0	0	6	0	0	0	0	0	1	0	0	0	0	0
2022-04-18	0	0	0	4	3	0	5	3	0	0	0	0	0	0	0	0	0	7	0	0	0	0	9	0	0	0	0	1	0	0	1	0	0	0
2022-04-19	0	0	0	1	0	0	3	0	0	0	0	0	0	0	0	1	0	7	3	0	1	0	6	0	0	0	0	0	0	0	0	0	0	0
2022-04-20	0	0	0	2	0	0	3	0	0	0	0	0	0	0	0	1	0	8	1	0	0	0	4	0	0	0	0	0	1	0	1	0	0	0
2022-04-21	0	0	0	8	3	0	2	3	0	0	0	0	0	0	0	0	0	7	0	0	0	0	6	0	0	0	0	0	3	0	5	0	0	0
2022-04-22	0	0	0	6	2	0	4	2	0	0	0	0	0	0	0	0	0	9	2	0	2	0	10	0	0	0	0	0	2	1	0	0	0	0
2022-04-23	0	0	0	8	2	0	2	2	0	0	0	0	0	0	0	0	0	9	0	0	1	0	7	0	0	0	0	1	1	0	0	0	0	0
2022-04-24	0	0	0	3	1	0	2	1	0	0	0	0	0	0	0	0	0	5	0	0	0	0	4	0	0	0	0	1	1	0	0	0	0	0
2022-04-25	0	0	0	8	3	0	1	3	0	0	0	0	0	0	0	0	0	3	0	0	0	0	7	0	0	0	0	1	2	0	0	0	0	0
2022-04-26	0	0	0	4	1	0	3	1	0	0	0	0	0	0	0	0	0	8	0	0	2	0	15	0	0	0	0	0	3	0	0	0	0	0
2022-04-27	0	0	0	5	2	0	3	2	0	0	0	0	0	0	0	1	0	8	0	0	3	0	5	0	0	0	0	0	0	0	1	0	0	1
2022-04-28	0	0	0	3	1	0	3	1	0	0	0	0	0	0	0	1	0	11	1	0	2	0	8	0	0	0	0	0	0	0	1	0	0	0
2022-04-29	0	0	0	5	0	0	7	0	0	0	0	0	0	0	0	0	0	5	1	0	0	0	10	0	0	0	0	0	1	0	0	0	0	0
2022-04-30	0	0	0	8	0	0	2	0	0	0	0	0	0	0	0	0	0	8	0	0	1	0	10	0	0	0	0	0	1	0	0	0	0	0
2022-05-01	0	0	0	5	0	0	5	0	0	0	0	0	0	0	0	0	0	9	1	0	0	0	3	0	0	0	0	0	1	0	0	1	0	0
2022-05-02	0	0	0	4	0	0	5	0	0	0	0	0	0	0	0	0	0	6	0	0	0	0	3	0	0	0	0	2	4	0	0	0	0	0
2022-05-03	0	1	0	10	2	0	2	2	0	0	0	0	0	0	0	0	0	7	1	0	0	0	10	0	0	0	0	0	1	0	0	0	0	0
2022-05-04	0	0	0	12	1	0	0	1	0	0	0	0	0	0	0	0	0	3	0	0	0	0	7	0	0	0	0	0	1	0	0	1	0	0
2022-05-05	0	0	0	6	3	0	3	3	0	0	0	0	0	0	0	0	0	6	0	0	0	0	8	0	0	0	0	1	0	0	0	3	0	0
2022-05-06	0	0	0	10	2	0	2	2	0	0	0	0	0	0	0	0	0	13	0	0	0	0	9	0	0	0	0	0	1	0	1	0	0	0
2022-05-07	0	0	0	13	1	0	3	1	0	0	0	0	0	0	0	0	0	8	0	0	1	0	6	0	0	0	0	0	1	0	0	0	0	0
2022-05-08	0	0	0	8	1	0	1	1	0	0	0	0	0	0	0	0	0	5	0	0	0	0	6	0	0	0	0	0	0	0	0	0	0	0
2022-05-09	0	0	0	5	2	0	2	2	0	0	0	0	0	0	0	1	0	4	0	0	0	0	20	0	0	0	0	0	0	0	0	0	0	0
2022-05-10	0	0	0	8	1	0	4	1	0	0	0	0	0	0	0	0	0	10	0	0	1	0	12	0	0	0	0	0	1	0	0	1	0	0
2022-05-11	0	0	0	11	4	0	1	4	0	0	0	0	0	0	0	0	0	4	0	0	3	0	2	0	0	0	0	0	2	0	1	0	0	0
2022-05-12	0	0	0	9	6	0	3	6	0	0	0	0	0	0	0	0	0	7	0	0	1	0	7	1	0	0	0	0	2	0	0	0	0	0
2022-05-13	0	0	0	11	7	0	2	7	0	0	0	0	0	0	0	1	0	7	0	0	3	0	9	1	0	0	0	1	1	0	0	0	0	0
2022-05-14	0	0	0	4	3	0	1	3	0	0	0	0	0	0	0	0	0	5	0	0	0	0	3	0	0	0	0	0	0	0	0	0	0	0
2022-05-15	0	0	0	9	2	0	1	2	0	0	0	0	0	0	0	0	0	5	0	0	0	0	1	0	0	0	0	0	3	0	0	0	0	0
2022-05-16	0	0	0	8	4	0	1	4	0	0	0	0	0	0	0	0	0	7	1	0	2	0	8	1	0	0	0	1	2	0	2	0	1	0
2022-05-17	0	0	0	11	2	0	1	2	0	0	0	0	0	0	0	0	0	8	1	0	2	0	7	0	0	0	0	2	2	0	0	0	0	0
2022-05-18	0	0	0	17	8	0	2	8	0	0	0	0	0	0	0	0	0	8	0	0	3	0	8	0	0	0	0	1	1	0	1	1	1	0
2022-05-19	0	0	0	8	3	0	10	3	0	0	0	0	0	0	0	0	0	8	2	0	1	0	6	0	0	0	0	1	0	0	0	0	0	0
2022-05-20	0	0	0	2	1	0	1	1	0	0	0	0	0	0	0	1	0	3	0	0	1	0	11	0	0	0	0	1	1	0	1	0	0	0
2022-05-21	0	1	0	5	3	0	0	3	0	0	0	0	0	0	0	0	0	7	0	0	0	0	8	0	0	0	0	0	0	0	0	0	0	0
2022-05-22	0	1	0	2	6	0	2	6	0	0	0	0	0	0	0	0	0	6	0	0	0	0	4	0	0	0	0	2	1	0	0	0	0	0
2022-05-23	0	1	0	11	2	0	0	2	0	0	0	0	0	0	0	1	0	10	0	0	6	0	8	0	0	0	0	0	2	0	0	0	0	0
2022-05-24	0	0	0	9	3	0	2	3	0	0	0	0	0	0	0	0	0	6	0	0	6	0	8	0	0	0	0	0	1	0	0	0	0	0
2022-05-25	0	0	0	4	2	0	3	2	0	0	0	0	0	0	0	0	0	7	1	0	0	0	7	0	0	0	0	2	1	0	0	0	0	0
2022-05-26	0	1	0	8	5	0	2	5	0	0	0	0	0	0	0	0	0	2	2	0	4	0	8	0	0	0	0	0	2	0	0	0	4	0
2022-05-27	0	0	0	13	5	0	1	5	0	0	0	0	0	0	0	0	0	5	0	0	0	0	8	0	0	0	0	0	2	0	0	0	0	0
2022-05-28	0	0	0	13	3	0	2	3	0	0	0	0	0	0	0	0	0	8	0	0	0	0	3	0	0	0	0	1	1	0	0	0	0	0
2022-05-29	0	0	0	8	3	0	2	3	0	0	0	0	0	0	0	0	0	7	0	0	0	0	6	0	0	0	0	2	0	0	0	0	0	0
2022-05-30	0	0	0	6	5	0	1	5	0	0	0	0	0	0	0	0	0	8	3	0	0	0	11	0	0	0	0	0	3	0	1	0	3	0
2022-05-31	0	0	0	9	7	0	4	7	0	0	0	0	0	0	0	0	0	4	1	0	2	0	6	0	0	0	0	0	2	0	0	0	1	0
2022-06-01	0	0	0	21	3	0	1	3	0	0	0	0	0	0	0	1	0	4	0	0	0	0	7	0	0	0	0	0	1	0	0	0	1	0
2022-06-02	0	0	0	7	8	1	2	8	0	0	0	0	0	0	0	1	0	6	3	0	2	0	6	0	0	0	0	0	2	0	0	0	0	0
2022-06-03	0	0	0	10	5	0	3	5	0	0	0	0	0	0	0	0	0	2	0	0	0	0	2	0	0	2	0	1	2	0	0	0	2	0
2022-06-04	0	0	0	11	8	0	0	8	0	0	0	0	0	0	0	0	0	3	1	0	0	0	2	0	0	1	0	0	0	0	0	0	2	0
2022-06-05	0	0	0	5	5	0	0	5	0	0	0	0	0	0	0	0	0	4	0	0	0	0	2	0	0	0	0	0	2	0	0	0	0	0
2022-06-06	0	1	0	16	7	0	3	7	0	0	0	0	0	0	0	0	0	6	0	0	3	0	15	0	0	0	0	1	1	0	0	0	0	0
2022-06-07	0	0	0	15	3	0	4	3	0	0	0	0	0	0	0	0	2	16	0	0	2	0	13	0	0	1	0	0	2	0	0	0	1	0
2022-06-08	0	0	0	11	4	0	1	4	0	0	0	0	0	0	0	1	0	6	0	0	3	0	2	1	0	0	0	0	1	0	1	0	0	0
2022-06-09	0	0	0	13	2	0	1	2	0	0	0	0	0	0	0	0	0	12	0	0	0	0	6	0	0	1	0	0	0	0	0	0	0	0
2022-06-10	0	0	0	12	4	0	2	4	0	0	0	0	0	0	0	0	3	10	1	0	2	0	7	0	0	0	0	2	2	0	0	0	0	0
2022-06-11	0	0	0	11	5	0	2	6	0	0	0	0	0	0	0	0	0	8	0	0	0	0	7	0	0	0	0	0	0	0	0	0	0	0
2022-06-12	0	0	0	3	4	0	1	4	0	0	0	0	0	0	0	0	0	5	0	0	1	0	4	0	0	1	0	0	2	0	1	0	0	0
2022-06-13	0	0	0	13	2	0	1	2	0	0	0	0	0	0	0	1	3	8	0	0	6	0	12	0	0	0	0	0	0	0	1	1	2	0
2022-06-14	0	1	0	11	3	0	0	3	0	0	0	0	0	0	0	0	0	4	0	1	0	0	8	0	0	2	0	1	2	0	0	0	1	0
2022-06-15	0	0	0	6	6	0	0	6	0	0	0	0	0	0	0	0	3	6	0	0	2	0	8	1	0	0	0	0	1	0	0	1	0	0
2022-06-16	0	0	0	9	9	0	0	9	0	0	0	0	0	0	0	0	2	3	0	0	2	0	7	1	0	1	0	0	0	0	0	0	0	0
2022-06-17	0	0	0	2	4	0	2	4	0	0	0	0	0	0	0	0	0	8	2	0	6	1	8	0	0	0	0	1	1	0	1	0	0	0
2022-06-18	0	0	0	0	1	0	1	1	0	0	0	0	0	0	0	0	0	2	0	0	0	0	1	0	0	0	0	0	1	0	1	0	0	0
2022-06-19	0	0	0	0	2	0	1	2	0	0	0	0	0	0	0	0	1	4	0	0	1	0	2	0	0	0	0	0	0	0	0	0	0	0
2022-06-20	0	0	0	9	5	0	1	5	0	0	0	0	0	0	0	1	3	7	0	0	4	0	11	1	0	3	0	0	0	0	1	0	1	0
2022-06-21	0	0	0	0	6	0	0	6	0	0	0	0	0	0	0	0	1	6	0	0	2	0	3	0	0	1	0	0	2	0	0	0	0	0
2022-06-22	0	0	0	1	6	0	2	6	0	0	0	0	0	0	0	0	0	11	0	0	0	0	6	0	0	0	0	0	1	0	1	0	0	0
2022-06-23	0	0	0	0	8	0	2	8	0	0	0	0	0	0	0	0	1	5	0	0	6	0	8	1	0	0	0	0	1	0	0	0	2	0
2022-06-24	0	2	0	0	6	0	1	6	0	0	0	0	0	0	0	0	4	9	1	0	2	0	14	0	0	2	0	0	1	0	0	0	2	0
2022-06-25	0	0	0	0	5	0	2	5	0	0	0	0	0	0	0	0	1	6	1	0	0	0	5	0	0	0	0	0	0	0	0	0	0	0
2022-06-26	0	0	0	0	6	0	1	6	0	0	0	0	0	0	0	0	0	2	0	0	0	0	6	0	0	1	0	0	0	0	0	0	0	0
2022-06-27	0	0	0	0	2	0	2	2	0	0	0	0	0	0	0	1	0	5	2	0	4	0	7	0	0	1	0	0	2	0	1	1	1	0
2022-06-28	0	0	0	0	7	0	1	7	0	0	0	0	0	0	0	1	9	11	1	0	2	0	8	0	0	0	0	0	3	0	0	0	0	0
2022-06-29	0	0	0	0	6	0	1	6	0	0	0	0	0	0	0	2	5	6	0	0	3	0	6	0	0	0	0	1	1	0	1	0	2	0
2022-06-30	0	1	0	0	5	0	2	5	0	0	0	0	0	0	0	0	0	6	2	0	3	0	4	0	0	0	0	1	0	0	0	1	0	0
2022-07-01	0	0	0	0	10	0	4	10	0	0	0	0	0	0	0	0	1	3	0	0	3	0	8	0	0	1	0	1	1	0	0	0	0	0
2022-07-02	0	0	0	0	2	0	1	2	0	0	0	0	0	0	0	0	3	5	1	0	1	0	3	0	0	0	0	0	0	0	0	0	1	0
2022-07-03	0	0	0	2	1	0	0	1	0	0	0	0	0	0	0	0	0	2	0	0	0	0	4	0	0	0	0	0	0	0	0	0	0	0
2022-07-04	0	0	0	9	8	1	2	8	0	0	0	0	0	0	0	0	4	4	2	0	8	0	10	0	0	0	0	0	2	0	2	0	0	0
2022-07-05	0	0	0	10	3	0	3	3	0	0	0	0	0	0	0	0	2	8	0	0	4	0	4	1	0	1	0	0	0	0	0	0	1	1
2022-07-06	0	0	0	8	5	0	4	5	0	0	0	0	0	0	0	0	0	3	4	0	2	0	12	1	0	0	0	0	2	0	0	0	0	0
2022-07-07	0	1	0	12	3	0	1	3	0	0	0	0	0	0	0	0	8	4	0	0	5	0	5	0	0	1	0	0	4	0	0	0	0	0
2022-07-08	0	0	0	9	2	0	0	2	0	0	0	0	0	0	0	0	0	7	0	0	1	0	4	0	0	1	0	0	0	0	0	0	0	0
2022-07-09	0	1	0	6	5	0	3	5	0	0	0	0	1	0	0	0	0	13	0	0	0	0	6	0	0	1	0	1	0	0	0	1	1	0
2022-07-10	0	0	0	3	2	0	2	2	0	0	0	0	0	0	0	0	0	6	0	0	0	0	8	0	0	0	0	1	1	0	0	0	0	0
2022-07-11	0	0	0	1	3	0	1	3	0	0	0	0	0	0	0	0	5	3	0	0	1	0	4	0	0	1	0	1	0	0	0	0	0	0
2022-07-12	0	0	0	12	4	0	1	4	0	0	0	0	0	0	0	0	1	6	0	0	1	0	1	0	0	1	0	0	1	0	0	0	1	0
2022-07-13	0	0	0	7	2	0	0	2	0	0	0	0	0	0	0	0	0	3	0	0	1	0	9	0	0	1	0	0	0	0	0	0	0	0
2022-07-14	0	0	0	4	4	0	0	4	0	0	0	0	0	0	0	0	0	1	1	0	0	0	3	0	0	1	0	0	1	0	0	0	0	0
2022-07-15	0	0	0	1	1	0	4	1	0	0	0	0	0	0	0	0	2	2	0	0	0	0	4	0	0	0	0	0	1	0	0	0	0	0
2022-07-16	0	0	0	5	1	0	1	1	0	0	0	0	0	0	0	0	1	3	2	0	0	0	0	0	0	0	0	0	0	0	1	0	0	0
2022-07-17	0	0	0	4	3	0	0	3	0	0	0	0	0	0	0	0	0	4	0	0	0	0	1	0	0	0	0	0	1	0	0	0	0	0
2022-07-18	0	0	0	2	1	0	1	1	0	0	0	0	0	0	0	0	2	4	0	0	0	0	3	0	0	0	0	0	1	0	0	0	0	0
2022-07-19	0	0	0	4	4	0	1	4	0	0	0	0	0	0	0	0	3	8	0	0	0	0	3	0	0	0	0	1	0	0	0	0	0	0
2022-07-20	0	0	0	1	1	0	0	1	0	0	0	0	0	0	0	0	3	0	0	0	0	0	4	1	0	0	0	0	0	0	0	0	0	0
2022-07-21	0	0	0	5	0	0	1	0	0	0	0	0	0	0	0	1	3	2	0	0	0	0	4	0	0	0	0	0	2	0	0	0	0	0
2022-07-22	0	0	0	4	1	0	1	1	0	0	0	0	0	0	0	0	0	5	0	0	0	0	2	0	0	0	0	0	0	0	0	0	0	0
2022-07-23	0	0	0	2	1	0	0	1	0	0	0	0	0	0	0	0	0	8	0	0	0	0	3	1	0	1	0	1	1	0	0	0	0	0
2022-07-24	0	0	0	4	1	0	1	1	0	0	0	0	0	0	0	0	0	4	0	0	0	0	2	0	0	0	0	0	0	0	0	0	0	0
2022-07-25	0	1	0	4	0	0	3	0	0	0	0	0	0	0	0	0	2	4	0	0	1	0	5	0	0	1	0	0	0	0	0	0	0	0
2022-07-26	0	1	0	3	3	0	2	3	0	0	0	0	0	0	0	0	4	7	0	0	0	0	6	0	0	1	0	1	0	0	1	0	0	0
2022-07-27	0	0	0	2	1	0	3	1	0	0	0	0	0	0	0	0	3	3	0	0	0	0	4	0	0	0	0	0	1	0	1	0	0	0
2022-07-28	0	0	0	11	2	0	4	2	0	0	0	0	0	0	0	0	5	8	0	0	2	0	11	0	0	2	0	1	1	0	0	0	0	0
2022-07-29	0	2	0	2	2	0	3	2	0	0	0	0	0	1	0	0	3	12	2	0	0	0	6	0	0	0	0	2	3	0	1	0	0	0
2022-07-30	0	0	0	3	2	0	0	2	0	0	0	0	0	0	0	0	0	4	0	0	0	0	8	0	0	0	0	0	1	0	0	0	0	0
2022-07-31	0	0	0	0	2	0	4	2	0	0	0	0	0	0	0	0	0	1	1	0	0	0	10	0	0	0	0	0	0	1	1	0	0	0
2022-08-01	0	1	0	1	2	0	1	2	0	0	0	0	0	0	0	0	1	3	0	0	3	0	11	1	0	2	0	0	1	0	0	0	0	0
2022-08-02	0	0	0	2	2	0	2	2	0	0	0	0	0	0	0	0	0	1	0	0	2	0	6	3	0	1	0	0	0	0	0	0	2	0
2022-08-03	0	0	0	3	2	0	3	2	0	0	0	0	0	0	0	0	1	11	0	0	4	0	14	0	0	1	0	1	2	0	1	0	1	0
2022-08-04	0	0	0	6	2	0	1	2	0	0	0	0	0	0	0	0	1	7	0	0	4	0	5	0	0	2	0	1	2	0	0	0	1	0
2022-08-05	0	0	0	9	0	0	1	0	0	0	0	0	0	0	0	0	4	9	0	0	2	0	8	0	0	0	0	0	1	0	0	0	0	0
2022-08-06	0	0	0	4	1	0	2	1	0	0	0	0	0	0	0	0	5	5	0	0	0	0	10	0	0	2	0	0	0	0	0	0	0	0
2022-08-07	0	1	0	1	0	0	2	0	0	0	0	0	0	0	0	0	1	6	0	0	0	0	1	0	0	1	0	1	1	0	0	1	0	0
2022-08-08	0	0	0	0	0	0	1	0	0	0	0	0	0	0	0	1	0	9	0	0	2	0	2	2	0	0	0	0	1	0	1	0	0	0
2022-08-09	0	1	0	2	0	0	1	0	0	0	0	0	0	0	0	2	0	9	0	0	2	0	3	0	0	1	0	0	2	0	0	0	0	0
2022-08-10	0	2	0	4	8	0	4	8	0	0	0	0	0	0	0	0	3	2	3	0	2	0	7	0	0	1	0	0	1	0	0	0	0	0
2022-08-11	0	0	0	7	0	0	1	0	0	0	0	0	0	0	0	0	2	4	0	0	1	0	11	0	0	1	0	0	0	0	0	0	0	0
2022-08-12	0	0	0	7	1	0	3	1	0	0	0	0	0	0	0	0	0	4	1	0	1	0	4	0	0	0	0	0	0	0	2	0	0	0
2022-08-13	0	0	0	3	0	0	2	0	0	0	0	0	0	0	0	0	1	1	0	0	0	0	6	0	0	1	0	2	3	0	2	0	1	0
2022-08-14	0	1	0	1	0	0	2	0	0	0	0	0	0	0	0	0	1	2	0	0	0	0	5	0	0	0	0	0	1	0	1	0	0	0
2022-08-15	0	0	0	3	1	0	3	1	0	0	0	0	0	0	0	0	0	3	1	0	3	0	16	1	0	1	0	0	0	0	0	0	0	0
2022-08-16	0	0	0	11	0	0	2	0	0	0	0	0	0	0	0	0	8	8	1	0	1	0	8	1	0	0	0	1	1	0	0	0	0	0
2022-08-17	0	0	0	8	3	0	3	3	0	0	0	0	0	0	0	0	1	7	0	0	3	0	7	2	0	2	0	1	1	0	0	0	0	0
2022-08-18	0	0	0	4	0	0	2	0	0	0	0	0	0	0	1	0	0	6	0	0	0	0	6	0	0	1	0	0	1	0	0	0	0	0
2022-08-19	0	0	0	9	0	0	1	0	0	0	0	0	0	0	0	0	1	7	0	0	3	0	7	2	0	0	0	0	0	0	0	0	1	0
2022-08-20	0	1	0	0	0	0	1	0	0	0	0	0	0	0	0	0	2	5	0	0	0	0	2	1	0	1	0	0	1	0	0	0	0	0
2022-08-21	0	0	0	2	1	0	1	1	0	0	0	0	0	0	0	0	2	7	0	0	0	0	2	0	0	1	0	2	0	0	0	0	0	0
2022-08-22	0	0	0	2	5	0	3	5	0	0	0	0	0	0	0	0	0	3	0	0	5	0	9	1	0	1	0	0	2	0	1	0	0	0
2022-08-23	0	0	0	4	1	0	1	1	0	0	0	0	0	0	0	0	0	9	1	0	4	0	10	0	0	1	0	1	1	0	0	0	0	0
2022-08-24	0	0	0	5	0	0	0	0	0	0	0	0	0	0	0	0	2	5	0	0	1	0	7	0	0	0	0	1	0	0	0	0	0	0
2022-08-25	0	2	0	3	2	0	3	2	0	0	0	0	0	0	0	0	0	7	0	0	0	0	5	1	0	0	0	0	1	0	0	0	1	0
2022-08-26	0	0	0	4	3	0	4	3	0	0	0	0	0	0	0	0	1	7	0	0	0	0	12	1	0	3	0	2	1	0	1	0	1	0
2022-08-27	0	0	0	4	1	0	3	1	0	0	0	0	0	0	0	0	1	8	0	0	0	0	7	0	0	2	0	1	1	0	0	0	2	0
2022-08-28	0	0	0	0	2	0	1	2	0	0	0	0	0	0	0	0	0	4	1	1	0	0	5	0	0	0	0	1	1	0	0	0	0	0
2022-08-29	0	0	0	4	1	0	3	1	0	0	0	0	0	0	0	0	2	6	0	0	2	0	6	1	0	1	0	0	0	0	0	0	0	0
2022-08-30	0	0	0	0	1	0	2	1	0	0	0	0	0	0	1	0	0	11	1	0	5	0	5	0	0	1	0	0	1	0	0	0	1	0
2022-08-31	0	0	0	0	1	0	1	1	0	0	0	0	0	0	0	0	2	7	0	0	1	0	6	0	0	0	0	0	1	0	0	0	0	0
2022-09-01	0	0	0	4	0	0	3	0	0	0	0	0	0	0	0	0	3	8	0	0	1	0	14	0	0	0	0	0	0	0	1	0	0	0
2022-09-02	0	0	0	3	0	0	1	0	0	0	0	0	0	0	0	1	0	5	0	0	0	0	9	0	0	2	0	0	2	0	0	1	0	0
2022-09-03	0	0	0	3	0	0	1	0	0	0	0	0	0	0	0	1	1	8	0	0	0	0	5	2	0	0	0	0	2	0	1	0	0	0
2022-09-04	0	0	0	0	2	0	1	2	0	0	0	0	0	0	0	0	0	4	0	0	0	0	5	0	0	0	0	0	1	0	0	0	0	0
2022-09-05	0	0	0	6	3	0	3	3	0	0	0	0	0	0	0	0	0	17	2	0	2	0	16	0	0	1	0	0	1	0	0	0	0	0
2022-09-06	0	0	0	2	1	0	2	1	0	0	0	0	0	0	0	0	0	9	1	0	2	0	6	0	0	0	0	1	1	0	0	0	0	0
2022-09-07	0	0	0	5	1	0	1	1	0	0	0	0	0	0	0	0	2	9	2	0	1	0	7	0	0	0	0	2	1	0	2	0	2	0
2022-09-08	1	0	0	3	1	0	6	1	0	0	0	0	0	0	0	0	0	9	0	0	1	0	4	0	0	1	0	1	1	0	0	0	0	0
2022-09-09	0	0	0	5	2	0	1	2	0	0	0	0	0	0	0	0	0	4	1	0	1	0	10	0	0	1	0	0	0	0	0	1	0	0
2022-09-10	0	1	0	1	1	0	2	1	0	0	0	0	0	0	0	0	0	2	0	0	0	0	7	1	0	0	0	0	1	0	0	0	0	0
2022-09-11	0	0	0	3	1	0	2	1	0	0	0	0	0	0	0	0	0	5	1	1	0	0	3	1	0	0	0	0	0	0	1	1	0	0
2022-09-12	0	0	0	4	0	0	1	0	0	0	0	0	0	0	0	0	2	6	0	0	0	0	6	1	0	0	0	2	0	0	1	0	1	0
2022-09-13	0	0	0	8	0	0	1	0	0	0	0	0	0	0	0	0	0	11	2	0	2	0	7	0	0	0	0	1	3	0	1	0	0	0
2022-09-14	0	0	0	1	3	0	2	3	0	0	0	0	0	0	0	0	2	8	0	0	1	0	9	0	0	0	0	1	0	0	1	0	1	0
2022-09-15	0	0	0	7	0	0	3	0	0	0	0	0	0	0	0	0	1	7	1	0	0	0	9	0	0	1	0	0	0	0	1	0	1	0
2022-09-16	1	1	0	8	0	0	3	0	0	0	0	0	0	0	0	0	3	2	0	0	4	0	4	0	0	1	0	0	0	0	1	0	0	0
2022-09-17	0	0	0	9	2	0	2	2	0	0	0	0	0	0	0	0	2	1	0	0	0	0	5	0	0	1	0	0	1	0	0	0	0	0
2022-09-18	0	0	0	1	5	0	2	5	0	0	0	0	0	0	0	0	0	2	0	0	1	0	3	0	0	0	0	2	0	0	1	0	0	0
2022-09-19	0	0	0	8	5	0	2	5	0	0	0	0	0	0	0	0	4	7	0	0	2	0	9	0	0	1	0	0	3	0	0	0	0	1
2022-09-20	1	0	0	9	1	0	1	1	0	0	0	0	0	0	0	0	0	7	2	0	2	0	8	0	0	0	0	0	2	0	0	0	1	0
2022-09-21	0	0	0	7	1	0	0	1	0	0	0	0	0	0	0	0	0	7	1	0	1	0	6	0	0	0	0	0	0	0	0	0	0	0
2022-09-22	0	0	0	6	3	0	2	3	0	0	0	0	0	0	0	0	5	3	0	0	3	0	8	0	0	0	0	0	0	0	0	0	0	0
2022-09-23	0	0	0	17	3	0	3	3	0	0	0	0	0	0	0	0	6	15	0	0	1	0	10	0	0	0	0	0	0	0	1	0	0	0
2022-09-24	0	0	0	8	1	0	1	1	0	0	0	0	0	0	0	0	0	3	0	0	0	0	9	0	0	0	0	2	0	0	1	0	0	0
2022-09-25	0	2	0	3	3	0	1	3	0	0	0	0	0	0	0	0	0	0	0	0	1	0	2	1	0	0	0	1	1	0	0	0	0	0
2022-09-26	0	0	0	3	1	0	0	1	0	0	0	0	0	0	0	0	3	2	0	0	1	0	6	0	0	0	0	1	1	0	0	0	2	0
2022-09-27	0	1	0	10	3	0	0	3	0	0	0	0	0	0	0	0	4	6	0	0	0	0	9	0	0	1	0	0	0	0	0	0	0	0
2022-09-28	0	0	0	5	2	0	0	2	0	0	0	0	0	0	0	0	5	6	0	1	0	0	5	0	0	0	0	0	0	0	0	0	0	0
2022-09-29	0	1	0	4	3	0	0	3	0	0	0	0	0	0	0	0	0	0	0	0	0	0	0	0	0	0	0	0	1	0	0	0	0	0
2022-09-30	0	0	0	8	4	0	2	4	0	0	0	0	0	0	0	0	0	1	0	0	0	0	2	0	0	0	0	0	0	0	0	0	0	0
2022-10-01	0	0	0	4	4	0	0	4	0	0	0	0	0	0	0	0	1	0	0	0	0	0	0	0	0	0	0	0	0	0	0	0	0	0
2022-10-02	0	0	0	1	5	0	0	5	0	0	0	0	0	0	0	0	0	1	0	0	1	0	2	0	0	0	0	0	1	0	0	0	0	0
2022-10-03	0	0	0	2	2	0	0	2	0	0	0	0	0	0	0	1	1	0	0	0	0	0	1	0	0	0	0	0	2	0	0	0	0	0
2022-10-04	0	0	0	2	1	0	1	1	0	0	0	0	0	0	0	1	3	1	0	0	0	0	0	0	0	0	0	0	0	0	0	0	0	0
2022-10-05	0	1	0	2	2	0	1	2	0	0	0	0	0	0	0	0	1	1	0	0	1	0	2	0	0	0	0	0	0	0	1	0	0	0
2022-10-06	0	0	0	0	4	0	0	4	0	0	0	0	0	0	0	1	4	0	0	0	0	0	1	0	0	0	0	0	0	0	0	0	0	0
2022-10-07	0	0	0	6	2	0	0	2	0	0	0	0	0	0	0	0	1	3	0	0	0	0	0	0	0	0	0	0	0	0	1	0	0	0
2022-10-08	0	0	0	0	3	0	0	3	0	0	0	0	0	0	0	0	0	2	0	0	0	0	4	0	0	0	0	0	0	0	0	0	0	0
2022-10-09	0	0	0	0	0	0	0	0	0	0	0	0	0	0	0	0	0	4	0	0	0	0	3	0	0	0	0	0	1	0	0	0	0	0
2022-10-10	0	1	0	0	2	0	2	2	0	0	0	0	0	0	0	0	0	6	1	0	1	0	7	0	0	0	0	0	1	0	0	0	0	0
2022-10-11	0	0	0	2	3	0	2	3	0	0	0	0	0	0	0	0	0	3	0	0	0	0	3	0	0	0	0	0	1	0	0	0	0	0
2022-10-12	0	1	0	3	0	0	0	0	0	0	0	0	0	0	0	0	2	4	0	0	0	0	4	0	0	0	0	0	1	0	0	0	0	0
2022-10-13	0	0	0	0	2	0	2	2	0	0	0	0	0	0	0	0	0	9	2	0	1	0	6	0	0	0	0	1	0	0	0	0	0	0
2022-10-14	0	0	0	1	6	0	3	6	0	0	0	0	0	0	0	1	5	4	1	0	0	0	2	0	0	0	0	0	0	0	0	0	0	0
2022-10-15	0	0	0	4	3	0	1	3	0	0	0	0	0	0	0	0	0	10	0	1	0	0	5	0	0	0	0	0	0	0	1	1	0	0
2022-10-16	0	0	0	0	1	0	1	1	0	0	0	0	0	0	0	0	4	4	0	0	0	0	4	0	0	0	0	1	0	0	0	0	0	0
2022-10-17	0	0	0	3	1	1	0	1	0	0	0	0	0	0	0	0	0	6	0	0	4	0	6	0	0	0	0	0	0	0	1	0	0	0
2022-10-18	0	0	0	4	0	0	3	0	0	0	0	0	0	0	0	2	0	2	1	0	0	0	4	0	0	0	0	0	4	0	0	0	1	0
2022-10-19	0	0	0	1	1	0	1	1	0	0	0	0	0	0	0	0	0	2	0	0	0	0	5	1	0	0	0	1	0	0	0	0	0	0
2022-10-20	0	0	0	5	0	0	2	0	0	0	0	0	0	0	0	0	5	4	1	0	3	0	5	1	0	1	0	0	0	0	0	0	0	0
2022-10-21	0	0	0	3	2	0	1	2	0	0	0	0	0	0	0	0	4	3	0	0	2	0	2	0	0	0	0	0	0	0	0	0	0	0
2022-10-22	0	0	0	3	2	0	1	2	0	0	0	0	0	0	0	0	2	6	0	0	1	0	8	0	0	0	0	0	0	0	0	0	0	0
2022-10-23	0	0	0	1	7	0	4	7	0	0	0	0	0	0	0	0	0	4	0	0	0	0	4	1	0	0	0	0	2	0	2	0	0	0
2022-10-24	0	1	0	5	0	0	4	0	0	0	0	0	0	0	0	0	6	10	0	0	2	0	9	0	0	0	0	1	0	0	0	1	0	0
2022-10-25	0	1	0	2	3	0	1	3	0	0	0	0	0	0	0	0	3	2	0	0	3	0	6	0	0	0	0	1	2	0	0	1	0	0
2022-10-26	0	0	0	5	2	0	2	2	0	0	0	0	0	0	0	0	4	6	0	0	1	0	12	0	0	1	0	0	1	0	0	0	1	0
2022-10-27	0	0	0	1	0	0	4	0	0	0	0	0	0	0	0	0	0	3	0	0	3	0	3	0	0	0	0	0	1	0	0	0	0	0
2022-10-28	0	0	0	2	4	0	2	4	0	0	0	0	0	0	0	0	1	9	0	0	0	0	1	0	0	0	0	0	2	0	0	0	1	0
2022-10-29	0	0	0	3	1	0	3	1	0	0	0	0	0	0	0	0	3	10	1	0	0	0	6	0	0	1	0	0	2	0	0	0	1	0
2022-10-30	0	0	0	0	0	0	3	0	0	0	0	0	0	0	0	0	0	2	0	0	0	0	6	0	0	0	0	0	0	0	0	0	0	0
2022-10-31	0	1	0	1	1	0	1	1	0	0	0	0	0	0	0	0	0	5	0	0	1	0	5	0	0	0	0	1	1	0	0	0	0	0
2022-11-01	0	0	0	9	2	0	8	2	0	0	0	0	0	0	0	0	2	17	2	0	0	0	10	0	0	0	0	0	0	0	0	0	0	0
2022-11-02	0	0	0	1	0	0	2	0	0	0	0	0	0	0	0	0	0	4	0	0	1	0	11	0	0	1	0	0	0	0	0	0	0	0
2022-11-03	0	0	0	5	0	0	0	0	0	0	0	0	0	0	0	0	2	4	0	0	2	0	6	0	0	0	0	0	0	0	0	0	0	0
2022-11-04	0	0	0	6	0	0	5	0	0	0	0	0	0	0	0	0	0	13	0	0	1	0	13	0	0	0	0	0	2	0	0	0	0	0
2022-11-05	0	0	0	0	0	0	2	0	0	0	0	0	0	0	0	0	6	4	0	0	0	0	2	0	0	1	0	0	1	0	0	0	0	0
2022-11-06	0	0	0	3	1	0	0	1	0	0	0	0	0	0	0	0	7	1	0	0	0	0	3	0	0	1	0	0	2	0	0	0	1	0
2022-11-07	0	1	0	7	8	0	5	8	0	0	0	0	0	0	0	0	4	16	0	0	3	0	11	1	0	1	0	1	0	0	3	1	6	0
2022-11-08	0	0	0	1	1	0	1	1	0	0	0	0	0	0	0	1	1	2	0	0	1	0	3	0	0	0	0	0	1	0	1	0	0	0
2022-11-09	0	1	0	3	0	0	0	0	0	0	0	0	0	0	0	0	3	3	0	0	0	0	3	0	0	0	0	0	1	0	0	0	0	0
2022-11-10	0	0	0	7	3	0	1	3	0	0	0	0	0	0	0	0	5	17	0	0	2	0	21	0	0	1	0	1	0	0	1	1	5	0
2022-11-11	0	0	0	1	0	0	0	0	0	0	0	0	0	0	0	0	2	3	0	0	0	0	3	0	0	0	0	0	0	0	0	0	0	0
2022-11-12	0	0	0	2	0	0	1	0	0	0	0	0	0	0	0	0	0	2	0	0	0	0	5	0	0	0	0	0	1	0	0	0	0	0
2022-11-13	0	0	0	1	1	0	1	1	0	0	0	0	0	0	0	0	1	4	0	0	0	0	4	0	0	0	0	0	2	0	0	1	0	0
2022-11-14	0	0	0	5	3	0	2	3	0	0	0	0	0	0	0	2	4	19	1	0	3	0	10	0	0	0	0	1	2	0	2	0	0	0
2022-11-15	0	0	0	4	2	0	4	2	0	0	0	0	0	0	0	0	1	8	0	0	2	0	5	2	0	0	0	0	1	0	0	2	4	0
2022-11-16	0	0	0	7	4	0	13	4	0	0	0	0	0	0	0	0	0	4	3	0	1	0	5	0	0	0	0	1	0	0	0	0	2	0
2022-11-17	0	0	0	1	1	1	5	1	0	0	0	0	0	0	0	0	0	4	0	0	0	0	8	0	0	0	0	0	0	0	0	0	2	0
2022-11-18	0	0	0	1	1	1	3	1	0	0	0	0	0	0	0	0	0	4	0	0	0	0	4	0	0	0	0	0	1	0	0	0	1	0
2022-11-19	0	0	0	1	0	1	2	0	0	0	0	0	0	0	0	0	0	5	1	0	0	0	6	0	0	0	0	1	2	0	0	0	0	0
2022-11-20	0	0	0	0	0	1	1	0	0	0	0	0	0	0	0	0	0	8	0	0	0	0	7	1	0	0	0	0	1	0	0	0	1	0
2022-11-21	0	0	0	10	2	0	6	2	0	0	0	0	0	0	0	0	4	19	0	0	1	0	24	1	0	0	0	1	2	1	2	2	4	0
2022-11-22	0	0	0	2	5	0	1	5	0	0	0	0	0	0	0	0	1	8	2	0	0	0	13	0	0	0	0	0	0	0	0	3	4	0
2022-11-23	0	0	0	5	1	0	1	1	0	0	0	0	0	0	0	0	0	9	0	0	1	0	5	0	0	1	0	0	1	0	1	2	1	0
2022-11-24	0	1	0	1	1	0	0	1	0	0	0	0	0	0	0	0	4	6	1	0	0	0	4	0	0	0	0	0	1	0	0	2	1	0
2022-11-25	0	0	0	0	2	0	1	2	0	0	0	0	0	0	0	0	2	7	0	0	1	0	3	2	0	0	0	0	0	0	0	3	4	0
2022-11-26	0	0	0	3	0	0	3	0	0	0	0	0	0	0	0	0	2	3	0	0	2	0	9	0	0	1	0	0	1	0	1	0	1	0
2022-11-27	0	0	0	2	0	0	1	0	0	0	0	0	0	0	0	0	0	7	0	0	0	0	6	0	0	0	0	0	0	0	0	0	2	0
2022-11-28	0	0	0	2	1	0	0	1	0	0	0	0	0	0	0	0	0	2	0	0	1	0	4	0	0	0	0	0	0	0	0	0	0	0
2022-11-29	0	0	0	0	1	0	4	1	0	0	0	0	0	0	0	0	0	1	0	0	0	0	3	0	0	0	0	0	0	0	0	0	1	0
2022-11-30	0	0	0	2	0	0	4	0	0	0	0	0	0	0	0	0	0	4	0	0	0	0	5	0	0	0	0	0	1	0	0	0	0	0
2022-12-01	0	0	0	1	0	0	5	0	0	0	0	0	0	0	0	0	0	2	2	0	3	0	2	0	0	0	0	1	0	0	0	0	0	0
2022-12-02	0	0	0	4	0	0	2	0	0	0	0	0	0	0	0	0	1	4	1	0	2	0	3	0	0	0	0	0	0	0	0	0	0	0
2022-12-03	0	0	0	3	2	0	5	2	0	0	0	0	0	0	0	0	0	6	0	0	0	0	6	0	0	0	0	0	0	0	0	0	0	0
2022-12-04	0	0	0	3	4	0	0	4	0	0	0	0	0	0	0	0	3	4	1	0	0	0	4	0	0	0	0	0	0	0	0	2	0	0
2022-12-05	0	0	0	0	2	0	5	2	0	0	0	0	0	0	0	0	6	8	0	0	2	0	12	0	0	0	0	1	1	0	0	1	0	0
2022-12-06	0	0	0	5	2	0	1	2	0	0	0	0	0	0	0	0	0	8	0	0	1	0	5	0	0	0	0	0	0	0	0	1	2	0
2022-12-07	0	0	0	6	0	0	3	0	0	0	0	0	0	0	0	0	0	6	0	0	2	0	5	0	0	0	0	0	0	0	0	0	0	0
2022-12-08	0	0	0	4	7	0	4	7	0	0	0	0	0	0	0	0	0	11	1	0	0	0	6	0	0	0	0	0	0	0	2	2	2	0
2022-12-09	0	3	0	1	3	0	3	3	0	0	0	0	0	0	0	0	0	5	0	0	1	0	9	0	0	0	0	0	1	0	0	0	2	0
2022-12-10	0	1	0	0	7	0	6	7	0	0	0	0	0	0	0	1	1	6	4	0	0	0	7	0	0	0	0	0	1	0	1	0	0	0
2022-12-11	0	0	0	1	1	0	4	1	0	0	0	0	0	0	0	0	0	4	0	0	0	0	8	0	0	2	0	0	2	0	0	0	0	0
2022-12-12	0	0	0	7	9	2	7	9	0	0	0	0	0	0	1	0	0	5	3	0	2	0	6	0	0	1	0	2	1	0	0	1	0	0
2022-12-13	0	0	0	6	12	0	3	12	0	0	0	0	0	0	0	1	2	13	0	0	1	0	8	0	0	0	0	0	0	0	0	0	1	0
2022-12-14	0	0	0	6	6	0	6	6	0	0	0	0	0	0	0	0	1	6	0	0	0	0	6	0	0	1	0	0	0	0	0	2	2	0
2022-12-15	0	0	0	19	5	0	5	5	0	0	0	0	0	0	0	0	2	5	0	0	0	0	8	0	0	2	0	1	0	0	1	1	0	0
2022-12-16	0	7	0	20	7	0	4	7	0	0	0	0	0	0	0	0	2	6	0	0	0	0	4	0	0	0	0	0	2	0	1	0	3	0
2022-12-17	0	1	0	10	12	2	1	12	0	0	0	0	0	0	0	0	0	0	3	0	0	0	0	0	0	0	0	0	0	0	0	0	1	0
2022-12-18	0	2	0	1	9	0	2	10	0	0	0	0	0	0	0	0	0	1	0	0	0	0	1	0	0	0	0	0	3	0	0	0	0	0
2022-12-19	0	0	0	3	15	1	5	15	0	0	0	0	0	0	0	0	0	6	3	0	0	0	9	0	0	0	0	0	1	0	0	0	0	0
2022-12-20	0	1	0	0	17	0	3	18	0	0	0	0	0	0	0	0	1	2	2	0	0	0	1	0	0	0	0	1	0	0	0	0	0	0
2022-12-21	0	1	0	0	6	2	2	6	0	0	0	0	0	0	0	0	1	4	0	0	0	0	4	0	0	0	0	0	2	0	0	0	1	0
2022-12-22	0	4	0	1	12	0	3	12	0	0	0	0	0	0	0	0	1	3	3	0	1	0	2	0	0	0	0	0	5	0	0	0	2	0
2022-12-23	0	0	0	0	8	0	1	8	0	0	0	0	0	0	0	0	3	6	0	0	3	0	4	0	0	0	0	0	0	0	0	0	1	0
2022-12-24	0	4	0	0	5	0	2	5	0	0	0	0	1	0	0	0	2	9	1	0	1	0	4	0	0	0	0	2	1	0	1	0	0	0
2022-12-25	0	0	0	0	16	0	6	16	0	0	0	0	0	0	0	0	0	5	1	0	0	0	3	0	0	0	0	0	2	0	0	0	0	0
2022-12-26	0	0	0	1	8	0	4	8	0	0	0	0	0	0	0	1	2	6	0	0	1	0	3	0	0	0	0	0	3	0	1	0	0	0
2022-12-27	0	1	0	0	12	0	1	13	0	0	0	0	0	1	0	0	2	5	1	0	1	0	7	0	0	0	0	0	1	0	0	0	0	0
2022-12-28	0	2	0	1	8	0	2	10	0	0	0	0	0	0	0	0	0	11	1	0	2	0	7	0	0	1	0	1	1	0	1	0	2	0
2022-12-29	1	1	0	0	12	0	2	12	0	0	0	0	0	0	0	0	0	3	0	0	0	0	10	0	0	1	0	1	2	0	0	0	0	0
2022-12-30	0	8	0	0	14	0	3	14	0	0	0	0	0	0	0	0	5	1	1	0	0	0	5	0	0	0	0	1	2	0	0	1	1	0
2022-12-31	1	8	0	0	21	0	4	21	0	0	0	0	0	0	0	0	0	6	1	0	0	0	10	1	0	0	0	0	0	0	0	0	0	0
2023-01-01	0	0	0	1	7	0	3	7	0	0	0	0	0	0	0	2	0	4	0	0	0	0	3	0	0	0	0	0	1	0	0	1	1	0
2023-01-02	1	2	0	17	11	0	4	11	0	0	0	0	0	0	0	0	1	4	1	0	2	0	9	1	0	0	0	1	4	0	0	0	1	0
2023-01-03	0	8	0	9	17	0	3	17	0	0	0	0	0	0	0	0	3	4	0	0	1	0	9	0	0	2	0	0	1	0	0	0	0	0
2023-01-04	0	7	0	14	11	0	11	11	0	0	0	0	0	0	0	0	1	7	0	0	6	0	9	0	0	2	0	1	1	0	1	0	2	0
2023-01-05	0	4	0	16	8	0	1	9	0	0	0	0	0	0	0	0	1	5	0	0	4	0	4	2	0	2	0	0	1	0	1	1	3	0
2023-01-06	0	6	0	11	6	0	3	6	0	0	0	0	0	0	0	0	3	11	0	0	0	0	5	0	0	0	0	0	0	0	0	2	1	0
2023-01-07	0	7	0	10	8	0	1	8	0	0	0	0	0	0	0	0	0	6	1	0	1	0	5	1	0	1	0	0	0	0	0	0	0	0
2023-01-08	0	6	0	3	4	0	4	4	0	0	0	0	0	0	0	2	2	5	0	0	0	0	5	0	0	1	0	0	3	0	0	0	0	0
2023-01-09	0	3	0	6	10	0	6	10	0	0	0	0	0	0	0	0	2	6	0	0	2	0	13	0	0	4	0	0	2	0	2	0	6	0
2023-01-10	0	7	0	9	16	0	6	16	0	0	0	0	0	0	0	0	3	6	1	0	2	0	8	0	0	2	0	0	1	0	0	0	0	0
2023-01-11	0	5	0	17	10	0	2	10	0	0	0	0	0	0	0	0	1	11	1	0	2	0	7	0	0	0	0	1	4	0	1	0	0	0
2023-01-12	0	2	0	9	6	0	1	6	0	0	1	0	0	0	0	0	1	4	1	0	2	0	7	2	0	0	0	1	1	0	2	0	1	0
2023-01-13	0	1	0	8	7	0	2	7	0	0	0	0	1	0	0	0	0	8	2	0	1	0	7	0	0	0	0	0	1	0	0	0	0	0
2023-01-14	0	3	0	3	6	0	1	6	0	0	0	0	0	0	0	0	0	4	1	0	0	0	10	1	0	0	0	1	1	0	0	0	0	0
2023-01-15	0	2	0	2	20	0	1	20	0	0	0	0	0	0	0	1	0	3	0	0	1	0	3	0	0	1	0	1	2	0	0	0	0	0
2023-01-16	0	1	0	6	12	0	2	12	0	0	0	0	0	0	0	0	0	4	2	0	3	0	10	0	0	1	0	2	4	0	1	0	1	0
2023-01-17	0	5	0	8	14	0	3	14	0	0	0	0	0	0	0	0	3	10	0	0	4	0	11	0	0	1	0	2	2	0	0	0	0	0
2023-01-18	0	5	0	7	6	0	4	7	0	0	0	0	0	0	0	0	0	7	0	0	3	0	14	1	0	1	0	0	0	0	2	0	0	0
2023-01-19	0	3	0	7	5	0	4	5	0	0	0	0	0	0	0	0	0	9	0	1	1	0	16	0	0	2	0	1	1	0	0	0	2	0
2023-01-20	0	2	0	6	7	0	1	7	0	0	0	0	0	0	0	0	0	7	1	0	1	0	9	0	0	1	0	0	1	0	0	0	0	0
2023-01-21	0	2	0	0	3	0	0	3	0	0	0	0	0	0	0	0	2	0	0	1	0	0	0	0	0	0	0	0	0	0	0	0	0	0
2023-01-22	0	2	0	0	2	0	0	2	0	0	0	0	0	0	0	0	3	1	0	0	0	0	0	0	0	0	0	0	0	0	0	0	0	0
2023-01-23	0	0	0	0	3	0	0	3	0	0	0	0	0	0	0	0	4	0	1	0	1	0	0	1	0	1	0	0	0	0	0	0	0	0
2023-01-24	0	1	0	3	4	0	0	4	0	0	0	0	0	0	0	0	4	2	0	0	0	0	3	0	0	1	0	0	0	0	0	0	0	0
2023-01-25	0	0	0	8	3	0	0	3	0	0	0	0	0	0	0	0	0	1	0	0	0	0	0	0	0	0	0	0	0	0	0	0	0	0
2023-01-26	0	0	0	5	6	0	3	6	0	0	1	0	0	0	0	0	0	1	0	0	1	0	5	0	0	0	0	0	2	0	0	1	1	0
2023-01-27	0	0	0	14	3	0	0	3	0	0	0	0	0	0	0	0	0	1	1	0	0	0	5	0	0	0	0	0	0	0	0	0	0	0
2023-01-28	0	1	0	3	3	0	3	3	0	0	0	0	0	0	0	0	0	2	0	0	2	0	8	0	0	2	0	0	1	0	0	0	1	0
2023-01-29	0	1	0	3	5	0	1	5	0	0	0	0	0	0	0	0	0	3	1	0	1	0	6	1	0	1	0	1	1	1	0	0	1	0
2023-01-30	0	5	0	3	8	0	3	8	0	0	0	0	0	0	0	0	4	3	1	0	2	0	14	1	0	4	0	0	4	0	2	0	3	0
2023-01-31	0	2	0	1	4	0	1	4	0	0	0	0	0	0	0	1	0	5	1	0	4	0	3	0	0	1	0	0	2	0	0	0	2	0
2023-02-01	0	1	0	1	1	0	2	1	0	0	0	0	0	0	0	0	0	5	0	0	3	0	3	0	0	2	0	0	4	0	0	0	4	0
2023-02-02	0	3	0	2	1	0	0	2	0	0	0	0	0	0	0	0	0	10	0	0	0	0	9	0	0	1	0	1	2	0	0	0	2	0
2023-02-03	0	0	0	1	5	0	4	5	0	0	0	0	0	0	0	0	5	5	0	0	0	0	5	0	0	3	0	1	1	0	1	0	1	0
2023-02-04	0	0	0	3	5	0	0	5	0	0	0	0	0	0	0	0	0	7	0	0	0	0	2	0	0	1	0	0	1	0	3	0	2	0
2023-02-05	0	0	0	1	4	0	1	4	0	0	0	0	0	0	0	0	2	7	0	0	0	0	3	2	0	2	0	1	0	0	0	0	2	0
2023-02-06	0	0	0	4	2	0	2	2	0	0	0	0	0	0	0	0	2	10	0	0	2	0	11	0	0	2	0	1	6	0	2	2	1	0
2023-02-07	0	2	0	0	8	0	6	8	0	0	0	0	0	0	0	0	2	9	1	0	4	0	8	0	0	6	0	0	0	0	0	0	1	0
2023-02-08	0	0	0	0	3	0	0	3	0	0	0	0	0	0	0	0	0	1	0	0	0	0	2	0	0	1	0	0	1	0	1	0	0	0
2023-02-09	0	0	0	2	3	0	0	3	0	0	0	0	0	0	0	0	2	6	1	0	0	0	4	0	0	0	0	0	0	1	0	0	1	0
2023-02-10	0	3	0	1	2	0	2	2	0	0	0	0	0	0	0	1	3	8	2	0	1	0	4	1	0	3	0	0	3	0	1	2	4	1
2023-02-11	2	0	0	0	1	0	0	1	0	0	0	0	0	0	0	0	0	3	0	0	0	0	9	0	0	1	0	0	5	0	0	1	0	0
2023-02-12	0	0	0	0	0	0	3	0	0	0	0	0	0	0	0	0	2	2	0	0	0	0	2	1	0	2	0	0	0	0	0	0	0	0
2023-02-13	1	1	0	1	0	0	3	0	0	0	0	0	0	0	0	0	0	1	1	0	1	0	3	1	0	1	0	0	2	0	0	0	0	0
2023-02-14	0	0	0	2	2	0	2	2	0	0	0	0	0	0	0	0	2	1	0	0	0	0	3	0	0	0	0	1	0	0	0	0	1	0
2023-02-15	0	0	0	2	1	0	1	1	0	0	0	0	0	0	0	0	3	4	0	0	3	0	9	1	0	1	0	2	3	0	0	0	1	0
2023-02-16	0	0	0	2	1	0	4	1	0	0	0	0	0	0	0	0	1	3	1	0	2	0	4	3	0	1	0	0	3	0	0	0	0	0
2023-02-17	0	1	0	3	1	0	4	1	0	0	0	0	0	1	0	1	1	3	0	0	5	0	7	0	0	0	0	2	1	0	1	0	1	0
2023-02-18	0	1	0	0	6	0	0	6	0	0	0	0	0	0	0	1	1	6	1	0	1	0	3	1	0	0	0	0	1	0	0	0	0	0
2023-02-19	0	0	0	0	0	0	1	0	0	0	0	0	0	0	0	0	5	7	0	0	0	0	2	0	0	2	0	1	2	0	1	0	0	0
2023-02-20	0	1	0	0	12	0	1	12	0	0	0	0	0	0	0	0	0	9	0	0	2	0	3	0	0	1	0	2	3	0	0	2	2	0
2023-02-21	1	1	0	0	12	0	2	12	0	0	0	0	0	0	0	0	2	9	0	0	3	0	19	0	0	3	0	0	4	0	2	0	1	0
2023-02-22	0	1	0	0	5	0	0	5	0	0	0	0	0	0	0	0	5	10	0	0	1	0	7	0	0	1	0	0	2	0	0	1	0	0
2023-02-23	1	0	0	1	7	0	2	7	0	0	0	0	0	0	0	0	2	9	1	0	1	0	8	1	0	1	0	0	0	0	0	1	2	0
2023-02-24	0	0	0	0	9	0	3	9	0	0	0	0	0	0	0	0	1	6	0	0	2	0	12	1	0	0	0	1	2	0	0	0	0	0
2023-02-25	0	0	0	0	2	0	2	2	0	0	0	0	0	0	0	0	0	6	1	0	0	0	6	1	0	0	0	0	1	0	1	1	0	0
2023-02-26	0	1	0	0	3	0	1	3	0	0	0	0	0	0	0	0	0	5	0	0	0	0	1	2	0	0	0	0	0	0	2	0	1	0
2023-02-27	0	1	0	2	1	0	6	1	0	0	0	0	0	0	0	0	4	11	0	0	1	0	14	1	0	0	0	0	2	0	0	1	4	0
2023-02-28	0	1	0	1	2	0	1	2	0	0	0	0	0	0	0	0	2	6	1	0	0	0	9	0	0	0	0	1	0	0	2	0	0	0
2023-03-01	0	0	0	2	11	0	0	11	0	0	0	0	0	0	0	0	1	7	1	0	3	0	4	1	0	0	0	2	3	0	0	0	1	0
2023-03-02	0	0	0	3	7	0	0	7	0	0	0	0	0	0	0	0	1	9	0	0	1	0	9	0	0	0	0	0	2	0	1	2	0	0
2023-03-03	0	0	0	2	9	0	5	9	0	0	0	0	0	0	0	0	2	10	0	0	2	0	8	0	0	2	0	3	0	0	0	0	1	0
2023-03-04	0	0	0	0	3	0	1	3	0	0	0	0	0	0	0	0	5	4	0	0	0	0	4	0	0	0	0	0	0	0	1	2	1	0
2023-03-05	0	0	0	0	4	0	0	4	0	0	0	0	0	0	0	1	1	4	0	0	0	0	4	1	0	1	0	1	0	0	0	0	2	0
2023-03-06	0	0	0	0	5	0	1	5	0	0	0	0	0	0	0	1	1	8	0	0	3	0	12	0	0	4	0	0	1	0	0	0	4	0
2023-03-07	0	0	0	0	14	0	4	14	0	0	0	0	0	0	0	0	0	2	0	0	2	0	13	0	0	1	0	0	1	0	1	0	0	0
2023-03-08	0	0	0	0	10	0	3	10	0	0	0	0	0	0	0	0	1	2	1	0	1	0	7	0	0	0	0	1	2	0	0	0	0	0
2023-03-09	0	1	0	0	35	0	1	35	0	0	0	0	0	0	0	1	1	6	2	0	2	0	7	0	0	1	0	0	0	0	0	2	0	0
2023-03-10	0	1	0	1	30	0	2	30	0	0	0	0	0	0	0	1	0	9	0	0	1	0	8	0	0	0	0	1	1	0	0	1	3	0
2023-03-11	0	0	0	0	17	0	1	17	0	0	0	0	0	0	0	0	3	3	1	0	0	0	5	1	0	0	0	0	3	0	0	0	2	0
2023-03-12	0	2	0	1	20	0	2	21	0	0	0	0	0	0	0	0	0	4	0	0	0	0	5	0	0	0	0	0	0	0	0	0	0	0
2023-03-13	2	0	0	0	28	0	4	28	0	0	0	0	0	0	0	0	1	7	0	0	4	0	5	0	0	0	0	0	2	0	1	0	2	0
2023-03-14	0	1	0	1	16	0	3	16	0	0	0	0	0	0	0	1	3	3	0	0	0	0	10	0	0	0	0	0	1	0	1	0	1	0
2023-03-15	0	0	0	0	24	0	6	24	0	0	0	0	0	0	0	0	0	5	0	0	1	0	13	1	0	1	0	1	1	0	0	0	0	2
2023-03-16	0	1	0	0	14	0	4	14	0	0	0	0	0	0	0	1	2	14	0	0	1	0	10	0	0	0	0	0	0	0	1	1	2	0
2023-03-17	0	0	0	1	21	0	4	22	0	0	0	0	0	0	0	1	5	3	0	0	1	0	8	2	0	0	0	0	1	0	1	0	1	0
2023-03-18	0	3	0	0	17	0	1	17	0	0	0	0	0	0	0	0	0	1	0	0	0	0	6	0	0	0	0	0	3	0	0	1	0	0
2023-03-19	0	0	0	0	7	0	2	7	0	0	0	0	0	0	0	0	0	2	0	0	0	0	4	0	0	0	0	0	0	0	0	0	0	0
2023-03-20	0	0	0	0	21	0	1	21	0	0	0	0	0	0	0	0	0	4	0	0	3	0	6	1	0	0	0	1	1	0	0	1	4	0
2023-03-21	0	2	0	1	13	0	5	13	0	0	0	0	0	0	0	0	1	5	0	0	3	0	8	0	0	2	0	0	1	0	0	0	0	0
2023-03-22	0	0	0	1	16	0	2	16	0	0	0	0	0	0	0	0	2	1	0	0	0	0	7	0	0	1	0	0	2	0	0	1	0	0
2023-03-23	0	1	0	0	9	0	1	9	0	0	0	0	0	0	0	0	2	6	0	0	4	0	12	1	0	0	0	0	2	0	2	0	0	0
2023-03-24	0	0	0	0	8	0	5	8	0	0	0	0	0	0	0	0	3	6	0	0	2	0	10	1	0	1	0	1	3	0	1	1	1	0
2023-03-25	0	1	0	0	4	0	0	4	0	0	0	0	0	0	0	0	0	2	0	0	0	0	2	0	0	1	0	0	0	0	0	0	1	0
2023-03-26	0	1	0	0	9	0	1	9	0	0	0	0	0	0	0	0	3	4	0	0	0	0	6	0	0	1	0	1	0	0	0	0	0	0
2023-03-27	0	1	0	0	18	0	5	18	0	0	0	0	0	0	0	0	0	11	2	0	0	0	13	0	0	0	0	0	1	0	1	0	2	0
2023-03-28	0	0	0	0	8	0	7	8	0	0	0	0	0	0	0	0	0	6	0	0	2	0	7	0	0	0	0	0	1	0	0	1	1	0
2023-03-29	0	0	0	0	3	0	2	3	0	0	0	0	0	0	0	2	2	3	0	0	2	0	4	1	0	0	0	0	1	0	1	0	2	0
2023-03-30	0	0	0	0	6	0	2	6	0	0	0	0	0	0	0	1	0	10	0	0	3	0	12	0	0	0	0	0	2	0	3	2	1	0
2023-03-31	0	1	0	2	6	0	7	6	0	0	0	0	0	0	0	0	5	9	0	0	2	0	10	1	0	0	0	0	2	0	1	2	0	0
2023-04-01	0	0	0	0	2	0	0	2	0	0	0	0	0	0	0	1	1	3	0	0	0	0	1	2	0	0	0	0	1	0	1	0	0	0
2023-04-02	0	0	0	0	6	0	2	6	0	0	0	0	0	0	0	0	0	5	0	0	0	0	1	0	0	0	0	0	0	0	0	0	0	0
2023-04-03	0	0	0	0	4	0	3	4	0	0	0	0	0	0	0	0	1	2	0	0	5	0	3	0	0	1	0	0	1	1	0	1	2	0
2023-04-04	0	0	0	1	3	0	2	3	0	0	0	0	0	0	0	0	1	4	1	0	2	0	7	0	0	0	0	2	0	0	0	0	1	0
2023-04-05	0	0	0	0	2	0	0	2	0	0	0	0	0	0	0	0	5	5	0	0	0	0	3	0	0	3	0	1	1	0	0	0	0	0
2023-04-06	0	0	0	0	5	0	2	5	0	0	0	0	0	0	0	0	3	7	0	0	1	0	11	2	0	0	0	0	2	0	2	0	1	0
2023-04-07	0	0	0	0	3	0	2	3	0	0	0	0	0	0	0	0	2	5	0	0	0	0	10	0	0	0	0	0	1	0	0	1	1	0
2023-04-08	0	0	0	1	4	0	2	4	0	0	0	0	0	0	0	0	5	7	0	0	1	0	6	0	0	0	0	0	1	0	1	0	0	0
2023-04-09	0	0	0	0	3	0	1	3	0	0	0	0	0	0	0	0	0	3	1	0	0	0	6	0	0	0	0	0	2	0	0	0	0	0
2023-04-10	0	2	0	1	1	0	3	1	0	0	0	0	0	0	0	0	5	12	2	0	6	0	3	0	0	2	0	0	3	0	2	0	1	0
2023-04-11	0	0	0	2	5	0	3	5	0	0	0	0	0	0	0	0	0	3	0	0	1	0	5	0	0	1	0	0	0	0	0	0	0	0
2023-04-12	0	0	0	0	2	0	1	2	0	0	0	0	0	0	0	0	1	5	0	0	0	0	2	0	0	2	0	0	4	0	1	1	0	0
2023-04-13	0	1	0	0	7	0	2	7	0	0	0	0	0	0	0	0	0	4	1	0	1	0	9	0	0	0	0	1	1	0	1	2	2	0
2023-04-14	0	1	0	1	4	0	3	4	0	0	0	0	1	0	0	0	2	10	0	0	0	0	10	0	0	2	0	1	0	0	0	0	1	0
2023-04-15	0	0	0	0	7	0	1	7	0	0	0	0	0	0	0	0	3	4	0	0	2	0	2	0	0	1	0	1	2	0	0	0	0	0
2023-04-16	0	0	0	0	7	0	1	7	0	0	0	0	0	0	0	0	0	1	0	0	0	0	1	0	0	0	0	0	2	0	0	0	0	0
2023-04-17	0	0	0	1	5	0	1	5	0	0	0	0	0	0	0	0	0	2	0	0	2	0	9	0	0	1	0	1	1	0	0	0	2	0
2023-04-18	0	0	0	3	11	0	5	11	0	0	0	0	0	0	0	0	2	6	0	0	6	0	7	0	0	0	0	0	3	0	0	0	0	0
2023-04-19	0	0	0	0	3	0	3	3	0	0	0	0	0	0	0	0	1	4	0	0	2	0	8	1	0	0	0	0	0	0	0	0	2	0
2023-04-20	0	0	0	0	7	0	0	7	0	0	0	0	0	0	0	0	2	6	1	0	1	0	11	0	0	0	0	1	2	0	0	0	0	0
2023-04-21	0	1	0	0	7	0	2	7	0	0	0	0	0	0	0	0	0	3	1	0	4	0	5	0	0	0	0	0	1	0	1	1	1	0
2023-04-22	0	0	0	2	5	0	3	5	0	0	0	0	0	0	0	0	1	3	0	0	0	0	5	0	0	2	0	1	2	0	0	2	0	0
2023-04-23	0	0	0	1	4	0	0	4	0	0	0	0	0	0	0	0	2	4	1	0	0	0	5	0	0	0	0	1	2	0	0	1	0	0
2023-04-24	0	0	0	0	6	0	2	6	0	0	0	0	0	0	0	0	0	4	0	0	0	0	7	0	0	0	0	0	0	0	1	3	0	0
2023-04-25	0	1	0	1	5	0	4	5	0	0	0	0	0	0	0	0	2	2	0	0	0	0	14	0	0	0	0	0	1	0	0	0	5	0
2023-04-26	0	0	0	1	9	0	2	9	0	0	0	0	0	0	0	0	3	6	0	0	1	0	8	0	0	2	0	0	0	0	1	0	0	0
2023-04-27	0	0	0	0	6	0	2	6	0	0	0	0	0	0	0	0	2	9	0	0	1	0	6	0	0	0	0	1	0	0	1	0	3	0
2023-04-28	0	0	0	2	6	0	2	6	0	0	0	0	0	0	0	0	8	4	2	0	1	0	4	0	0	2	0	0	2	0	0	0	1	0
2023-04-29	0	0	0	3	4	0	1	4	0	0	0	0	0	0	0	0	0	9	0	0	0	0	7	0	0	1	0	1	0	0	0	0	1	0
2023-04-30	0	0	0	1	4	0	4	4	0	0	0	0	0	0	0	0	1	7	0	0	0	0	7	1	0	0	0	0	2	0	0	0	0	0
2023-05-01	0	0	0	1	6	0	2	6	0	0	0	0	0	0	0	0	3	2	0	0	0	0	8	1	0	0	0	0	0	0	2	3	2	0
2023-05-02	0	1	0	3	4	0	2	4	0	0	0	0	0	0	0	0	0	8	0	0	0	0	6	0	0	1	0	1	1	0	0	0	1	0
2023-05-03	0	0	0	0	3	0	1	3	0	0	0	0	0	0	0	0	1	3	0	0	0	0	5	0	0	0	0	0	1	0	0	4	0	0
2023-05-04	0	0	0	1	11	0	3	11	0	0	0	0	0	0	0	0	0	8	0	0	4	0	12	0	0	0	0	0	1	0	2	1	1	0
2023-05-05	0	0	0	1	13	0	4	13	0	0	0	0	0	0	0	0	2	6	0	0	3	0	6	0	0	2	0	1	0	0	1	1	2	0
2023-05-06	0	0	0	3	4	0	3	4	0	0	0	0	0	0	0	0	2	6	0	0	3	0	3	0	0	0	0	0	5	0	1	0	3	0
2023-05-07	0	0	0	3	6	0	0	6	0	0	0	0	0	0	0	0	0	8	0	0	0	0	8	0	0	0	0	0	2	0	0	0	0	0
2023-05-08	0	1	0	5	11	0	2	11	0	0	0	0	0	1	0	0	2	8	1	0	2	0	7	0	0	0	0	1	0	0	1	1	3	0
2023-05-09	0	0	0	2	13	0	1	13	0	0	0	0	0	0	0	0	0	2	1	0	2	0	4	0	0	0	0	0	0	0	0	0	0	0
2023-05-10	0	0	0	5	13	0	3	13	0	0	0	0	0	0	0	0	2	9	1	0	5	0	4	0	0	0	0	0	1	0	0	0	0	0
2023-05-11	0	0	0	2	11	0	2	11	0	0	0	0	0	0	0	0	1	4	1	0	0	0	7	1	0	2	0	0	3	0	0	0	1	0
2023-05-12	0	0	0	3	7	0	4	7	0	0	0	0	0	0	0	0	4	3	2	0	2	0	5	0	0	0	0	0	0	0	0	0	2	0
2023-05-13	0	0	0	1	2	0	1	2	0	0	0	0	0	0	0	1	3	6	0	0	1	0	3	0	0	2	0	1	3	0	0	0	1	0
2023-05-14	0	0	0	0	12	0	0	12	0	0	0	0	0	0	0	0	1	5	0	0	0	0	5	0	0	0	0	0	0	0	0	0	0	0
2023-05-15	0	1	0	0	15	0	3	15	0	0	0	0	0	0	0	1	1	6	2	0	5	0	7	0	0	0	0	1	0	0	0	2	2	0
2023-05-16	0	0	0	7	17	0	2	17	0	0	0	0	0	0	0	0	6	7	1	0	0	0	11	0	0	1	0	1	2	0	0	0	4	0
2023-05-17	0	1	0	3	16	0	3	16	0	0	0	0	0	0	0	1	4	9	1	0	2	0	5	0	0	0	0	0	0	0	0	0	3	0
2023-05-18	0	2	0	3	18	0	1	18	0	0	0	0	0	0	0	0	3	12	0	0	1	0	6	0	0	1	0	0	2	0	0	1	0	0
2023-05-19	0	2	0	2	12	0	2	12	0	0	0	0	0	0	0	1	2	9	0	0	2	0	7	0	0	0	0	0	0	0	0	1	0	0
2023-05-20	0	0	0	4	16	0	0	16	0	0	0	0	1	0	0	0	1	3	0	0	0	0	2	0	0	0	0	1	0	0	0	0	1	0
2023-05-21	0	1	0	0	13	0	6	13	0	0	0	0	0	0	0	0	4	1	1	0	0	0	2	0	0	1	0	0	0	0	0	0	0	0
2023-05-22	0	0	0	7	19	1	2	19	0	0	0	0	0	0	0	1	0	7	1	0	6	0	12	1	0	1	0	0	1	0	1	0	1	0
2023-05-23	0	2	0	2	30	0	1	30	0	0	0	0	0	0	0	0	1	6	1	0	4	0	7	0	0	0	0	0	0	0	1	3	1	1
2023-05-24	0	0	0	3	19	1	2	19	0	0	0	0	0	0	0	0	3	4	0	0	1	0	5	0	0	0	0	0	0	0	0	0	1	0
2023-05-25	0	0	0	3	30	0	3	30	0	0	0	0	0	0	0	1	1	4	0	0	6	0	5	0	0	1	0	0	0	0	0	0	2	0
2023-05-26	0	1	0	3	15	0	0	15	0	0	0	0	0	0	0	0	2	4	0	0	4	0	13	0	0	1	0	0	0	0	0	0	4	0
2023-05-27	0	0	0	1	17	0	1	17	0	0	0	0	0	0	0	0	0	5	0	0	0	0	4	1	0	2	0	0	2	0	0	0	0	0
2023-05-28	0	0	0	3	8	0	1	8	0	0	0	0	0	0	0	0	0	5	0	0	1	0	5	0	0	1	0	1	0	0	0	0	0	0
2023-05-29	0	1	0	1	25	0	4	25	0	0	0	0	1	0	0	0	1	4	0	0	2	0	5	0	0	1	0	2	2	0	0	0	1	0
2023-05-30	0	2	0	3	12	0	4	12	0	0	0	0	0	0	0	0	0	5	0	0	4	0	5	0	0	0	0	0	0	0	1	0	2	0
2023-05-31	0	0	0	1	15	0	1	15	0	0	0	0	0	0	0	0	3	5	0	0	2	0	8	0	0	1	0	2	1	0	0	0	2	0
2023-06-01	0	1	0	2	17	0	3	17	0	0	1	0	0	0	0	0	0	10	0	0	2	0	8	0	0	0	0	0	0	0	0	0	1	0
2023-06-02	0	0	0	1	27	0	4	27	0	0	0	0	0	0	0	0	4	4	0	0	4	0	5	0	0	0	0	0	2	0	1	0	0	0
2023-06-03	0	0	0	2	12	0	1	12	0	0	0	0	0	0	0	0	0	3	1	0	1	0	5	1	0	0	0	0	1	0	0	0	1	0
2023-06-04	0	0	0	0	11	0	4	11	0	0	0	0	0	0	0	0	0	2	0	0	0	0	4	0	0	0	0	0	1	0	0	0	0	0
2023-06-05	0	4	0	0	27	0	5	27	0	0	0	0	0	0	0	0	2	5	0	0	0	0	8	0	0	0	0	0	3	0	1	1	0	0
2023-06-06	0	0	0	0	15	0	1	15	0	0	0	0	0	0	0	1	2	7	0	0	0	0	12	0	0	2	0	1	2	0	0	1	0	0
2023-06-07	0	0	0	4	21	0	0	21	0	0	0	0	0	0	0	0	2	12	0	0	5	0	5	0	0	1	0	0	1	0	0	0	1	0
2023-06-08	0	1	0	4	19	0	3	19	0	0	0	0	0	0	0	0	4	4	0	0	1	0	6	0	0	1	0	0	0	0	1	0	0	0
2023-06-09	0	2	0	0	26	0	2	26	0	0	0	0	0	0	0	0	3	2	1	0	1	0	6	0	0	2	0	0	2	0	1	0	0	0
2023-06-10	0	1	0	0	21	0	4	21	0	0	0	0	0	0	0	0	0	5	0	0	0	0	3	0	0	0	0	0	3	0	0	0	1	0
2023-06-11	0	0	0	0	9	0	0	9	0	0	0	0	0	0	0	0	1	0	0	0	0	0	3	0	0	0	0	0	0	0	0	0	2	0
2023-06-12	1	0	0	2	29	0	2	29	0	0	0	0	0	0	0	0	1	7	0	0	1	0	5	1	0	2	0	0	2	0	2	1	1	0
2023-06-13	0	0	0	5	15	0	2	15	0	0	0	0	0	0	0	0	1	15	1	0	2	0	5	0	0	0	0	1	1	0	0	0	1	0
2023-06-14	0	0	0	4	16	0	1	16	0	0	0	0	0	0	0	1	3	7	1	0	2	0	6	0	0	0	0	1	1	0	0	0	3	0
2023-06-15	0	1	0	0	25	0	1	25	0	0	0	0	0	0	0	0	2	6	0	0	1	0	12	0	0	0	0	1	2	0	0	1	0	0
2023-06-16	0	0	0	0	18	0	2	18	0	0	0	0	0	0	0	0	2	4	0	0	0	0	4	1	0	1	0	0	2	0	0	0	0	0
2023-06-17	0	1	0	0	13	0	2	13	0	0	0	0	0	0	0	1	4	2	0	0	0	0	6	0	0	1	0	0	1	0	0	0	0	2
2023-06-18	0	0	0	1	10	0	2	10	0	0	0	0	0	0	0	0	3	3	0	0	0	0	4	0	0	0	0	1	0	0	0	0	0	0
2023-06-19	0	0	0	3	16	0	2	16	0	0	0	0	0	0	0	0	3	8	1	0	0	0	8	0	0	0	0	0	2	0	0	1	1	0
2023-06-20	0	0	0	1	20	0	4	20	0	0	0	0	0	0	0	0	1	6	0	0	1	0	6	1	0	0	0	0	1	0	0	0	0	0
2023-06-21	0	2	0	2	9	0	1	9	0	0	0	0	0	0	0	1	2	4	1	0	4	0	6	1	0	0	0	0	0	0	1	3	0	0
2023-06-22	0	3	0	2	7	0	2	7	0	0	0	0	0	0	0	0	1	5	0	0	0	0	5	0	0	1	0	0	1	0	1	0	0	0
2023-06-23	0	1	0	1	9	0	1	9	0	0	0	0	0	0	0	0	3	5	0	0	0	0	8	0	0	2	0	1	1	0	0	0	2	0
2023-06-24	0	0	0	6	14	0	0	14	0	0	0	0	0	0	0	0	0	5	0	0	0	0	6	0	0	1	0	0	2	0	0	0	0	1
2023-06-25	0	0	0	2	11	0	4	11	0	0	0	0	0	0	0	0	0	8	2	0	5	0	4	0	0	1	0	0	2	0	0	0	0	0
2023-06-26	0	1	0	2	8	0	4	8	0	0	0	0	0	0	0	0	3	7	0	0	8	0	14	0	0	2	0	0	0	2	0	0	1	0
2023-06-27	0	2	0	4	6	0	4	6	0	0	0	0	0	0	0	0	4	7	1	0	1	0	6	0	0	2	0	2	0	0	0	0	0	0
2023-06-28	0	0	0	1	6	0	3	6	0	0	0	0	0	0	0	0	4	7	0	1	0	0	3	0	0	2	0	0	2	0	0	0	1	0
2023-06-29	0	0	0	2	9	0	4	9	0	0	0	0	0	0	0	0	1	3	1	0	2	0	9	0	0	0	0	0	0	0	0	0	3	0
2023-06-30	0	0	0	0	14	0	4	14	0	0	0	0	0	0	0	0	3	3	1	0	0	0	4	1	0	0	0	0	1	0	1	0	0	0

## Sheet: Jinping_inpatient
Time	Myocarditis	Pneumonia	Meibomian Gland Dysfunction (MGD)	Acute Upper Respiratory Infection (AURI)	Bronchitis	Acute Laryngitis	Chronic Obstructive Pulmonary Disease (COPD)	Trachitis	Pericarditis	Acute Respiratory Distress Syndrome (ARDS)	Hydropericardium	Meningitis	Respiratory Failure	Bronchiectasis	Encephalitis	Cardiac Failure	Hepatic Injury	Diabetic Ketoacidosis (DKA)	Pharyngitis	Pulmonary Embolism	Otitis Media	Liver Failure	Coronary Atherosclerotic Cardiopathy (CAC)	Keratitis	Astigmatism	Conjunctivitis	Erectile Dysfunction	Asthma	Migraine	Pleural Effusion	Arrhythmia	Pterygium	Cataract	Parkinson Disease
2021-01-01	/	8	/	/	/	/	/	/	/	/	/	/	/	/	/	/	/	/	/	/	/	/	/	/	/	/	/	/	/	/	/	/	/	/
2021-01-02	/	9	/	/	/	/	/	/	/	/	/	/	/	/	/	/	/	/	/	/	/	/	/	/	/	/	/	/	/	/	/	/	/	/
2021-01-03	/	9	/	/	/	/	/	/	/	/	/	/	/	/	/	/	/	/	/	/	/	/	/	/	/	/	/	/	/	/	/	/	/	/
2021-01-04	/	10	/	/	/	/	/	/	/	/	/	/	/	/	/	/	/	/	/	/	/	/	/	/	/	/	/	/	/	/	/	/	/	/
2021-01-05	/	11	/	/	/	/	/	/	/	/	/	/	/	/	/	/	/	/	/	/	/	/	/	/	/	/	/	/	/	/	/	/	/	/
2021-01-06	/	9	/	/	/	/	/	/	/	/	/	/	/	/	/	/	/	/	/	/	/	/	/	/	/	/	/	/	/	/	/	/	/	/
2021-01-07	/	8	/	/	/	/	/	/	/	/	/	/	/	/	/	/	/	/	/	/	/	/	/	/	/	/	/	/	/	/	/	/	/	/
2021-01-08	/	7	/	/	/	/	/	/	/	/	/	/	/	/	/	/	/	/	/	/	/	/	/	/	/	/	/	/	/	/	/	/	/	/
2021-01-09	/	7	/	/	/	/	/	/	/	/	/	/	/	/	/	/	/	/	/	/	/	/	/	/	/	/	/	/	/	/	/	/	/	/
2021-01-10	/	6	/	/	/	/	/	/	/	/	/	/	/	/	/	/	/	/	/	/	/	/	/	/	/	/	/	/	/	/	/	/	/	/
2021-01-11	/	9	/	/	/	/	/	/	/	/	/	/	/	/	/	/	/	/	/	/	/	/	/	/	/	/	/	/	/	/	/	/	/	/
2021-01-12	/	8	/	/	/	/	/	/	/	/	/	/	/	/	/	/	/	/	/	/	/	/	/	/	/	/	/	/	/	/	/	/	/	/
2021-01-13	/	7	/	/	/	/	/	/	/	/	/	/	/	/	/	/	/	/	/	/	/	/	/	/	/	/	/	/	/	/	/	/	/	/
2021-01-14	/	6	/	/	/	/	/	/	/	/	/	/	/	/	/	/	/	/	/	/	/	/	/	/	/	/	/	/	/	/	/	/	/	/
2021-01-15	/	6	/	/	/	/	/	/	/	/	/	/	/	/	/	/	/	/	/	/	/	/	/	/	/	/	/	/	/	/	/	/	/	/
2021-01-16	/	6	/	/	/	/	/	/	/	/	/	/	/	/	/	/	/	/	/	/	/	/	/	/	/	/	/	/	/	/	/	/	/	/
2021-01-17	/	5	/	/	/	/	/	/	/	/	/	/	/	/	/	/	/	/	/	/	/	/	/	/	/	/	/	/	/	/	/	/	/	/
2021-01-18	/	7	/	/	/	/	/	/	/	/	/	/	/	/	/	/	/	/	/	/	/	/	/	/	/	/	/	/	/	/	/	/	/	/
2021-01-19	/	7	/	/	/	/	/	/	/	/	/	/	/	/	/	/	/	/	/	/	/	/	/	/	/	/	/	/	/	/	/	/	/	/
2021-01-20	/	7	/	/	/	/	/	/	/	/	/	/	/	/	/	/	/	/	/	/	/	/	/	/	/	/	/	/	/	/	/	/	/	/
2021-01-21	/	7	/	/	/	/	/	/	/	/	/	/	/	/	/	/	/	/	/	/	/	/	/	/	/	/	/	/	/	/	/	/	/	/
2021-01-22	/	7	/	/	/	/	/	/	/	/	/	/	/	/	/	/	/	/	/	/	/	/	/	/	/	/	/	/	/	/	/	/	/	/
2021-01-23	/	5	/	/	/	/	/	/	/	/	/	/	/	/	/	/	/	/	/	/	/	/	/	/	/	/	/	/	/	/	/	/	/	/
2021-01-24	/	7	/	/	/	/	/	/	/	/	/	/	/	/	/	/	/	/	/	/	/	/	/	/	/	/	/	/	/	/	/	/	/	/
2021-01-25	/	7	/	/	/	/	/	/	/	/	/	/	/	/	/	/	/	/	/	/	/	/	/	/	/	/	/	/	/	/	/	/	/	/
2021-01-26	/	7	/	/	/	/	/	/	/	/	/	/	/	/	/	/	/	/	/	/	/	/	/	/	/	/	/	/	/	/	/	/	/	/
2021-01-27	/	7	/	/	/	/	/	/	/	/	/	/	/	/	/	/	/	/	/	/	/	/	/	/	/	/	/	/	/	/	/	/	/	/
2021-01-28	/	6	/	/	/	/	/	/	/	/	/	/	/	/	/	/	/	/	/	/	/	/	/	/	/	/	/	/	/	/	/	/	/	/
2021-01-29	/	6	/	/	/	/	/	/	/	/	/	/	/	/	/	/	/	/	/	/	/	/	/	/	/	/	/	/	/	/	/	/	/	/
2021-01-30	/	4	/	/	/	/	/	/	/	/	/	/	/	/	/	/	/	/	/	/	/	/	/	/	/	/	/	/	/	/	/	/	/	/
2021-01-31	/	5	/	/	/	/	/	/	/	/	/	/	/	/	/	/	/	/	/	/	/	/	/	/	/	/	/	/	/	/	/	/	/	/
2021-02-01	/	5	/	/	/	/	/	/	/	/	/	/	/	/	/	/	/	/	/	/	/	/	/	/	/	/	/	/	/	/	/	/	/	/
2021-02-02	/	5	/	/	/	/	/	/	/	/	/	/	/	/	/	/	/	/	/	/	/	/	/	/	/	/	/	/	/	/	/	/	/	/
2021-02-03	/	5	/	/	/	/	/	/	/	/	/	/	/	/	/	/	/	/	/	/	/	/	/	/	/	/	/	/	/	/	/	/	/	/
2021-02-04	/	4	/	/	/	/	/	/	/	/	/	/	/	/	/	/	/	/	/	/	/	/	/	/	/	/	/	/	/	/	/	/	/	/
2021-02-05	/	2	/	/	/	/	/	/	/	/	/	/	/	/	/	/	/	/	/	/	/	/	/	/	/	/	/	/	/	/	/	/	/	/
2021-02-06	/	3	/	/	/	/	/	/	/	/	/	/	/	/	/	/	/	/	/	/	/	/	/	/	/	/	/	/	/	/	/	/	/	/
2021-02-07	/	3	/	/	/	/	/	/	/	/	/	/	/	/	/	/	/	/	/	/	/	/	/	/	/	/	/	/	/	/	/	/	/	/
2021-02-08	/	3	/	/	/	/	/	/	/	/	/	/	/	/	/	/	/	/	/	/	/	/	/	/	/	/	/	/	/	/	/	/	/	/
2021-02-09	/	3	/	/	/	/	/	/	/	/	/	/	/	/	/	/	/	/	/	/	/	/	/	/	/	/	/	/	/	/	/	/	/	/
2021-02-10	/	3	/	/	/	/	/	/	/	/	/	/	/	/	/	/	/	/	/	/	/	/	/	/	/	/	/	/	/	/	/	/	/	/
2021-02-11	/	3	/	/	/	/	/	/	/	/	/	/	/	/	/	/	/	/	/	/	/	/	/	/	/	/	/	/	/	/	/	/	/	/
2021-02-12	/	4	/	/	/	/	/	/	/	/	/	/	/	/	/	/	/	/	/	/	/	/	/	/	/	/	/	/	/	/	/	/	/	/
2021-02-13	/	4	/	/	/	/	/	/	/	/	/	/	/	/	/	/	/	/	/	/	/	/	/	/	/	/	/	/	/	/	/	/	/	/
2021-02-14	/	6	/	/	/	/	/	/	/	/	/	/	/	/	/	/	/	/	/	/	/	/	/	/	/	/	/	/	/	/	/	/	/	/
2021-02-15	/	8	/	/	/	/	/	/	/	/	/	/	/	/	/	/	/	/	/	/	/	/	/	/	/	/	/	/	/	/	/	/	/	/
2021-02-16	/	8	/	/	/	/	/	/	/	/	/	/	/	/	/	/	/	/	/	/	/	/	/	/	/	/	/	/	/	/	/	/	/	/
2021-02-17	/	8	/	/	/	/	/	/	/	/	/	/	/	/	/	/	/	/	/	/	/	/	/	/	/	/	/	/	/	/	/	/	/	/
2021-02-18	/	8	/	/	/	/	/	/	/	/	/	/	/	/	/	/	/	/	/	/	/	/	/	/	/	/	/	/	/	/	/	/	/	/
2021-02-19	/	8	/	/	/	/	/	/	/	/	/	/	/	/	/	/	/	/	/	/	/	/	/	/	/	/	/	/	/	/	/	/	/	/
2021-02-20	/	9	/	/	/	/	/	/	/	/	/	/	/	/	/	/	/	/	/	/	/	/	/	/	/	/	/	/	/	/	/	/	/	/
2021-02-21	/	9	/	/	/	/	/	/	/	/	/	/	/	/	/	/	/	/	/	/	/	/	/	/	/	/	/	/	/	/	/	/	/	/
2021-02-22	/	9	/	/	/	/	/	/	/	/	/	/	/	/	/	/	/	/	/	/	/	/	/	/	/	/	/	/	/	/	/	/	/	/
2021-02-23	/	9	/	/	/	/	/	/	/	/	/	/	/	/	/	/	/	/	/	/	/	/	/	/	/	/	/	/	/	/	/	/	/	/
2021-02-24	/	7	/	/	/	/	/	/	/	/	/	/	/	/	/	/	/	/	/	/	/	/	/	/	/	/	/	/	/	/	/	/	/	/
2021-02-25	/	7	/	/	/	/	/	/	/	/	/	/	/	/	/	/	/	/	/	/	/	/	/	/	/	/	/	/	/	/	/	/	/	/
2021-02-26	/	4	/	/	/	/	/	/	/	/	/	/	/	/	/	/	/	/	/	/	/	/	/	/	/	/	/	/	/	/	/	/	/	/
2021-02-27	/	2	/	/	/	/	/	/	/	/	/	/	/	/	/	/	/	/	/	/	/	/	/	/	/	/	/	/	/	/	/	/	/	/
2021-02-28	/	3	/	/	/	/	/	/	/	/	/	/	/	/	/	/	/	/	/	/	/	/	/	/	/	/	/	/	/	/	/	/	/	/
2021-03-01	/	3	/	/	/	/	/	/	/	/	/	/	/	/	/	/	/	/	/	/	/	/	/	/	/	/	/	/	/	/	/	/	/	/
2021-03-02	/	3	/	/	/	/	/	/	/	/	/	/	/	/	/	/	/	/	/	/	/	/	/	/	/	/	/	/	/	/	/	/	/	/
2021-03-03	/	3	/	/	/	/	/	/	/	/	/	/	/	/	/	/	/	/	/	/	/	/	/	/	/	/	/	/	/	/	/	/	/	/
2021-03-04	/	2	/	/	/	/	/	/	/	/	/	/	/	/	/	/	/	/	/	/	/	/	/	/	/	/	/	/	/	/	/	/	/	/
2021-03-05	/	2	/	/	/	/	/	/	/	/	/	/	/	/	/	/	/	/	/	/	/	/	/	/	/	/	/	/	/	/	/	/	/	/
2021-03-06	/	2	/	/	/	/	/	/	/	/	/	/	/	/	/	/	/	/	/	/	/	/	/	/	/	/	/	/	/	/	/	/	/	/
2021-03-07	/	2	/	/	/	/	/	/	/	/	/	/	/	/	/	/	/	/	/	/	/	/	/	/	/	/	/	/	/	/	/	/	/	/
2021-03-08	/	3	/	/	/	/	/	/	/	/	/	/	/	/	/	/	/	/	/	/	/	/	/	/	/	/	/	/	/	/	/	/	/	/
2021-03-09	/	3	/	/	/	/	/	/	/	/	/	/	/	/	/	/	/	/	/	/	/	/	/	/	/	/	/	/	/	/	/	/	/	/
2021-03-10	/	3	/	/	/	/	/	/	/	/	/	/	/	/	/	/	/	/	/	/	/	/	/	/	/	/	/	/	/	/	/	/	/	/
2021-03-11	/	3	/	/	/	/	/	/	/	/	/	/	/	/	/	/	/	/	/	/	/	/	/	/	/	/	/	/	/	/	/	/	/	/
2021-03-12	/	3	/	/	/	/	/	/	/	/	/	/	/	/	/	/	/	/	/	/	/	/	/	/	/	/	/	/	/	/	/	/	/	/
2021-03-13	/	3	/	/	/	/	/	/	/	/	/	/	/	/	/	/	/	/	/	/	/	/	/	/	/	/	/	/	/	/	/	/	/	/
2021-03-14	/	2	/	/	/	/	/	/	/	/	/	/	/	/	/	/	/	/	/	/	/	/	/	/	/	/	/	/	/	/	/	/	/	/
2021-03-15	/	3	/	/	/	/	/	/	/	/	/	/	/	/	/	/	/	/	/	/	/	/	/	/	/	/	/	/	/	/	/	/	/	/
2021-03-16	/	3	/	/	/	/	/	/	/	/	/	/	/	/	/	/	/	/	/	/	/	/	/	/	/	/	/	/	/	/	/	/	/	/
2021-03-17	/	3	/	/	/	/	/	/	/	/	/	/	/	/	/	/	/	/	/	/	/	/	/	/	/	/	/	/	/	/	/	/	/	/
2021-03-18	/	4	/	/	/	/	/	/	/	/	/	/	/	/	/	/	/	/	/	/	/	/	/	/	/	/	/	/	/	/	/	/	/	/
2021-03-19	/	4	/	/	/	/	/	/	/	/	/	/	/	/	/	/	/	/	/	/	/	/	/	/	/	/	/	/	/	/	/	/	/	/
2021-03-20	/	3	/	/	/	/	/	/	/	/	/	/	/	/	/	/	/	/	/	/	/	/	/	/	/	/	/	/	/	/	/	/	/	/
2021-03-21	/	3	/	/	/	/	/	/	/	/	/	/	/	/	/	/	/	/	/	/	/	/	/	/	/	/	/	/	/	/	/	/	/	/
2021-03-22	/	4	/	/	/	/	/	/	/	/	/	/	/	/	/	/	/	/	/	/	/	/	/	/	/	/	/	/	/	/	/	/	/	/
2021-03-23	/	4	/	/	/	/	/	/	/	/	/	/	/	/	/	/	/	/	/	/	/	/	/	/	/	/	/	/	/	/	/	/	/	/
2021-03-24	/	3	/	/	/	/	/	/	/	/	/	/	/	/	/	/	/	/	/	/	/	/	/	/	/	/	/	/	/	/	/	/	/	/
2021-03-25	/	4	/	/	/	/	/	/	/	/	/	/	/	/	/	/	/	/	/	/	/	/	/	/	/	/	/	/	/	/	/	/	/	/
2021-03-26	/	4	/	/	/	/	/	/	/	/	/	/	/	/	/	/	/	/	/	/	/	/	/	/	/	/	/	/	/	/	/	/	/	/
2021-03-27	/	4	/	/	/	/	/	/	/	/	/	/	/	/	/	/	/	/	/	/	/	/	/	/	/	/	/	/	/	/	/	/	/	/
2021-03-28	/	4	/	/	/	/	/	/	/	/	/	/	/	/	/	/	/	/	/	/	/	/	/	/	/	/	/	/	/	/	/	/	/	/
2021-03-29	/	5	/	/	/	/	/	/	/	/	/	/	/	/	/	/	/	/	/	/	/	/	/	/	/	/	/	/	/	/	/	/	/	/
2021-03-30	/	5	/	/	/	/	/	/	/	/	/	/	/	/	/	/	/	/	/	/	/	/	/	/	/	/	/	/	/	/	/	/	/	/
2021-03-31	/	5	/	/	/	/	/	/	/	/	/	/	/	/	/	/	/	/	/	/	/	/	/	/	/	/	/	/	/	/	/	/	/	/
2021-04-01	/	5	/	/	/	/	/	/	/	/	/	/	/	/	/	/	/	/	/	/	/	/	/	/	/	/	/	/	/	/	/	/	/	/
2021-04-02	/	5	/	/	/	/	/	/	/	/	/	/	/	/	/	/	/	/	/	/	/	/	/	/	/	/	/	/	/	/	/	/	/	/
2021-04-03	/	5	/	/	/	/	/	/	/	/	/	/	/	/	/	/	/	/	/	/	/	/	/	/	/	/	/	/	/	/	/	/	/	/
2021-04-04	/	5	/	/	/	/	/	/	/	/	/	/	/	/	/	/	/	/	/	/	/	/	/	/	/	/	/	/	/	/	/	/	/	/
2021-04-05	/	6	/	/	/	/	/	/	/	/	/	/	/	/	/	/	/	/	/	/	/	/	/	/	/	/	/	/	/	/	/	/	/	/
2021-04-06	/	6	/	/	/	/	/	/	/	/	/	/	/	/	/	/	/	/	/	/	/	/	/	/	/	/	/	/	/	/	/	/	/	/
2021-04-07	/	6	/	/	/	/	/	/	/	/	/	/	/	/	/	/	/	/	/	/	/	/	/	/	/	/	/	/	/	/	/	/	/	/
2021-04-08	/	5	/	/	/	/	/	/	/	/	/	/	/	/	/	/	/	/	/	/	/	/	/	/	/	/	/	/	/	/	/	/	/	/
2021-04-09	/	5	/	/	/	/	/	/	/	/	/	/	/	/	/	/	/	/	/	/	/	/	/	/	/	/	/	/	/	/	/	/	/	/
2021-04-10	/	4	/	/	/	/	/	/	/	/	/	/	/	/	/	/	/	/	/	/	/	/	/	/	/	/	/	/	/	/	/	/	/	/
2021-04-11	/	3	/	/	/	/	/	/	/	/	/	/	/	/	/	/	/	/	/	/	/	/	/	/	/	/	/	/	/	/	/	/	/	/
2021-04-12	/	3	/	/	/	/	/	/	/	/	/	/	/	/	/	/	/	/	/	/	/	/	/	/	/	/	/	/	/	/	/	/	/	/
2021-04-13	/	3	/	/	/	/	/	/	/	/	/	/	/	/	/	/	/	/	/	/	/	/	/	/	/	/	/	/	/	/	/	/	/	/
2021-04-14	/	3	/	/	/	/	/	/	/	/	/	/	/	/	/	/	/	/	/	/	/	/	/	/	/	/	/	/	/	/	/	/	/	/
2021-04-15	/	4	/	/	/	/	/	/	/	/	/	/	/	/	/	/	/	/	/	/	/	/	/	/	/	/	/	/	/	/	/	/	/	/
2021-04-16	/	4	/	/	/	/	/	/	/	/	/	/	/	/	/	/	/	/	/	/	/	/	/	/	/	/	/	/	/	/	/	/	/	/
2021-04-17	/	3	/	/	/	/	/	/	/	/	/	/	/	/	/	/	/	/	/	/	/	/	/	/	/	/	/	/	/	/	/	/	/	/
2021-04-18	/	3	/	/	/	/	/	/	/	/	/	/	/	/	/	/	/	/	/	/	/	/	/	/	/	/	/	/	/	/	/	/	/	/
2021-04-19	/	4	/	/	/	/	/	/	/	/	/	/	/	/	/	/	/	/	/	/	/	/	/	/	/	/	/	/	/	/	/	/	/	/
2021-04-20	/	5	/	/	/	/	/	/	/	/	/	/	/	/	/	/	/	/	/	/	/	/	/	/	/	/	/	/	/	/	/	/	/	/
2021-04-21	/	5	/	/	/	/	/	/	/	/	/	/	/	/	/	/	/	/	/	/	/	/	/	/	/	/	/	/	/	/	/	/	/	/
2021-04-22	/	5	/	/	/	/	/	/	/	/	/	/	/	/	/	/	/	/	/	/	/	/	/	/	/	/	/	/	/	/	/	/	/	/
2021-04-23	/	7	/	/	/	/	/	/	/	/	/	/	/	/	/	/	/	/	/	/	/	/	/	/	/	/	/	/	/	/	/	/	/	/
2021-04-24	/	7	/	/	/	/	/	/	/	/	/	/	/	/	/	/	/	/	/	/	/	/	/	/	/	/	/	/	/	/	/	/	/	/
2021-04-25	/	8	/	/	/	/	/	/	/	/	/	/	/	/	/	/	/	/	/	/	/	/	/	/	/	/	/	/	/	/	/	/	/	/
2021-04-26	/	10	/	/	/	/	/	/	/	/	/	/	/	/	/	/	/	/	/	/	/	/	/	/	/	/	/	/	/	/	/	/	/	/
2021-04-27	/	8	/	/	/	/	/	/	/	/	/	/	/	/	/	/	/	/	/	/	/	/	/	/	/	/	/	/	/	/	/	/	/	/
2021-04-28	/	9	/	/	/	/	/	/	/	/	/	/	/	/	/	/	/	/	/	/	/	/	/	/	/	/	/	/	/	/	/	/	/	/
2021-04-29	/	10	/	/	/	/	/	/	/	/	/	/	/	/	/	/	/	/	/	/	/	/	/	/	/	/	/	/	/	/	/	/	/	/
2021-04-30	/	10	/	/	/	/	/	/	/	/	/	/	/	/	/	/	/	/	/	/	/	/	/	/	/	/	/	/	/	/	/	/	/	/
2021-05-01	/	9	/	/	/	/	/	/	/	/	/	/	/	/	/	/	/	/	/	/	/	/	/	/	/	/	/	/	/	/	/	/	/	/
2021-05-02	/	9	/	/	/	/	/	/	/	/	/	/	/	/	/	/	/	/	/	/	/	/	/	/	/	/	/	/	/	/	/	/	/	/
2021-05-03	/	9	/	/	/	/	/	/	/	/	/	/	/	/	/	/	/	/	/	/	/	/	/	/	/	/	/	/	/	/	/	/	/	/
2021-05-04	/	9	/	/	/	/	/	/	/	/	/	/	/	/	/	/	/	/	/	/	/	/	/	/	/	/	/	/	/	/	/	/	/	/
2021-05-05	/	7	/	/	/	/	/	/	/	/	/	/	/	/	/	/	/	/	/	/	/	/	/	/	/	/	/	/	/	/	/	/	/	/
2021-05-06	/	7	/	/	/	/	/	/	/	/	/	/	/	/	/	/	/	/	/	/	/	/	/	/	/	/	/	/	/	/	/	/	/	/
2021-05-07	/	7	/	/	/	/	/	/	/	/	/	/	/	/	/	/	/	/	/	/	/	/	/	/	/	/	/	/	/	/	/	/	/	/
2021-05-08	/	7	/	/	/	/	/	/	/	/	/	/	/	/	/	/	/	/	/	/	/	/	/	/	/	/	/	/	/	/	/	/	/	/
2021-05-09	/	7	/	/	/	/	/	/	/	/	/	/	/	/	/	/	/	/	/	/	/	/	/	/	/	/	/	/	/	/	/	/	/	/
2021-05-10	/	6	/	/	/	/	/	/	/	/	/	/	/	/	/	/	/	/	/	/	/	/	/	/	/	/	/	/	/	/	/	/	/	/
2021-05-11	/	5	/	/	/	/	/	/	/	/	/	/	/	/	/	/	/	/	/	/	/	/	/	/	/	/	/	/	/	/	/	/	/	/
2021-05-12	/	4	/	/	/	/	/	/	/	/	/	/	/	/	/	/	/	/	/	/	/	/	/	/	/	/	/	/	/	/	/	/	/	/
2021-05-13	/	4	/	/	/	/	/	/	/	/	/	/	/	/	/	/	/	/	/	/	/	/	/	/	/	/	/	/	/	/	/	/	/	/
2021-05-14	/	3	/	/	/	/	/	/	/	/	/	/	/	/	/	/	/	/	/	/	/	/	/	/	/	/	/	/	/	/	/	/	/	/
2021-05-15	/	4	/	/	/	/	/	/	/	/	/	/	/	/	/	/	/	/	/	/	/	/	/	/	/	/	/	/	/	/	/	/	/	/
2021-05-16	/	4	/	/	/	/	/	/	/	/	/	/	/	/	/	/	/	/	/	/	/	/	/	/	/	/	/	/	/	/	/	/	/	/
2021-05-17	/	5	/	/	/	/	/	/	/	/	/	/	/	/	/	/	/	/	/	/	/	/	/	/	/	/	/	/	/	/	/	/	/	/
2021-05-18	/	5	/	/	/	/	/	/	/	/	/	/	/	/	/	/	/	/	/	/	/	/	/	/	/	/	/	/	/	/	/	/	/	/
2021-05-19	/	4	/	/	/	/	/	/	/	/	/	/	/	/	/	/	/	/	/	/	/	/	/	/	/	/	/	/	/	/	/	/	/	/
2021-05-20	/	2	/	/	/	/	/	/	/	/	/	/	/	/	/	/	/	/	/	/	/	/	/	/	/	/	/	/	/	/	/	/	/	/
2021-05-21	/	2	/	/	/	/	/	/	/	/	/	/	/	/	/	/	/	/	/	/	/	/	/	/	/	/	/	/	/	/	/	/	/	/
2021-05-22	/	2	/	/	/	/	/	/	/	/	/	/	/	/	/	/	/	/	/	/	/	/	/	/	/	/	/	/	/	/	/	/	/	/
2021-05-23	/	2	/	/	/	/	/	/	/	/	/	/	/	/	/	/	/	/	/	/	/	/	/	/	/	/	/	/	/	/	/	/	/	/
2021-05-24	/	2	/	/	/	/	/	/	/	/	/	/	/	/	/	/	/	/	/	/	/	/	/	/	/	/	/	/	/	/	/	/	/	/
2021-05-25	/	3	/	/	/	/	/	/	/	/	/	/	/	/	/	/	/	/	/	/	/	/	/	/	/	/	/	/	/	/	/	/	/	/
2021-05-26	/	3	/	/	/	/	/	/	/	/	/	/	/	/	/	/	/	/	/	/	/	/	/	/	/	/	/	/	/	/	/	/	/	/
2021-05-27	/	2	/	/	/	/	/	/	/	/	/	/	/	/	/	/	/	/	/	/	/	/	/	/	/	/	/	/	/	/	/	/	/	/
2021-05-28	/	3	/	/	/	/	/	/	/	/	/	/	/	/	/	/	/	/	/	/	/	/	/	/	/	/	/	/	/	/	/	/	/	/
2021-05-29	/	2	/	/	/	/	/	/	/	/	/	/	/	/	/	/	/	/	/	/	/	/	/	/	/	/	/	/	/	/	/	/	/	/
2021-05-30	/	2	/	/	/	/	/	/	/	/	/	/	/	/	/	/	/	/	/	/	/	/	/	/	/	/	/	/	/	/	/	/	/	/
2021-05-31	/	2	/	/	/	/	/	/	/	/	/	/	/	/	/	/	/	/	/	/	/	/	/	/	/	/	/	/	/	/	/	/	/	/
2021-06-01	/	2	/	/	/	/	/	/	/	/	/	/	/	/	/	/	/	/	/	/	/	/	/	/	/	/	/	/	/	/	/	/	/	/
2021-06-02	/	2	/	/	/	/	/	/	/	/	/	/	/	/	/	/	/	/	/	/	/	/	/	/	/	/	/	/	/	/	/	/	/	/
2021-06-03	/	2	/	/	/	/	/	/	/	/	/	/	/	/	/	/	/	/	/	/	/	/	/	/	/	/	/	/	/	/	/	/	/	/
2021-06-04	/	2	/	/	/	/	/	/	/	/	/	/	/	/	/	/	/	/	/	/	/	/	/	/	/	/	/	/	/	/	/	/	/	/
2021-06-05	/	2	/	/	/	/	/	/	/	/	/	/	/	/	/	/	/	/	/	/	/	/	/	/	/	/	/	/	/	/	/	/	/	/
2021-06-06	/	3	/	/	/	/	/	/	/	/	/	/	/	/	/	/	/	/	/	/	/	/	/	/	/	/	/	/	/	/	/	/	/	/
2021-06-07	/	3	/	/	/	/	/	/	/	/	/	/	/	/	/	/	/	/	/	/	/	/	/	/	/	/	/	/	/	/	/	/	/	/
2021-06-08	/	3	/	/	/	/	/	/	/	/	/	/	/	/	/	/	/	/	/	/	/	/	/	/	/	/	/	/	/	/	/	/	/	/
2021-06-09	/	2	/	/	/	/	/	/	/	/	/	/	/	/	/	/	/	/	/	/	/	/	/	/	/	/	/	/	/	/	/	/	/	/
2021-06-10	/	2	/	/	/	/	/	/	/	/	/	/	/	/	/	/	/	/	/	/	/	/	/	/	/	/	/	/	/	/	/	/	/	/
2021-06-11	/	2	/	/	/	/	/	/	/	/	/	/	/	/	/	/	/	/	/	/	/	/	/	/	/	/	/	/	/	/	/	/	/	/
2021-06-12	/	2	/	/	/	/	/	/	/	/	/	/	/	/	/	/	/	/	/	/	/	/	/	/	/	/	/	/	/	/	/	/	/	/
2021-06-13	/	2	/	/	/	/	/	/	/	/	/	/	/	/	/	/	/	/	/	/	/	/	/	/	/	/	/	/	/	/	/	/	/	/
2021-06-14	/	2	/	/	/	/	/	/	/	/	/	/	/	/	/	/	/	/	/	/	/	/	/	/	/	/	/	/	/	/	/	/	/	/
2021-06-15	/	2	/	/	/	/	/	/	/	/	/	/	/	/	/	/	/	/	/	/	/	/	/	/	/	/	/	/	/	/	/	/	/	/
2021-06-16	/	2	/	/	/	/	/	/	/	/	/	/	/	/	/	/	/	/	/	/	/	/	/	/	/	/	/	/	/	/	/	/	/	/
2021-06-17	/	2	/	/	/	/	/	/	/	/	/	/	/	/	/	/	/	/	/	/	/	/	/	/	/	/	/	/	/	/	/	/	/	/
2021-06-18	/	0	/	/	/	/	/	/	/	/	/	/	/	/	/	/	/	/	/	/	/	/	/	/	/	/	/	/	/	/	/	/	/	/
2021-06-19	/	0	/	/	/	/	/	/	/	/	/	/	/	/	/	/	/	/	/	/	/	/	/	/	/	/	/	/	/	/	/	/	/	/
2021-06-20	/	0	/	/	/	/	/	/	/	/	/	/	/	/	/	/	/	/	/	/	/	/	/	/	/	/	/	/	/	/	/	/	/	/
2021-06-21	/	0	/	/	/	/	/	/	/	/	/	/	/	/	/	/	/	/	/	/	/	/	/	/	/	/	/	/	/	/	/	/	/	/
2021-06-22	/	1	/	/	/	/	/	/	/	/	/	/	/	/	/	/	/	/	/	/	/	/	/	/	/	/	/	/	/	/	/	/	/	/
2021-06-23	/	1	/	/	/	/	/	/	/	/	/	/	/	/	/	/	/	/	/	/	/	/	/	/	/	/	/	/	/	/	/	/	/	/
2021-06-24	/	1	/	/	/	/	/	/	/	/	/	/	/	/	/	/	/	/	/	/	/	/	/	/	/	/	/	/	/	/	/	/	/	/
2021-06-25	/	2	/	/	/	/	/	/	/	/	/	/	/	/	/	/	/	/	/	/	/	/	/	/	/	/	/	/	/	/	/	/	/	/
2021-06-26	/	3	/	/	/	/	/	/	/	/	/	/	/	/	/	/	/	/	/	/	/	/	/	/	/	/	/	/	/	/	/	/	/	/
2021-06-27	/	5	/	/	/	/	/	/	/	/	/	/	/	/	/	/	/	/	/	/	/	/	/	/	/	/	/	/	/	/	/	/	/	/
2021-06-28	/	5	/	/	/	/	/	/	/	/	/	/	/	/	/	/	/	/	/	/	/	/	/	/	/	/	/	/	/	/	/	/	/	/
2021-06-29	/	6	/	/	/	/	/	/	/	/	/	/	/	/	/	/	/	/	/	/	/	/	/	/	/	/	/	/	/	/	/	/	/	/
2021-06-30	/	6	/	/	/	/	/	/	/	/	/	/	/	/	/	/	/	/	/	/	/	/	/	/	/	/	/	/	/	/	/	/	/	/
2021-07-01	/	6	/	/	/	/	/	/	/	/	/	/	/	/	/	/	/	/	/	/	/	/	/	/	/	/	/	/	/	/	/	/	/	/
2021-07-02	/	6	/	/	/	/	/	/	/	/	/	/	/	/	/	/	/	/	/	/	/	/	/	/	/	/	/	/	/	/	/	/	/	/
2021-07-03	/	6	/	/	/	/	/	/	/	/	/	/	/	/	/	/	/	/	/	/	/	/	/	/	/	/	/	/	/	/	/	/	/	/
2021-07-04	/	5	/	/	/	/	/	/	/	/	/	/	/	/	/	/	/	/	/	/	/	/	/	/	/	/	/	/	/	/	/	/	/	/
2021-07-05	/	6	/	/	/	/	/	/	/	/	/	/	/	/	/	/	/	/	/	/	/	/	/	/	/	/	/	/	/	/	/	/	/	/
2021-07-06	/	6	/	/	/	/	/	/	/	/	/	/	/	/	/	/	/	/	/	/	/	/	/	/	/	/	/	/	/	/	/	/	/	/
2021-07-07	/	5	/	/	/	/	/	/	/	/	/	/	/	/	/	/	/	/	/	/	/	/	/	/	/	/	/	/	/	/	/	/	/	/
2021-07-08	/	6	/	/	/	/	/	/	/	/	/	/	/	/	/	/	/	/	/	/	/	/	/	/	/	/	/	/	/	/	/	/	/	/
2021-07-09	/	5	/	/	/	/	/	/	/	/	/	/	/	/	/	/	/	/	/	/	/	/	/	/	/	/	/	/	/	/	/	/	/	/
2021-07-10	/	8	/	/	/	/	/	/	/	/	/	/	/	/	/	/	/	/	/	/	/	/	/	/	/	/	/	/	/	/	/	/	/	/
2021-07-11	/	9	/	/	/	/	/	/	/	/	/	/	/	/	/	/	/	/	/	/	/	/	/	/	/	/	/	/	/	/	/	/	/	/
2021-07-12	/	9	/	/	/	/	/	/	/	/	/	/	/	/	/	/	/	/	/	/	/	/	/	/	/	/	/	/	/	/	/	/	/	/
2021-07-13	/	9	/	/	/	/	/	/	/	/	/	/	/	/	/	/	/	/	/	/	/	/	/	/	/	/	/	/	/	/	/	/	/	/
2021-07-14	/	9	/	/	/	/	/	/	/	/	/	/	/	/	/	/	/	/	/	/	/	/	/	/	/	/	/	/	/	/	/	/	/	/
2021-07-15	/	10	/	/	/	/	/	/	/	/	/	/	/	/	/	/	/	/	/	/	/	/	/	/	/	/	/	/	/	/	/	/	/	/
2021-07-16	/	10	/	/	/	/	/	/	/	/	/	/	/	/	/	/	/	/	/	/	/	/	/	/	/	/	/	/	/	/	/	/	/	/
2021-07-17	/	9	/	/	/	/	/	/	/	/	/	/	/	/	/	/	/	/	/	/	/	/	/	/	/	/	/	/	/	/	/	/	/	/
2021-07-18	/	10	/	/	/	/	/	/	/	/	/	/	/	/	/	/	/	/	/	/	/	/	/	/	/	/	/	/	/	/	/	/	/	/
2021-07-19	/	10	/	/	/	/	/	/	/	/	/	/	/	/	/	/	/	/	/	/	/	/	/	/	/	/	/	/	/	/	/	/	/	/
2021-07-20	/	8	/	/	/	/	/	/	/	/	/	/	/	/	/	/	/	/	/	/	/	/	/	/	/	/	/	/	/	/	/	/	/	/
2021-07-21	/	7	/	/	/	/	/	/	/	/	/	/	/	/	/	/	/	/	/	/	/	/	/	/	/	/	/	/	/	/	/	/	/	/
2021-07-22	/	5	/	/	/	/	/	/	/	/	/	/	/	/	/	/	/	/	/	/	/	/	/	/	/	/	/	/	/	/	/	/	/	/
2021-07-23	/	3	/	/	/	/	/	/	/	/	/	/	/	/	/	/	/	/	/	/	/	/	/	/	/	/	/	/	/	/	/	/	/	/
2021-07-24	/	4	/	/	/	/	/	/	/	/	/	/	/	/	/	/	/	/	/	/	/	/	/	/	/	/	/	/	/	/	/	/	/	/
2021-07-25	/	5	/	/	/	/	/	/	/	/	/	/	/	/	/	/	/	/	/	/	/	/	/	/	/	/	/	/	/	/	/	/	/	/
2021-07-26	/	5	/	/	/	/	/	/	/	/	/	/	/	/	/	/	/	/	/	/	/	/	/	/	/	/	/	/	/	/	/	/	/	/
2021-07-27	/	5	/	/	/	/	/	/	/	/	/	/	/	/	/	/	/	/	/	/	/	/	/	/	/	/	/	/	/	/	/	/	/	/
2021-07-28	/	5	/	/	/	/	/	/	/	/	/	/	/	/	/	/	/	/	/	/	/	/	/	/	/	/	/	/	/	/	/	/	/	/
2021-07-29	/	8	/	/	/	/	/	/	/	/	/	/	/	/	/	/	/	/	/	/	/	/	/	/	/	/	/	/	/	/	/	/	/	/
2021-07-30	/	7	/	/	/	/	/	/	/	/	/	/	/	/	/	/	/	/	/	/	/	/	/	/	/	/	/	/	/	/	/	/	/	/
2021-07-31	/	7	/	/	/	/	/	/	/	/	/	/	/	/	/	/	/	/	/	/	/	/	/	/	/	/	/	/	/	/	/	/	/	/
2021-08-01	/	8	/	/	/	/	/	/	/	/	/	/	/	/	/	/	/	/	/	/	/	/	/	/	/	/	/	/	/	/	/	/	/	/
2021-08-02	/	9	/	/	/	/	/	/	/	/	/	/	/	/	/	/	/	/	/	/	/	/	/	/	/	/	/	/	/	/	/	/	/	/
2021-08-03	/	8	/	/	/	/	/	/	/	/	/	/	/	/	/	/	/	/	/	/	/	/	/	/	/	/	/	/	/	/	/	/	/	/
2021-08-04	/	8	/	/	/	/	/	/	/	/	/	/	/	/	/	/	/	/	/	/	/	/	/	/	/	/	/	/	/	/	/	/	/	/
2021-08-05	/	9	/	/	/	/	/	/	/	/	/	/	/	/	/	/	/	/	/	/	/	/	/	/	/	/	/	/	/	/	/	/	/	/
2021-08-06	/	9	/	/	/	/	/	/	/	/	/	/	/	/	/	/	/	/	/	/	/	/	/	/	/	/	/	/	/	/	/	/	/	/
2021-08-07	/	9	/	/	/	/	/	/	/	/	/	/	/	/	/	/	/	/	/	/	/	/	/	/	/	/	/	/	/	/	/	/	/	/
2021-08-08	/	8	/	/	/	/	/	/	/	/	/	/	/	/	/	/	/	/	/	/	/	/	/	/	/	/	/	/	/	/	/	/	/	/
2021-08-09	/	8	/	/	/	/	/	/	/	/	/	/	/	/	/	/	/	/	/	/	/	/	/	/	/	/	/	/	/	/	/	/	/	/
2021-08-10	/	5	/	/	/	/	/	/	/	/	/	/	/	/	/	/	/	/	/	/	/	/	/	/	/	/	/	/	/	/	/	/	/	/
2021-08-11	/	5	/	/	/	/	/	/	/	/	/	/	/	/	/	/	/	/	/	/	/	/	/	/	/	/	/	/	/	/	/	/	/	/
2021-08-12	/	6	/	/	/	/	/	/	/	/	/	/	/	/	/	/	/	/	/	/	/	/	/	/	/	/	/	/	/	/	/	/	/	/
2021-08-13	/	5	/	/	/	/	/	/	/	/	/	/	/	/	/	/	/	/	/	/	/	/	/	/	/	/	/	/	/	/	/	/	/	/
2021-08-14	/	4	/	/	/	/	/	/	/	/	/	/	/	/	/	/	/	/	/	/	/	/	/	/	/	/	/	/	/	/	/	/	/	/
2021-08-15	/	4	/	/	/	/	/	/	/	/	/	/	/	/	/	/	/	/	/	/	/	/	/	/	/	/	/	/	/	/	/	/	/	/
2021-08-16	/	5	/	/	/	/	/	/	/	/	/	/	/	/	/	/	/	/	/	/	/	/	/	/	/	/	/	/	/	/	/	/	/	/
2021-08-17	/	3	/	/	/	/	/	/	/	/	/	/	/	/	/	/	/	/	/	/	/	/	/	/	/	/	/	/	/	/	/	/	/	/
2021-08-18	/	2	/	/	/	/	/	/	/	/	/	/	/	/	/	/	/	/	/	/	/	/	/	/	/	/	/	/	/	/	/	/	/	/
2021-08-19	/	3	/	/	/	/	/	/	/	/	/	/	/	/	/	/	/	/	/	/	/	/	/	/	/	/	/	/	/	/	/	/	/	/
2021-08-20	/	3	/	/	/	/	/	/	/	/	/	/	/	/	/	/	/	/	/	/	/	/	/	/	/	/	/	/	/	/	/	/	/	/
2021-08-21	/	3	/	/	/	/	/	/	/	/	/	/	/	/	/	/	/	/	/	/	/	/	/	/	/	/	/	/	/	/	/	/	/	/
2021-08-22	/	3	/	/	/	/	/	/	/	/	/	/	/	/	/	/	/	/	/	/	/	/	/	/	/	/	/	/	/	/	/	/	/	/
2021-08-23	/	3	/	/	/	/	/	/	/	/	/	/	/	/	/	/	/	/	/	/	/	/	/	/	/	/	/	/	/	/	/	/	/	/
2021-08-24	/	2	/	/	/	/	/	/	/	/	/	/	/	/	/	/	/	/	/	/	/	/	/	/	/	/	/	/	/	/	/	/	/	/
2021-08-25	/	2	/	/	/	/	/	/	/	/	/	/	/	/	/	/	/	/	/	/	/	/	/	/	/	/	/	/	/	/	/	/	/	/
2021-08-26	/	2	/	/	/	/	/	/	/	/	/	/	/	/	/	/	/	/	/	/	/	/	/	/	/	/	/	/	/	/	/	/	/	/
2021-08-27	/	2	/	/	/	/	/	/	/	/	/	/	/	/	/	/	/	/	/	/	/	/	/	/	/	/	/	/	/	/	/	/	/	/
2021-08-28	/	1	/	/	/	/	/	/	/	/	/	/	/	/	/	/	/	/	/	/	/	/	/	/	/	/	/	/	/	/	/	/	/	/
2021-08-29	/	1	/	/	/	/	/	/	/	/	/	/	/	/	/	/	/	/	/	/	/	/	/	/	/	/	/	/	/	/	/	/	/	/
2021-08-30	/	1	/	/	/	/	/	/	/	/	/	/	/	/	/	/	/	/	/	/	/	/	/	/	/	/	/	/	/	/	/	/	/	/
2021-08-31	/	1	/	/	/	/	/	/	/	/	/	/	/	/	/	/	/	/	/	/	/	/	/	/	/	/	/	/	/	/	/	/	/	/
2021-09-01	0	1	0	0	0	0	0	0	0	0	0	0	0	0	0	0	0	0	0	0	0	0	0	0	0	0	0	0	0	0	0	0	0	0
2021-09-02	0	1	0	0	0	0	0	0	0	0	0	0	0	0	0	0	0	0	0	0	0	0	0	0	0	0	0	0	0	0	0	0	0	0
2021-09-03	0	1	0	0	0	0	0	0	0	0	0	0	0	0	0	0	0	0	0	0	0	0	0	0	0	0	0	0	0	0	0	0	0	0
2021-09-04	0	2	0	0	0	0	0	0	0	0	0	0	0	0	0	0	0	0	0	0	0	0	0	0	0	0	0	0	0	0	0	0	0	0
2021-09-05	0	3	0	0	0	0	0	0	0	0	0	0	0	0	0	0	0	0	0	0	0	0	0	0	0	0	0	0	0	0	0	0	0	0
2021-09-06	0	3	0	0	0	0	0	0	0	0	0	0	0	0	0	0	0	0	0	0	0	0	0	0	0	0	0	0	0	0	0	0	0	0
2021-09-07	0	4	0	0	0	0	0	0	0	0	0	0	0	0	0	0	0	0	0	0	0	0	0	0	0	0	0	0	0	1	0	0	0	0
2021-09-08	0	4	0	0	0	0	0	0	0	0	0	0	0	0	0	0	0	0	0	0	0	0	0	0	0	0	0	0	0	1	0	0	0	0
2021-09-09	0	4	0	0	0	0	0	0	0	0	0	0	0	0	0	0	0	0	0	0	0	0	0	0	0	0	0	0	0	1	0	0	0	0
2021-09-10	0	4	0	0	0	0	0	0	0	0	0	0	0	0	0	0	0	0	0	0	0	0	0	0	0	0	0	0	0	1	0	0	0	0
2021-09-11	0	4	0	0	0	0	0	0	0	0	0	0	0	0	0	0	0	0	0	0	0	0	0	0	0	0	0	0	0	1	0	0	0	0
2021-09-12	0	3	0	0	0	0	0	0	0	0	0	0	0	0	0	0	0	0	0	0	0	0	0	0	0	0	0	0	0	1	0	0	0	0
2021-09-13	0	5	0	0	0	0	0	0	0	0	0	0	0	0	0	0	0	0	0	0	0	0	0	0	0	0	0	0	0	1	0	0	0	0
2021-09-14	0	6	0	0	0	0	0	0	0	0	0	0	0	0	0	0	0	0	0	0	0	0	0	0	0	0	0	0	0	1	0	0	0	0
2021-09-15	0	6	0	0	0	0	0	0	0	0	0	0	0	0	0	0	0	0	0	0	0	0	0	0	0	0	0	0	0	1	0	0	0	0
2021-09-16	0	5	0	0	0	0	0	0	0	0	0	0	0	0	0	0	0	0	0	0	0	0	0	0	0	0	0	0	0	1	0	0	0	1
2021-09-17	0	4	0	0	0	0	0	0	0	0	0	0	0	0	0	0	0	0	0	0	0	0	0	0	0	0	0	2	0	2	0	0	0	1
2021-09-18	0	5	0	0	0	0	0	0	0	0	0	0	0	0	0	0	0	0	0	0	0	0	0	0	0	0	0	2	0	2	0	0	0	1
2021-09-19	0	5	0	0	0	0	0	0	0	0	0	0	0	0	0	0	0	0	0	0	0	0	0	0	0	0	0	2	0	2	0	0	0	1
2021-09-20	0	5	0	0	1	0	0	0	0	0	0	0	0	0	0	0	0	0	0	0	0	0	0	0	0	0	0	2	0	3	0	0	0	1
2021-09-21	0	5	0	0	1	0	0	0	0	0	0	0	0	0	0	0	0	0	0	0	0	0	0	0	0	0	0	2	0	4	0	0	0	1
2021-09-22	0	5	0	0	1	0	0	0	0	0	0	0	0	0	0	0	0	0	0	0	0	0	0	0	0	0	0	2	0	5	0	0	0	1
2021-09-23	0	6	0	0	1	0	0	0	0	0	0	0	0	0	0	0	0	0	0	0	0	0	0	0	0	0	0	2	0	5	1	0	0	1
2021-09-24	0	6	0	0	1	0	1	0	0	0	0	0	0	0	0	1	0	0	0	0	0	0	0	0	0	0	0	2	0	5	1	0	0	1
2021-09-25	0	4	0	0	1	0	1	0	0	0	0	0	0	0	0	1	0	0	0	0	0	0	0	0	0	0	0	2	0	5	2	0	0	1
2021-09-26	0	3	0	0	1	0	1	0	0	0	0	0	0	0	0	1	0	0	0	0	0	0	0	0	0	0	0	2	0	5	2	0	0	1
2021-09-27	0	3	0	0	1	0	1	0	0	0	0	0	0	1	0	1	0	0	0	0	0	0	0	0	0	0	0	2	0	5	3	0	0	1
2021-09-28	0	7	0	0	1	0	1	0	0	0	0	0	0	1	0	1	0	0	0	0	0	0	0	0	0	0	0	2	0	5	3	0	0	1
2021-09-29	0	7	0	0	1	0	1	0	0	0	0	0	0	1	0	2	0	0	0	0	0	0	0	0	0	0	0	2	0	4	4	0	0	1
2021-09-30	0	6	0	0	1	0	2	0	0	0	0	0	0	1	0	2	0	0	0	0	0	0	0	0	0	0	0	2	0	4	4	0	0	0
2021-10-01	0	5	0	0	1	0	2	0	0	0	0	0	0	1	0	2	0	0	0	0	0	0	0	0	0	0	0	2	0	4	4	0	0	0
2021-10-02	0	5	0	0	0	0	2	0	0	0	0	0	0	1	0	3	0	0	0	0	0	0	0	0	0	0	0	0	0	5	4	0	0	0
2021-10-03	0	5	0	0	0	0	2	0	0	0	0	0	0	1	0	4	0	0	0	0	0	0	1	0	0	0	0	0	0	5	4	0	0	0
2021-10-04	0	6	0	0	0	0	2	0	0	0	0	0	0	2	0	4	0	0	0	0	0	0	2	0	0	0	0	0	0	5	4	0	0	0
2021-10-05	0	6	0	0	0	0	1	0	0	0	0	0	0	2	0	5	0	0	0	0	0	0	2	0	0	0	0	0	0	5	4	0	0	0
2021-10-06	0	6	0	0	0	0	1	0	0	0	0	0	0	2	0	6	0	0	0	0	0	0	2	0	0	0	0	0	0	5	5	0	0	0
2021-10-07	0	7	0	0	1	0	1	0	0	0	0	0	0	2	0	6	0	0	0	0	0	0	3	0	0	0	0	0	0	5	5	0	0	0
2021-10-08	0	7	0	0	1	0	1	0	0	0	0	0	0	2	0	6	0	0	0	0	0	0	4	0	0	0	0	0	0	5	5	0	0	0
2021-10-09	0	7	0	0	1	0	1	0	0	0	0	0	0	2	0	7	0	0	0	0	0	0	4	0	0	0	0	0	0	4	4	0	0	0
2021-10-10	0	4	0	0	1	0	2	0	0	0	0	0	0	2	0	7	0	0	0	0	0	0	5	0	0	0	0	0	0	4	4	0	0	0
2021-10-11	0	5	0	0	1	0	1	0	0	0	0	0	0	2	0	7	0	0	0	0	0	0	5	0	0	0	0	0	0	4	3	0	0	0
2021-10-12	0	6	0	0	1	0	1	0	0	0	0	0	0	2	0	7	0	0	0	0	0	0	5	0	0	0	0	0	0	3	3	0	0	0
2021-10-13	0	6	0	0	1	0	1	0	0	0	0	0	0	2	0	7	0	0	0	0	0	0	5	0	0	0	0	0	0	2	2	0	0	0
2021-10-14	0	6	0	0	1	0	1	0	0	0	0	0	0	2	0	6	0	0	0	0	0	0	5	0	0	0	0	0	0	1	2	0	0	0
2021-10-15	0	6	0	0	1	0	1	0	0	0	0	0	0	1	0	6	0	0	0	0	0	0	5	0	0	0	0	0	0	1	2	0	0	0
2021-10-16	0	5	0	0	2	0	1	0	0	0	0	0	0	1	0	7	0	0	0	0	0	0	4	0	0	0	0	0	0	2	2	0	0	0
2021-10-17	0	4	0	0	2	0	1	0	0	0	0	0	0	1	0	7	0	0	0	0	0	0	3	0	0	0	0	0	0	3	2	0	0	0
2021-10-18	0	4	0	0	2	0	1	0	0	0	0	0	0	1	0	6	0	0	0	0	0	0	3	0	0	0	0	0	0	3	2	0	0	0
2021-10-19	0	3	0	0	1	0	1	0	0	0	0	0	0	0	0	6	0	0	0	0	0	0	3	0	0	0	0	1	0	3	2	0	0	0
2021-10-20	0	4	0	0	1	0	1	0	0	0	0	0	0	0	0	5	0	0	0	0	0	0	4	0	0	0	0	1	0	3	1	0	0	0
2021-10-21	0	4	0	0	1	0	0	0	0	0	0	0	0	0	0	4	0	0	0	0	0	0	4	0	0	0	0	1	0	3	0	0	0	0
2021-10-22	0	4	0	0	1	0	0	0	0	0	0	0	0	0	0	4	0	0	0	0	0	0	4	0	0	0	0	1	0	3	0	0	0	0
2021-10-23	0	4	0	0	1	0	0	0	0	0	0	0	0	0	0	5	0	0	0	0	0	0	3	0	0	0	0	1	0	4	0	0	0	0
2021-10-24	0	3	0	0	1	0	0	0	0	0	0	0	0	0	0	5	0	0	0	0	0	0	4	0	0	0	0	1	0	4	0	0	0	0
2021-10-25	0	4	0	0	1	0	0	0	0	0	0	0	0	0	0	6	0	0	0	0	0	0	4	0	0	0	0	1	0	4	0	0	0	2
2021-10-26	0	4	0	0	1	0	0	0	0	0	0	0	0	1	0	6	0	0	0	0	0	0	5	0	0	0	0	1	0	4	0	0	0	2
2021-10-27	0	4	0	0	1	0	0	0	0	0	0	0	0	1	0	7	0	0	0	0	0	0	5	0	0	0	0	1	0	4	0	0	0	3
2021-10-28	0	4	0	0	2	0	0	0	0	0	0	0	0	1	0	7	0	0	0	0	0	0	6	0	0	0	0	1	0	4	0	0	0	3
2021-10-29	0	5	0	0	2	0	1	0	0	0	0	0	0	1	0	8	0	0	1	0	0	0	6	0	0	0	0	1	0	4	0	0	0	3
2021-10-30	0	6	0	0	3	0	1	0	0	0	0	0	0	1	0	9	0	0	1	0	0	0	6	0	0	0	0	1	0	4	0	0	0	3
2021-10-31	0	6	0	0	3	0	1	0	0	0	0	0	0	1	0	12	0	0	1	0	0	0	6	0	0	0	0	1	0	4	0	0	0	3
2021-11-01	0	5	0	0	3	0	1	0	0	0	0	0	0	1	0	11	0	0	1	0	0	0	6	0	0	0	0	1	0	5	0	0	0	3
2021-11-02	0	5	0	0	3	0	1	0	0	0	0	0	0	1	0	12	0	0	0	0	0	0	4	0	0	0	0	1	0	5	0	0	0	3
2021-11-03	0	5	0	0	3	0	1	0	0	0	0	0	0	1	0	13	0	0	0	0	0	0	3	0	0	0	0	0	0	5	0	0	1	3
2021-11-04	0	4	0	0	4	0	1	0	0	0	0	0	0	1	0	13	0	1	0	0	0	0	3	0	0	0	0	0	0	5	0	0	1	3
2021-11-05	0	4	0	0	4	0	1	0	0	0	0	0	0	1	0	13	0	1	0	0	0	0	3	0	0	0	0	0	0	5	0	0	1	3
2021-11-06	0	5	0	0	4	0	1	0	0	0	0	0	0	0	0	14	0	1	0	0	0	0	2	0	0	1	0	0	0	6	0	0	1	4
2021-11-07	0	6	0	0	5	0	1	0	0	0	0	0	0	0	0	13	0	1	0	0	0	0	3	0	0	1	0	0	0	5	0	0	1	4
2021-11-08	0	6	0	0	5	0	1	0	0	0	0	0	0	0	0	12	0	1	0	0	0	0	2	0	0	1	0	0	0	4	0	0	1	2
2021-11-09	0	7	0	0	3	0	0	0	0	0	0	0	0	0	0	11	0	1	0	0	0	0	2	0	0	1	0	0	0	4	0	0	1	2
2021-11-10	0	6	0	0	3	0	1	0	0	0	0	0	0	0	0	12	0	1	0	0	0	0	1	0	0	1	0	0	0	4	1	0	1	2
2021-11-11	0	5	0	0	2	0	2	0	0	0	0	0	0	0	0	11	0	1	0	0	0	0	1	0	0	0	0	0	0	4	1	0	0	2
2021-11-12	0	5	0	0	4	0	2	0	0	0	0	0	0	1	0	11	0	0	0	0	0	0	2	0	0	0	0	0	0	4	1	0	0	2
2021-11-13	0	6	0	0	4	0	3	0	0	0	0	0	0	1	0	10	0	0	0	0	0	0	2	0	0	0	0	0	0	6	1	0	0	2
2021-11-14	0	7	0	0	4	0	3	0	0	0	0	0	0	1	0	10	0	0	0	0	0	0	3	0	0	0	0	0	0	5	1	0	0	3
2021-11-15	0	7	0	0	4	0	3	0	0	0	0	0	0	1	0	6	0	0	0	0	0	0	3	0	0	0	0	0	0	4	1	0	0	3
2021-11-16	0	7	0	0	3	0	4	0	0	0	0	0	0	1	0	6	0	0	0	0	0	0	3	0	0	0	0	0	0	4	1	0	0	3
2021-11-17	0	7	0	1	3	0	4	0	0	0	0	0	0	1	0	5	0	0	0	0	0	0	4	0	0	0	0	0	0	5	2	0	0	3
2021-11-18	0	5	0	1	3	0	4	0	0	0	0	0	0	1	0	4	0	0	0	0	0	0	4	0	0	0	0	0	0	5	2	0	0	3
2021-11-19	0	4	0	1	2	0	4	0	0	0	0	0	0	1	0	4	0	0	0	0	0	0	7	0	0	0	0	0	0	6	2	0	0	3
2021-11-20	0	4	0	1	2	0	4	0	0	0	0	0	0	1	0	5	0	0	0	0	0	0	7	0	0	0	0	0	0	6	2	0	0	2
2021-11-21	0	3	0	1	2	0	3	0	0	0	0	0	0	1	0	5	0	0	0	0	0	0	7	0	0	0	0	1	0	6	2	0	0	2
2021-11-22	0	3	0	1	2	0	2	0	0	0	0	0	0	1	0	7	0	0	0	0	0	0	7	0	0	0	0	1	0	6	2	0	0	4
2021-11-23	0	4	0	1	2	0	2	0	0	0	0	0	0	0	0	7	0	0	0	0	0	0	7	0	0	0	0	1	0	5	2	0	0	4
2021-11-24	0	7	0	1	0	0	1	0	0	0	0	0	0	1	0	8	0	0	0	0	0	0	8	0	0	0	0	1	0	5	1	0	0	3
2021-11-25	0	6	0	1	1	0	1	0	0	0	0	0	0	1	0	7	0	0	0	0	0	0	7	0	0	0	0	1	0	5	1	0	0	4
2021-11-26	0	5	0	1	1	0	1	0	0	0	0	0	0	1	0	9	0	0	0	0	0	0	7	0	0	0	0	1	0	5	1	0	0	4
2021-11-27	0	6	0	1	1	0	0	0	0	0	0	0	0	1	0	10	0	0	0	0	0	0	6	0	0	0	0	1	0	5	1	0	0	4
2021-11-28	0	7	0	1	1	0	1	0	0	0	0	0	0	1	0	10	0	0	0	0	0	0	7	0	0	0	0	1	0	4	1	0	0	3
2021-11-29	0	7	0	1	1	0	1	0	0	0	0	0	0	1	0	9	0	0	0	0	0	0	9	0	0	0	0	1	0	4	1	0	0	3
2021-11-30	0	7	0	1	1	0	1	0	0	0	0	0	0	1	0	12	0	0	0	0	0	0	8	0	0	0	0	1	0	5	1	0	0	3
2021-12-01	0	7	0	2	1	0	1	0	0	0	0	0	0	1	0	12	0	0	0	0	0	0	9	0	0	0	0	1	0	6	0	0	0	3
2021-12-02	0	8	0	2	1	0	1	0	0	0	0	0	0	1	0	12	0	0	0	0	0	0	6	0	0	0	0	1	0	6	0	0	0	3
2021-12-03	0	8	0	2	1	0	3	0	0	0	0	0	1	1	0	12	0	0	0	0	0	0	5	0	0	0	0	1	0	6	0	0	0	3
2021-12-04	0	8	0	3	1	0	3	0	0	0	0	0	1	1	0	12	0	0	0	0	0	0	5	0	0	0	0	1	0	6	0	0	0	3
2021-12-05	0	7	0	3	2	0	3	0	0	0	0	0	1	0	0	12	0	0	0	0	0	0	5	0	0	0	0	2	0	4	0	0	0	3
2021-12-06	0	5	0	3	2	0	3	0	0	0	0	0	1	0	0	12	0	0	0	0	0	0	5	0	0	0	0	2	0	5	0	0	0	1
2021-12-07	0	5	0	3	1	0	3	0	0	0	0	0	1	0	0	11	0	0	0	0	0	0	5	0	0	0	0	2	0	6	0	0	0	1
2021-12-08	0	5	0	3	1	0	3	0	0	0	0	0	1	0	0	11	0	0	0	0	0	0	5	0	0	0	0	2	0	6	0	0	0	1
2021-12-09	0	3	0	3	2	0	3	0	0	0	0	0	1	1	0	10	0	0	0	0	0	0	6	0	0	0	0	2	0	5	1	0	0	0
2021-12-10	0	2	0	3	2	0	3	0	0	0	0	0	0	1	0	11	0	0	0	0	0	0	7	0	0	0	0	3	0	5	1	0	0	0
2021-12-11	0	3	0	3	2	0	3	0	0	0	0	0	0	1	0	10	0	0	0	0	0	0	6	0	0	0	0	3	0	4	1	0	0	0
2021-12-12	0	3	0	3	2	0	3	0	0	0	0	0	0	1	0	10	0	0	0	0	0	0	4	0	0	0	0	3	0	4	1	0	0	0
2021-12-13	0	5	0	3	3	0	3	0	0	0	0	0	0	1	0	12	0	0	0	0	0	0	4	0	0	0	0	3	0	5	1	0	0	0
2021-12-14	0	5	0	3	3	0	1	0	0	0	0	0	0	2	0	12	0	0	0	0	0	0	3	0	0	0	0	4	0	5	1	0	0	0
2021-12-15	0	5	0	3	3	0	1	0	0	0	0	0	0	2	0	9	0	0	0	0	0	0	5	0	0	0	0	4	0	5	2	0	0	0
2021-12-16	0	6	0	4	3	0	1	0	0	0	0	0	0	2	0	9	0	0	0	0	0	0	6	0	0	0	0	4	0	5	2	0	0	0
2021-12-17	0	6	0	4	3	0	1	0	0	0	0	0	0	3	0	9	0	0	0	0	0	0	6	0	0	0	0	4	0	5	2	0	0	0
2021-12-18	0	7	0	5	3	0	2	0	0	0	0	0	0	3	0	9	0	0	0	0	0	0	6	0	0	0	0	4	1	5	2	0	0	0
2021-12-19	0	7	0	5	3	0	2	0	0	0	0	0	0	3	0	9	0	0	0	0	0	0	7	0	0	0	0	4	1	5	2	0	0	0
2021-12-20	0	7	0	5	3	0	1	0	0	0	0	0	1	2	0	8	0	0	0	0	0	0	6	0	0	0	0	3	1	7	2	0	0	0
2021-12-21	0	7	0	5	2	0	1	0	0	0	0	0	1	2	0	7	0	0	0	0	0	0	7	0	0	0	0	2	1	8	2	0	0	0
2021-12-22	0	7	0	4	2	0	1	0	0	0	0	0	1	2	0	6	0	0	0	0	0	0	7	0	0	0	0	2	1	8	2	0	0	0
2021-12-23	0	6	0	4	2	0	1	0	0	0	0	0	1	2	0	6	0	0	0	0	0	0	6	0	0	0	0	2	1	7	1	0	0	0
2021-12-24	0	6	0	4	2	0	1	0	0	0	0	0	1	2	0	6	0	0	0	0	0	0	7	0	0	0	0	2	1	7	2	0	0	0
2021-12-25	0	4	0	4	1	0	1	0	0	0	0	0	1	1	0	5	0	0	0	0	0	0	7	0	0	0	0	1	0	8	2	0	0	0
2021-12-26	0	3	0	4	1	0	1	0	0	0	0	0	1	2	0	4	0	1	0	0	0	0	8	0	0	0	0	1	0	8	2	0	0	0
2021-12-27	0	3	0	4	1	0	1	0	0	0	0	0	0	2	0	3	0	1	0	0	0	0	8	0	0	0	0	1	0	8	2	0	0	0
2021-12-28	0	3	0	4	1	0	1	0	0	0	0	0	0	1	0	1	0	1	0	0	0	0	7	0	0	0	0	1	0	8	3	0	0	0
2021-12-29	0	4	0	4	0	0	0	0	0	0	0	0	0	1	0	1	0	1	0	0	0	0	8	0	0	1	0	0	0	8	2	0	0	0
2021-12-30	0	3	0	4	0	0	0	0	0	0	0	0	0	1	0	1	0	1	0	0	0	0	8	0	0	1	0	0	0	8	2	0	0	0
2021-12-31	0	3	0	4	0	0	0	0	0	0	0	0	0	1	0	1	0	1	0	0	0	0	8	0	0	1	0	0	0	8	2	0	0	0
2022-01-01	0	3	0	4	0	0	1	0	0	0	0	0	0	1	0	2	0	1	0	0	0	0	7	0	0	1	0	0	0	8	2	0	0	1
2022-01-02	0	3	0	4	0	0	1	0	0	0	0	0	0	1	0	2	0	1	0	0	0	0	7	0	0	1	0	0	0	8	2	0	0	1
2022-01-03	0	3	0	4	0	0	1	0	0	0	0	0	0	1	0	2	0	0	0	0	0	0	6	0	0	0	0	0	0	8	3	0	0	1
2022-01-04	0	4	0	4	0	0	1	0	0	0	0	0	0	1	0	3	0	0	0	0	0	0	5	0	0	0	0	0	0	7	3	0	0	1
2022-01-05	0	4	0	3	0	0	1	0	0	0	0	0	0	1	0	3	0	0	0	0	0	0	5	0	0	0	0	0	0	7	3	0	0	2
2022-01-06	0	4	0	3	1	0	2	0	0	0	0	0	0	1	0	3	0	0	0	0	0	0	5	0	0	0	0	0	0	8	3	0	0	2
2022-01-07	0	5	0	3	1	0	2	0	0	0	0	0	0	1	0	2	0	0	0	0	0	0	5	0	0	0	0	0	0	8	2	0	0	2
2022-01-08	0	5	0	2	1	0	2	0	0	0	0	0	0	1	0	2	0	0	0	0	0	0	4	0	0	0	0	0	0	8	2	0	0	2
2022-01-09	0	4	0	2	1	0	3	0	0	0	0	0	0	1	0	2	0	0	0	0	0	0	4	0	0	0	0	0	0	8	2	0	0	2
2022-01-10	0	3	0	2	1	0	3	0	0	0	0	0	0	1	0	2	0	0	0	0	0	0	3	0	0	0	0	0	0	8	2	0	0	2
2022-01-11	0	2	0	2	1	0	3	0	0	0	0	0	0	1	0	2	0	0	0	0	0	0	1	0	0	0	0	0	0	6	1	0	0	2
2022-01-12	0	2	0	2	1	0	2	0	0	0	0	0	0	1	0	3	0	0	0	0	0	0	1	0	0	0	0	0	0	5	1	0	0	2
2022-01-13	0	2	0	2	1	0	2	0	0	0	0	0	0	1	0	3	0	0	0	0	0	0	1	0	0	0	0	0	0	4	1	0	0	2
2022-01-14	0	2	0	2	1	0	2	0	0	0	0	0	0	1	0	3	0	0	0	0	0	0	1	0	0	0	0	0	0	4	1	0	0	3
2022-01-15	0	2	0	2	1	0	3	0	0	0	0	0	0	2	0	3	0	0	0	0	0	0	1	0	0	0	0	0	0	4	1	0	0	2
2022-01-16	0	2	0	2	1	0	4	0	0	0	0	0	0	3	0	2	0	0	0	0	0	0	1	0	0	0	0	0	0	3	1	0	0	2
2022-01-17	0	3	0	2	1	0	3	0	0	0	0	0	0	2	0	2	0	1	0	0	0	0	1	0	0	0	0	0	0	3	0	0	0	2
2022-01-18	0	4	0	2	0	0	3	0	0	0	0	0	0	2	0	3	0	1	0	0	0	0	1	0	0	0	0	0	0	3	0	0	0	2
2022-01-19	0	5	0	2	0	0	3	0	0	0	0	0	0	2	0	2	0	1	0	0	0	0	0	0	0	0	0	0	0	2	0	0	0	1
2022-01-20	0	5	0	1	0	0	2	0	0	0	0	0	0	2	0	2	0	1	0	0	0	0	1	0	0	0	0	0	0	1	0	0	0	1
2022-01-21	0	5	0	1	0	0	2	0	0	0	0	0	0	2	0	3	0	1	0	0	0	0	1	0	0	0	0	0	0	1	0	0	0	1
2022-01-22	0	5	0	0	0	0	2	0	0	0	0	0	0	2	0	3	0	1	0	0	0	0	1	0	0	0	0	0	0	2	0	0	0	1
2022-01-23	0	5	0	0	0	0	2	0	0	0	0	0	0	2	0	3	0	1	0	0	0	0	1	0	0	0	0	0	0	2	0	0	0	1
2022-01-24	0	6	0	0	1	0	2	0	0	0	0	0	0	2	0	4	0	1	0	0	0	0	1	0	0	0	0	0	0	2	0	0	0	1
2022-01-25	0	6	0	0	1	0	2	0	0	0	0	0	0	2	0	4	0	0	0	0	0	0	1	0	0	0	0	0	0	2	0	0	0	1
2022-01-26	0	6	0	0	1	0	1	0	0	0	0	0	0	1	0	5	0	0	0	0	0	0	1	0	0	0	0	0	0	2	0	0	0	1
2022-01-27	0	6	0	0	2	0	0	0	0	0	0	0	0	0	0	4	0	0	0	0	0	0	1	0	0	0	0	0	0	2	0	0	0	1
2022-01-28	0	5	0	0	2	0	0	0	0	0	0	0	0	0	0	8	0	0	0	0	0	0	1	0	0	0	0	0	0	1	0	0	0	0
2022-01-29	0	5	0	0	2	0	0	0	0	0	0	0	0	0	0	9	0	0	0	0	0	0	1	0	0	0	0	0	0	1	0	0	0	0
2022-01-30	0	5	0	0	2	0	1	0	0	0	0	0	0	0	0	9	0	0	0	0	0	0	1	0	0	0	0	0	0	2	0	0	0	0
2022-01-31	0	3	0	0	2	0	1	0	0	0	1	0	0	0	0	10	0	0	0	0	0	0	1	0	0	0	0	0	0	2	0	0	0	0
2022-02-01	0	3	0	0	2	0	1	0	0	0	1	0	0	0	0	10	0	0	0	0	0	0	1	0	0	0	0	0	0	2	0	0	0	0
2022-02-02	0	3	0	0	2	0	1	0	0	0	1	0	0	0	0	9	0	0	0	0	0	0	0	0	0	0	0	0	0	3	0	0	0	0
2022-02-03	0	4	0	1	2	0	1	0	0	0	1	0	0	0	0	9	0	0	0	0	0	0	0	0	0	0	0	0	0	3	1	0	0	0
2022-02-04	0	5	0	1	2	0	1	0	0	0	1	0	0	0	0	11	0	1	0	0	0	0	0	0	0	0	0	0	0	3	1	0	0	0
2022-02-05	0	4	0	1	1	0	1	0	0	0	2	0	0	0	0	10	0	1	0	0	0	0	0	0	0	0	0	0	0	3	1	0	0	0
2022-02-06	0	4	0	1	1	0	1	0	0	0	2	0	0	0	0	10	0	1	0	0	0	0	2	0	0	0	0	0	0	4	1	0	0	0
2022-02-07	0	4	0	2	2	0	1	0	0	0	2	0	0	0	0	10	0	1	0	0	0	0	2	0	0	0	0	0	0	4	1	0	0	0
2022-02-08	0	4	0	2	1	0	1	0	0	0	1	0	0	0	0	10	0	1	0	0	0	0	2	0	0	0	0	0	0	4	1	0	0	0
2022-02-09	0	4	0	2	1	0	1	0	0	0	1	0	0	0	0	10	0	1	0	0	0	0	2	0	0	0	0	0	0	4	1	0	0	1
2022-02-10	0	3	0	2	1	0	0	0	0	0	1	0	0	0	0	10	0	1	0	0	0	0	2	0	0	0	0	0	0	4	2	0	0	1
2022-02-11	0	2	0	2	1	0	0	0	0	0	1	0	0	0	0	11	0	1	0	0	0	0	2	0	0	0	0	0	0	4	2	0	0	1
2022-02-12	0	3	0	2	1	0	0	0	0	0	1	0	0	1	0	7	0	0	0	0	0	0	2	0	0	0	0	0	0	4	2	0	0	1
2022-02-13	0	3	0	2	1	0	1	0	0	0	0	0	0	1	0	6	0	0	0	0	0	0	2	0	0	0	0	0	0	3	2	0	0	1
2022-02-14	0	3	0	2	1	0	1	0	0	0	0	0	0	1	0	6	0	0	0	0	0	0	3	0	0	0	0	0	0	3	2	0	0	1
2022-02-15	0	2	0	2	1	0	2	0	0	0	0	0	0	1	0	5	0	0	0	0	0	0	3	0	0	0	0	0	0	3	2	0	0	1
2022-02-16	0	1	0	2	2	0	2	0	0	0	0	0	0	2	0	5	0	0	0	0	0	0	4	0	0	0	0	0	0	3	2	0	0	1
2022-02-17	0	2	0	2	3	0	2	0	0	0	0	0	0	2	0	6	0	0	0	0	0	0	6	0	0	0	0	0	0	3	1	0	0	1
2022-02-18	0	2	0	2	3	0	2	0	0	0	0	0	0	2	0	6	0	0	0	0	0	0	6	0	0	0	0	0	0	3	1	0	0	1
2022-02-19	0	2	0	2	2	0	2	0	0	0	0	0	0	2	0	6	0	0	0	0	0	0	5	0	0	0	0	0	0	3	2	0	0	1
2022-02-20	0	3	0	2	2	0	2	0	0	0	0	0	0	2	0	6	0	0	0	0	0	0	5	0	0	0	0	0	0	3	2	0	0	1
2022-02-21	0	4	0	2	3	0	2	0	0	0	0	0	0	2	0	6	0	0	0	0	0	0	6	0	0	0	0	0	0	2	2	0	0	2
2022-02-22	0	4	0	2	3	0	2	0	0	0	0	0	0	2	0	6	0	0	0	0	0	0	6	0	0	0	0	0	0	3	2	0	0	2
2022-02-23	0	4	0	2	3	0	5	0	0	0	0	0	0	1	0	5	0	0	0	0	0	0	6	0	0	0	0	0	0	3	2	0	0	1
2022-02-24	0	3	0	2	3	0	4	0	0	0	0	0	0	1	0	5	0	0	0	0	0	0	6	0	0	0	0	0	0	2	1	0	0	1
2022-02-25	0	4	0	2	3	0	4	0	0	0	0	0	0	1	0	5	0	0	0	0	0	0	7	0	0	0	0	0	0	3	1	0	0	1
2022-02-26	0	4	0	2	3	0	3	0	0	0	0	0	0	1	0	5	0	0	0	0	0	0	8	0	0	0	0	0	0	3	1	0	0	1
2022-02-27	0	4	0	2	3	0	5	0	0	0	0	0	0	1	0	6	0	0	0	0	0	0	8	0	0	0	0	0	0	4	2	0	0	1
2022-02-28	0	4	0	2	3	0	5	0	0	0	0	0	0	1	0	6	0	0	0	0	0	0	9	0	0	0	0	0	0	3	2	0	0	1
2022-03-01	0	3	0	2	2	0	5	0	0	0	0	0	0	1	0	6	0	0	0	0	0	0	8	0	0	0	0	0	0	3	2	0	0	1
2022-03-02	0	4	0	2	2	0	5	0	0	0	0	0	0	1	0	6	0	0	0	0	0	0	7	0	0	0	0	0	0	3	2	0	0	1
2022-03-03	0	5	0	2	2	0	5	0	0	0	0	0	0	1	0	6	0	0	0	0	0	0	7	0	0	0	0	0	0	3	2	0	0	1
2022-03-04	0	4	0	2	2	0	5	0	0	0	0	0	0	1	0	6	0	0	0	0	0	0	6	0	0	0	0	0	0	4	2	0	0	1
2022-03-05	0	3	0	2	1	0	6	0	0	0	0	0	0	1	0	6	0	0	0	0	0	0	7	0	0	0	0	0	0	4	1	0	0	1
2022-03-06	0	3	0	2	1	0	3	0	0	0	0	0	0	1	0	5	0	0	0	0	0	0	6	0	0	0	0	0	0	4	1	0	0	1
2022-03-07	0	5	0	2	1	0	3	0	0	0	0	0	0	1	0	5	0	0	0	0	0	0	7	0	0	0	0	0	0	4	1	0	0	1
2022-03-08	0	5	0	2	2	0	4	0	0	0	0	0	0	1	0	6	0	0	0	0	0	0	8	0	0	0	0	0	0	4	1	0	0	1
2022-03-09	0	4	0	2	3	0	4	0	0	0	0	0	0	1	0	7	0	0	0	0	0	0	8	0	0	0	0	0	0	5	1	0	0	1
2022-03-10	0	5	0	1	3	0	2	0	0	0	0	0	0	0	0	8	0	0	0	0	0	0	7	0	0	0	0	0	0	5	2	0	0	1
2022-03-11	0	7	0	1	3	0	2	0	0	0	0	0	0	0	0	10	0	0	0	0	0	0	6	0	0	0	0	0	0	5	2	0	0	1
2022-03-12	0	7	0	1	2	0	2	0	0	0	0	0	0	0	0	9	0	0	0	0	0	0	5	0	0	0	0	0	0	5	2	0	0	1
2022-03-13	0	7	0	1	2	0	2	0	0	0	0	0	0	0	0	8	0	0	0	0	0	0	4	0	0	0	0	0	0	5	1	0	0	1
2022-03-14	0	6	0	0	2	0	2	0	0	0	0	0	0	0	0	7	0	0	0	0	0	0	5	0	0	0	0	0	0	5	1	0	0	1
2022-03-15	0	6	0	0	3	0	3	0	0	0	0	0	0	1	0	7	0	0	0	0	0	0	4	0	0	0	0	0	0	6	1	0	0	1
2022-03-16	0	7	0	1	3	0	3	0	0	0	0	0	0	1	0	7	0	0	0	0	0	0	4	0	0	0	0	0	0	5	1	0	0	1
2022-03-17	0	7	0	1	3	0	3	0	0	0	0	0	0	1	0	9	0	0	0	0	0	0	4	0	0	0	0	0	0	5	1	0	0	2
2022-03-18	0	7	0	1	3	0	3	0	0	0	0	0	0	1	0	9	0	0	0	0	0	0	3	0	0	0	0	0	0	5	1	0	0	2
2022-03-19	0	5	0	1	4	0	3	0	0	0	0	0	0	1	0	8	0	0	0	0	0	0	3	0	0	0	0	0	0	5	1	0	0	2
2022-03-20	0	6	0	1	3	0	3	0	0	0	0	0	0	1	0	9	0	0	0	0	0	0	3	0	0	0	0	1	0	5	1	0	0	2
2022-03-21	0	6	0	1	2	0	3	0	0	0	0	0	0	1	0	8	0	0	0	0	0	0	3	0	0	0	0	1	0	4	1	0	0	1
2022-03-22	0	5	0	1	2	0	4	0	0	0	0	0	0	1	0	8	0	0	0	0	0	0	3	0	0	0	0	1	0	4	1	0	0	1
2022-03-23	0	6	0	1	2	0	4	0	0	0	0	0	0	1	0	7	0	0	0	0	0	0	3	0	0	0	0	1	0	4	1	0	0	1
2022-03-24	0	7	0	1	2	0	4	0	0	0	0	0	0	2	0	6	0	0	0	0	0	0	3	0	0	0	0	1	0	4	0	0	0	2
2022-03-25	0	8	0	1	3	0	4	0	0	0	0	0	0	2	0	6	0	0	0	0	0	0	3	0	0	0	0	1	0	4	0	0	0	2
2022-03-26	0	8	0	1	3	0	3	0	0	0	0	0	0	1	0	5	0	0	0	0	0	0	3	0	0	0	0	1	0	3	0	0	0	2
2022-03-27	0	7	0	1	2	0	3	0	0	0	0	0	0	1	0	5	0	0	0	0	0	0	2	0	0	0	0	1	0	3	0	0	0	2
2022-03-28	0	6	0	1	2	0	3	0	0	0	0	0	0	1	0	5	0	0	0	0	0	0	3	0	0	0	0	1	0	3	0	0	0	2
2022-03-29	0	6	0	1	2	0	3	0	0	0	0	0	0	1	0	5	0	0	0	0	0	0	3	0	0	0	0	1	0	3	0	0	0	2
2022-03-30	0	6	0	1	2	0	2	0	0	0	0	0	0	1	0	6	0	0	0	0	0	0	4	0	0	0	0	1	0	3	0	0	0	2
2022-03-31	0	7	0	1	1	0	2	0	0	0	0	0	0	1	0	6	0	0	0	0	0	0	4	0	0	0	0	1	0	2	0	0	0	1
2022-04-01	0	7	0	1	1	0	2	0	0	0	0	0	0	1	0	4	0	0	0	0	0	0	5	0	0	0	0	1	0	2	0	0	0	1
2022-04-02	0	7	0	1	1	0	1	0	0	0	0	0	0	1	0	4	0	0	0	0	0	0	4	0	0	0	0	1	0	2	0	0	0	1
2022-04-03	0	8	0	1	1	0	1	0	0	0	0	0	0	1	0	6	0	0	0	0	0	0	3	0	0	0	0	1	0	3	0	0	0	1
2022-04-04	0	5	0	1	1	0	1	0	0	0	0	0	0	0	0	5	0	0	0	0	0	0	3	0	0	0	0	0	0	3	0	0	0	1
2022-04-05	0	4	0	1	1	0	2	0	0	0	0	0	0	0	0	5	0	0	0	0	0	0	3	0	0	0	0	0	0	3	0	0	0	1
2022-04-06	0	3	0	1	0	0	3	0	0	0	0	0	0	0	0	5	0	0	0	0	0	0	3	0	0	0	0	0	0	2	0	0	0	1
2022-04-07	0	3	0	1	0	0	2	0	0	0	0	0	0	0	0	6	0	0	0	0	0	0	3	0	0	0	0	0	0	2	0	0	0	0
2022-04-08	0	3	0	1	0	0	2	0	0	0	0	0	1	0	0	6	0	0	0	0	0	0	3	0	0	0	0	0	0	2	1	0	0	0
2022-04-09	0	3	0	1	0	0	2	0	0	0	0	0	1	0	0	7	0	0	0	0	0	0	3	0	0	0	0	0	0	2	1	0	0	0
2022-04-10	0	3	0	1	0	0	2	0	0	0	0	0	1	0	0	6	0	0	0	0	0	0	2	0	0	0	0	0	0	1	1	0	0	1
2022-04-11	0	4	0	1	0	0	3	0	0	0	0	0	1	0	0	7	0	0	0	0	0	0	4	0	0	0	0	0	0	2	1	0	0	1
2022-04-12	0	3	0	1	0	0	3	0	0	0	0	0	1	0	0	9	0	0	0	0	1	0	3	0	0	0	0	0	0	2	1	0	0	1
2022-04-13	0	4	0	1	0	0	3	0	0	0	0	0	1	0	0	9	0	0	0	0	1	0	3	0	0	0	0	0	0	2	2	0	0	2
2022-04-14	0	4	0	1	0	0	3	0	0	0	0	0	1	0	0	8	0	0	0	0	1	0	2	0	0	0	0	0	0	2	2	0	0	2
2022-04-15	0	4	0	1	0	0	4	0	0	0	0	0	0	0	0	8	0	0	0	0	1	0	2	0	0	0	0	0	0	2	2	0	1	2
2022-04-16	0	4	0	1	0	0	3	0	0	0	0	0	0	0	0	8	0	0	0	0	1	0	2	0	0	0	0	0	0	2	2	0	1	3
2022-04-17	0	5	0	1	1	0	3	0	0	0	0	0	0	1	0	8	0	0	0	0	1	0	2	0	0	0	0	0	0	2	2	0	1	3
2022-04-18	0	8	0	1	2	0	3	0	0	0	0	0	0	1	0	6	0	0	0	0	1	0	2	0	0	0	0	0	0	2	2	0	1	3
2022-04-19	0	8	0	1	2	0	3	0	0	0	0	0	0	1	0	8	0	0	0	0	1	0	2	0	0	0	0	0	0	2	2	0	1	3
2022-04-20	0	8	0	0	2	0	3	0	0	0	0	0	0	1	0	8	0	0	0	0	1	0	2	0	0	0	0	0	0	2	2	0	1	3
2022-04-21	0	8	0	0	2	0	3	0	0	0	0	0	0	1	0	8	0	0	0	0	1	0	3	0	0	0	0	0	0	2	2	0	1	3
2022-04-22	0	8	0	0	2	0	2	0	0	0	0	0	0	1	0	8	0	0	0	0	0	0	3	0	0	0	0	0	0	2	1	0	1	3
2022-04-23	0	7	0	0	2	0	2	0	0	0	0	0	0	1	0	8	0	0	0	0	0	0	3	0	0	0	0	0	0	2	1	0	0	3
2022-04-24	0	7	0	0	2	0	3	0	0	0	0	0	0	1	0	8	0	0	0	0	0	0	1	0	0	0	0	0	0	2	1	0	0	2
2022-04-25	0	5	0	0	2	0	3	0	0	0	0	0	0	1	0	8	0	0	0	0	0	0	1	0	0	0	0	0	0	2	1	0	0	2
2022-04-26	0	5	0	0	2	0	2	0	0	0	0	0	0	1	0	8	0	0	0	0	0	0	2	0	0	0	0	0	0	2	1	0	0	2
2022-04-27	0	4	0	0	2	0	2	0	0	0	0	0	0	1	0	6	0	0	0	0	0	0	2	0	0	0	0	0	0	2	0	0	0	1
2022-04-28	0	5	0	0	2	0	1	0	0	0	0	0	0	0	0	8	0	0	0	0	0	0	3	0	0	0	0	0	0	2	0	0	0	1
2022-04-29	0	5	0	0	1	0	1	0	0	0	0	0	0	0	0	8	0	0	0	0	0	0	4	0	0	0	0	0	0	2	0	0	0	1
2022-04-30	0	2	0	0	0	0	1	0	0	0	0	0	0	0	0	8	0	0	0	0	0	0	4	0	0	0	0	0	0	2	0	0	0	0
2022-05-01	0	3	0	0	0	0	1	0	0	0	0	0	1	0	0	9	0	0	0	0	0	0	5	0	0	0	0	0	0	2	0	0	0	0
2022-05-02	0	4	0	0	0	0	1	0	0	0	0	0	1	0	0	9	0	0	0	0	0	0	7	0	0	0	0	0	0	2	0	0	0	0
2022-05-03	0	5	0	0	0	0	1	0	0	0	0	0	1	0	0	9	0	0	0	0	0	0	8	0	0	0	0	0	0	1	1	0	0	0
2022-05-04	0	5	0	0	0	0	2	0	0	0	0	0	1	0	0	8	0	0	0	0	0	0	7	0	0	0	0	0	0	1	1	0	0	0
2022-05-05	0	6	0	0	0	0	1	0	0	0	0	0	1	0	0	8	0	0	0	0	0	0	7	0	0	0	0	0	0	1	1	0	0	0
2022-05-06	0	6	0	0	0	0	1	0	0	0	0	0	1	0	0	10	0	0	0	0	0	0	7	0	0	0	0	0	0	1	1	0	0	0
2022-05-07	0	8	0	0	0	0	2	0	0	0	0	0	1	0	0	11	0	0	0	0	0	0	7	0	0	0	0	0	0	1	1	0	0	0
2022-05-08	0	8	0	0	1	0	3	0	0	0	0	0	0	0	0	12	0	0	0	0	0	0	8	0	0	0	0	0	0	2	1	0	0	0
2022-05-09	0	9	0	0	1	0	3	0	0	0	0	0	1	0	0	10	0	0	0	0	0	0	7	0	0	0	0	0	0	2	1	0	0	0
2022-05-10	0	8	0	0	1	0	3	0	0	0	0	0	1	0	0	10	0	0	0	0	0	0	7	0	0	0	0	0	0	2	1	0	0	0
2022-05-11	0	7	0	0	1	0	4	0	0	0	0	0	1	1	0	10	0	0	0	0	0	0	7	0	0	0	0	0	0	2	1	0	0	0
2022-05-12	0	7	0	0	2	0	6	0	0	0	0	0	1	1	0	10	0	0	0	0	0	0	7	0	0	0	0	0	0	2	2	0	0	1
2022-05-13	0	6	0	0	2	0	6	0	0	0	0	0	1	1	0	10	0	0	0	0	0	0	7	0	0	0	0	0	0	3	2	0	0	1
2022-05-14	0	7	0	0	2	0	6	0	0	0	0	0	1	1	0	11	0	0	0	0	0	0	6	0	0	0	0	0	0	3	3	0	0	1
2022-05-15	0	7	0	0	2	0	5	0	0	0	0	0	1	1	0	11	0	0	0	0	0	0	6	0	0	0	0	0	0	3	3	0	0	2
2022-05-16	0	7	0	0	2	0	5	0	0	0	0	0	0	1	0	11	0	0	0	0	0	0	5	0	0	0	0	0	0	3	3	0	0	2
2022-05-17	0	7	0	1	2	0	6	0	0	0	0	0	0	3	0	11	0	0	0	0	0	0	5	0	0	0	0	0	0	2	2	0	0	2
2022-05-18	0	8	0	1	3	0	5	0	0	0	0	0	0	3	0	11	0	0	0	0	0	0	5	0	0	0	0	0	0	2	2	0	0	2
2022-05-19	0	9	0	1	3	0	4	0	0	0	0	0	0	3	0	11	0	0	0	0	0	0	6	0	0	0	0	0	0	2	2	0	0	3
2022-05-20	0	10	0	1	2	0	4	0	0	0	0	0	0	3	0	12	0	0	0	0	0	0	7	0	0	0	0	1	0	2	2	0	0	3
2022-05-21	0	11	0	1	2	0	4	0	0	0	0	0	0	3	0	11	0	0	0	0	0	0	6	0	0	0	0	1	0	2	2	0	0	3
2022-05-22	0	12	0	1	2	0	3	0	0	0	0	0	0	2	0	9	0	0	0	0	0	0	7	0	0	0	0	1	0	2	2	0	0	3
2022-05-23	0	13	0	1	2	0	1	0	0	0	0	0	0	2	0	8	0	0	1	0	0	0	8	0	0	0	0	1	0	2	3	0	0	3
2022-05-24	0	16	0	1	1	0	1	0	0	0	0	0	0	2	0	8	0	0	1	0	0	0	8	0	0	0	0	1	0	3	3	0	0	3
2022-05-25	0	16	0	1	2	0	2	0	0	0	0	0	0	3	0	8	0	1	1	0	0	0	7	0	0	0	0	1	0	3	3	0	0	3
2022-05-26	0	17	0	1	2	0	2	0	0	0	0	0	0	3	0	7	0	1	1	0	0	0	7	0	0	0	0	1	0	3	2	0	0	2
2022-05-27	0	17	0	1	2	0	2	0	0	0	0	0	0	3	0	7	0	1	0	0	0	0	7	0	0	0	0	1	0	3	2	0	0	2
2022-05-28	0	19	0	1	2	0	1	0	0	0	0	0	0	1	0	6	0	1	0	0	0	0	5	0	0	0	0	1	0	3	1	0	0	2
2022-05-29	0	18	0	1	2	0	1	0	0	0	0	0	0	1	0	5	0	1	0	0	0	0	5	0	0	0	0	1	0	3	1	0	0	1
2022-05-30	0	17	0	1	1	0	1	0	0	0	0	0	0	1	0	5	0	1	0	0	0	0	6	0	0	0	0	1	0	2	1	0	0	1
2022-05-31	0	14	0	1	1	0	1	0	0	0	0	0	0	1	0	4	0	1	0	0	0	0	6	0	0	0	0	1	0	2	2	0	0	1
2022-06-01	0	13	0	1	1	0	1	0	0	0	0	0	0	1	0	4	0	1	0	0	0	0	5	0	0	0	0	1	0	2	2	0	0	1
2022-06-02	0	11	0	1	1	0	1	0	0	0	0	0	0	1	0	4	0	0	0	0	0	0	4	0	0	0	0	1	0	2	2	0	0	0
2022-06-03	0	11	0	1	1	0	2	0	0	0	0	0	0	2	0	4	0	0	0	0	0	0	5	0	0	0	0	1	0	2	2	0	0	0
2022-06-04	0	10	0	1	1	0	2	0	0	0	0	0	0	2	0	3	0	0	0	0	0	0	4	0	0	0	0	0	0	1	2	0	0	0
2022-06-05	0	8	0	1	1	0	1	0	0	0	0	0	0	1	0	3	0	0	0	0	0	0	3	0	0	0	0	0	0	1	2	0	0	0
2022-06-06	0	9	0	1	1	0	1	0	0	0	0	0	0	2	0	4	0	0	0	0	0	0	2	0	0	0	0	0	0	1	2	0	0	0
2022-06-07	0	6	0	1	1	0	1	0	0	0	0	0	0	3	0	5	0	0	0	0	0	0	3	0	0	0	0	0	0	1	2	0	0	0
2022-06-08	0	5	0	1	2	0	3	0	0	0	0	0	0	4	0	7	0	0	0	0	0	0	3	0	0	0	0	0	0	1	2	0	0	0
2022-06-09	0	3	0	1	2	0	4	0	0	0	0	0	0	5	0	7	0	0	0	0	0	0	4	0	0	0	0	0	0	1	2	0	0	0
2022-06-10	0	3	0	1	2	0	4	0	0	0	0	0	0	5	0	7	0	0	0	0	0	0	5	0	0	0	0	0	0	1	2	0	0	0
2022-06-11	0	5	0	1	2	0	4	0	0	0	0	0	0	5	0	7	0	0	0	0	0	0	5	0	0	0	0	0	0	1	2	0	0	0
2022-06-12	0	6	0	2	3	0	7	0	0	0	0	0	0	5	0	7	0	0	0	0	0	0	4	0	0	0	0	0	0	1	2	0	0	0
2022-06-13	0	9	0	2	3	0	7	0	0	0	0	0	0	5	0	8	0	0	0	0	0	0	4	0	0	0	0	1	0	1	2	0	0	0
2022-06-14	0	10	0	2	3	0	7	0	0	0	0	0	0	4	0	10	0	0	0	0	0	0	4	0	0	0	0	1	0	2	1	0	0	0
2022-06-15	0	9	0	2	3	0	7	0	0	0	0	0	0	4	0	10	0	0	0	0	0	0	5	0	0	0	0	2	0	1	1	0	0	0
2022-06-16	0	11	0	2	3	0	8	0	0	0	0	0	1	4	0	10	0	0	0	0	0	0	5	0	0	0	0	2	0	1	1	0	0	0
2022-06-17	0	12	0	2	3	0	9	0	0	0	0	0	1	3	0	12	0	0	0	0	0	0	5	0	0	0	0	3	0	1	1	0	0	0
2022-06-18	0	12	0	2	2	0	10	0	0	0	0	0	1	2	0	11	0	0	0	0	0	0	5	0	0	0	0	3	0	1	1	0	0	0
2022-06-19	0	12	0	2	2	0	9	0	0	0	0	0	1	1	0	11	0	0	0	0	0	0	5	0	0	0	0	3	0	1	1	0	0	0
2022-06-20	0	14	0	2	1	0	8	0	0	0	0	0	1	0	0	10	0	0	0	0	0	0	6	0	0	0	0	3	0	1	0	0	0	0
2022-06-21	0	14	0	1	1	0	8	0	0	0	0	0	1	1	0	9	0	0	0	0	0	0	7	0	0	0	0	3	0	2	0	0	0	1
2022-06-22	0	14	0	1	2	0	8	0	0	0	0	0	1	1	0	8	0	0	0	0	0	0	6	0	0	0	0	3	0	2	0	0	0	2
2022-06-23	0	14	0	1	2	0	5	0	0	0	0	0	0	1	0	6	0	0	0	0	0	0	6	0	0	0	0	3	0	2	0	0	0	3
2022-06-24	0	13	0	1	1	0	5	0	0	0	0	0	0	1	0	7	0	0	0	0	0	0	8	0	0	0	0	3	0	3	0	0	0	3
2022-06-25	0	11	0	1	1	0	5	0	0	0	0	0	0	3	0	8	0	0	0	0	0	0	8	0	0	0	0	3	0	3	0	0	0	3
2022-06-26	0	10	0	1	1	0	5	0	0	0	0	0	0	3	0	8	0	0	0	0	0	0	8	0	0	0	0	3	0	4	0	0	0	3
2022-06-27	0	14	0	1	1	0	4	0	0	0	0	0	0	3	0	9	0	0	0	0	0	0	8	0	0	0	0	3	0	4	0	0	0	3
2022-06-28	0	14	0	1	1	0	3	0	0	0	0	0	0	4	0	8	0	0	0	0	0	0	7	0	0	0	0	2	0	4	0	0	0	3
2022-06-29	0	12	0	1	1	0	2	0	0	0	0	0	0	5	0	6	0	0	0	0	0	0	6	0	0	0	0	2	0	5	0	0	0	3
2022-06-30	0	11	0	1	2	0	1	0	0	0	0	0	0	5	0	6	0	0	0	0	0	0	6	0	0	0	0	1	0	5	0	0	0	3
2022-07-01	0	14	0	1	2	0	1	0	0	0	0	0	0	6	0	6	0	0	0	0	0	0	6	0	0	0	0	1	0	5	0	0	0	3
2022-07-02	0	14	0	1	2	0	2	0	0	0	0	0	0	5	0	4	0	0	0	0	0	0	6	0	0	0	0	0	0	5	1	0	0	4
2022-07-03	0	14	0	1	2	0	2	0	0	0	0	0	0	5	0	4	0	0	0	0	0	0	4	0	0	0	0	0	0	5	1	0	0	4
2022-07-04	0	15	0	1	1	0	2	0	0	0	0	0	0	5	0	5	0	0	0	0	0	0	3	0	0	0	0	0	0	5	2	0	0	5
2022-07-05	0	13	0	1	1	0	2	0	0	0	0	0	0	6	0	5	0	0	0	0	0	0	4	0	0	0	0	0	0	5	2	0	0	4
2022-07-06	0	13	0	1	2	0	2	0	0	0	0	0	0	4	0	5	0	0	0	0	1	0	3	0	0	0	0	0	0	4	2	0	0	3
2022-07-07	0	14	0	1	2	0	2	0	0	0	0	0	0	4	0	5	0	0	0	0	1	0	3	0	0	0	0	0	0	4	2	0	0	2
2022-07-08	0	16	0	1	3	0	2	0	0	0	0	0	0	4	0	5	0	0	0	0	1	0	4	0	0	0	0	1	0	4	2	0	0	2
2022-07-09	0	12	0	1	3	0	3	0	0	0	0	0	0	3	0	6	0	0	0	0	1	0	4	0	0	0	0	1	0	4	2	0	0	2
2022-07-10	0	10	0	1	3	0	3	0	0	0	0	0	0	2	0	7	0	0	0	0	1	0	5	0	0	0	0	1	0	4	2	0	0	2
2022-07-11	0	10	0	1	3	0	3	0	0	0	0	0	0	2	0	7	0	0	0	0	1	0	5	0	0	0	0	1	0	4	2	0	0	2
2022-07-12	0	10	0	1	2	0	4	0	0	0	0	0	0	2	0	6	0	0	0	0	1	0	5	0	0	0	0	1	0	4	2	0	0	2
2022-07-13	0	7	0	1	2	0	3	0	0	0	0	0	0	2	0	6	0	0	0	0	1	0	6	0	0	0	0	1	0	3	2	0	0	2
2022-07-14	0	6	0	1	2	0	3	0	0	0	0	0	0	2	0	6	0	0	0	0	1	0	6	0	0	0	0	1	0	3	2	0	0	2
2022-07-15	0	6	0	1	2	0	3	0	0	0	0	0	0	2	0	6	0	0	0	0	1	0	6	0	0	0	0	1	0	3	2	0	0	2
2022-07-16	0	5	0	1	2	0	3	0	0	0	0	0	0	1	0	6	0	0	0	0	0	0	6	0	0	0	0	1	0	2	1	0	0	1
2022-07-17	0	5	0	0	2	0	3	0	0	0	0	0	0	1	0	6	0	0	0	0	0	0	6	0	0	0	0	1	0	2	1	0	0	1
2022-07-18	0	5	0	0	1	0	3	0	0	0	0	0	0	1	0	6	0	0	0	0	0	0	5	0	0	0	0	1	0	1	0	0	0	0
2022-07-19	0	3	0	0	1	0	4	0	0	0	0	0	0	1	0	5	0	0	0	0	0	0	5	0	0	0	0	1	0	1	0	0	0	0
2022-07-20	0	1	0	0	0	0	3	0	0	0	0	0	0	1	0	5	0	0	0	0	0	0	3	0	0	0	0	1	0	1	0	0	0	0
2022-07-21	0	1	0	0	0	0	3	0	0	0	0	0	0	1	0	5	0	0	0	0	0	0	2	0	0	0	0	1	0	0	0	0	0	0
2022-07-22	0	2	0	0	0	0	4	0	0	0	0	0	0	1	0	6	0	0	0	0	0	0	3	0	0	0	0	1	0	0	0	0	0	0
2022-07-23	0	2	0	0	1	0	4	0	0	0	0	0	0	0	0	7	0	0	0	0	0	0	2	0	0	0	0	0	0	0	0	0	0	0
2022-07-24	0	2	0	0	1	0	4	0	0	0	0	0	0	0	0	6	0	0	0	0	0	0	3	0	0	0	0	0	0	1	0	0	0	1
2022-07-25	0	2	0	0	1	0	4	0	0	0	0	0	0	0	0	4	0	0	0	0	0	0	3	0	0	0	0	0	0	1	0	0	0	1
2022-07-26	0	1	0	0	1	0	4	0	0	0	0	0	0	0	0	5	0	0	0	0	0	0	2	0	0	0	0	0	0	1	0	0	0	1
2022-07-27	0	1	0	0	1	0	4	0	0	0	0	0	0	0	0	4	0	0	0	0	0	0	2	0	0	0	0	0	0	1	0	0	0	1
2022-07-28	0	1	0	0	1	0	3	0	0	0	0	0	0	0	0	4	0	0	0	0	0	0	2	0	0	0	0	0	0	1	0	0	0	1
2022-07-29	0	1	0	0	1	0	4	0	0	0	0	0	0	0	0	5	0	0	0	0	0	0	2	0	0	0	0	0	0	1	0	0	0	1
2022-07-30	0	1	0	0	1	0	3	0	0	0	0	0	0	0	0	5	0	0	0	0	0	0	2	0	0	0	0	0	0	1	0	0	0	1
2022-07-31	0	1	0	0	1	0	3	0	0	0	0	0	1	0	0	7	0	0	0	0	0	0	2	0	0	0	0	0	0	1	0	0	0	1
2022-08-01	0	1	0	0	1	0	3	0	0	0	0	0	1	0	0	8	0	0	0	0	0	0	2	0	0	0	0	0	0	2	1	0	0	1
2022-08-02	0	1	0	0	1	0	2	0	0	0	0	0	1	0	0	8	0	0	0	0	0	0	2	0	0	0	0	0	0	2	1	0	0	1
2022-08-03	0	0	0	0	1	0	1	0	0	0	0	0	1	0	0	9	0	0	0	0	0	0	2	0	0	0	0	0	0	2	1	0	0	1
2022-08-04	0	0	0	0	0	0	1	0	0	0	0	0	1	0	0	9	0	0	0	0	0	0	1	0	0	0	0	0	0	2	2	0	0	1
2022-08-05	0	0	0	0	0	0	1	0	0	0	0	0	1	0	0	10	0	0	0	0	0	0	2	0	0	0	0	0	0	2	2	0	0	1
2022-08-06	0	0	0	0	0	0	1	0	0	0	0	0	1	0	0	9	0	0	0	0	0	0	1	0	0	0	0	0	0	2	2	0	0	1
2022-08-07	0	0	0	0	0	0	1	0	0	0	0	0	0	0	0	9	0	0	0	0	0	0	3	0	0	0	0	0	0	2	2	0	0	0
2022-08-08	0	0	0	0	0	0	1	0	0	0	0	0	0	0	0	8	0	0	0	0	0	0	3	0	0	0	0	0	0	2	2	0	0	0
2022-08-09	0	1	0	0	0	0	0	0	0	0	0	0	0	0	0	8	0	0	0	0	0	0	3	0	0	0	0	0	0	3	2	0	0	0
2022-08-10	0	1	0	0	1	0	0	0	0	0	0	0	0	0	0	7	0	0	0	0	0	0	3	0	0	0	0	0	0	3	2	0	0	0
2022-08-11	0	1	0	0	1	0	0	0	0	0	0	0	1	0	0	8	0	0	0	0	0	0	3	0	0	0	0	0	0	3	2	0	0	0
2022-08-12	0	1	0	0	1	0	0	0	0	0	0	0	1	0	0	9	0	0	0	0	0	0	4	0	0	0	0	0	0	4	2	0	0	0
2022-08-13	0	2	0	0	1	0	0	0	0	0	0	0	1	0	0	9	0	0	0	0	0	0	4	0	0	0	0	0	0	4	2	0	0	0
2022-08-14	0	2	0	0	2	0	0	0	0	0	0	0	1	1	0	10	0	0	0	0	0	0	4	0	0	0	0	0	0	4	2	0	0	0
2022-08-15	0	2	0	0	2	0	0	0	0	0	0	0	1	1	0	8	0	0	0	0	0	0	5	0	0	0	0	0	0	3	1	0	0	0
2022-08-16	0	2	0	0	2	0	0	0	0	0	0	0	1	1	0	7	0	0	0	0	0	0	6	0	0	0	0	0	0	4	1	0	0	0
2022-08-17	0	2	0	0	2	0	0	0	0	0	0	0	1	1	0	7	0	0	0	0	0	0	6	0	0	0	0	0	0	4	1	0	0	0
2022-08-18	0	2	0	0	2	0	1	0	0	0	0	0	0	1	0	6	0	1	0	0	0	0	6	0	0	0	0	0	0	4	0	0	0	0
2022-08-19	0	3	0	0	2	0	1	0	0	0	0	0	0	1	0	6	0	1	0	0	0	0	7	0	0	0	0	0	0	4	0	0	0	0
2022-08-20	0	3	0	0	2	0	1	0	0	0	0	0	0	1	0	5	0	1	0	0	0	0	5	0	0	0	0	0	0	4	0	0	0	0
2022-08-21	0	3	0	0	2	0	1	0	0	0	0	0	0	1	0	5	0	1	0	0	0	0	6	0	0	0	0	0	0	4	0	0	0	0
2022-08-22	0	3	0	0	1	0	1	0	0	0	0	0	0	1	0	5	0	1	0	0	0	0	6	0	0	0	0	0	0	4	0	0	0	1
2022-08-23	0	3	0	0	1	0	1	0	0	0	0	0	0	1	0	5	0	1	0	0	0	0	6	0	0	0	0	0	0	3	0	0	0	1
2022-08-24	0	3	0	0	2	0	2	0	0	0	0	0	0	3	0	5	0	1	0	0	0	0	6	0	0	0	0	0	0	3	0	0	0	1
2022-08-25	0	3	0	0	2	0	2	0	0	0	0	0	0	2	0	5	0	1	0	0	0	0	5	0	0	0	0	0	0	3	0	0	0	1
2022-08-26	0	4	0	0	3	0	2	0	0	0	0	0	0	2	0	4	0	0	0	0	0	0	5	0	0	0	0	0	0	3	0	0	0	1
2022-08-27	0	4	0	0	3	0	2	0	0	0	0	0	0	2	0	4	0	0	0	0	0	0	5	0	0	0	0	0	0	3	0	0	0	1
2022-08-28	0	4	0	0	3	0	2	0	0	0	0	0	0	2	0	3	0	0	0	0	0	0	4	0	0	0	0	0	0	3	0	0	0	1
2022-08-29	0	4	0	0	3	0	1	0	0	0	0	0	0	2	0	2	0	0	0	0	0	0	3	0	0	0	0	0	0	3	0	0	0	1
2022-08-30	0	5	0	0	3	0	1	0	0	0	0	0	0	2	0	2	0	1	0	0	0	0	3	0	0	0	0	0	0	3	0	0	0	1
2022-08-31	0	4	0	0	3	0	1	0	0	0	0	0	0	2	0	2	0	1	0	0	0	0	2	0	0	0	0	0	0	2	0	0	0	1
2022-09-01	0	4	0	0	4	0	1	0	0	0	0	0	0	2	0	2	0	1	0	0	0	0	1	0	0	0	0	0	0	2	0	0	0	1
2022-09-02	0	3	0	0	4	0	1	0	0	0	0	0	0	3	0	2	0	1	0	0	0	0	1	0	0	0	0	0	0	3	0	0	0	1
2022-09-03	0	3	0	0	4	0	2	0	0	0	0	0	0	3	0	3	0	1	0	0	0	0	0	0	0	0	0	0	0	2	0	0	0	1
2022-09-04	0	3	0	0	4	0	1	0	0	0	0	0	0	1	0	3	0	1	0	0	0	0	0	0	0	0	0	0	0	2	0	0	0	1
2022-09-05	0	3	0	0	3	0	1	0	0	0	0	0	0	1	0	3	0	1	0	0	0	0	0	0	0	0	0	0	0	3	0	0	0	0
2022-09-06	0	2	0	0	3	0	1	0	0	0	0	0	0	1	0	3	0	1	0	0	0	0	2	0	0	0	0	0	0	4	0	0	0	0
2022-09-07	0	1	0	0	1	0	2	0	0	0	0	0	0	1	0	3	0	0	0	0	0	0	2	0	0	0	0	0	0	3	0	0	0	0
2022-09-08	0	2	0	0	1	0	2	0	0	0	0	0	0	1	0	3	0	0	0	0	0	0	2	0	0	0	0	0	0	3	0	0	0	0
2022-09-09	0	2	0	0	1	0	3	0	0	0	0	0	0	1	0	3	0	0	0	0	0	0	3	0	0	0	0	0	0	3	0	0	0	0
2022-09-10	0	3	0	0	1	0	3	0	0	0	0	0	0	1	0	3	0	0	0	0	0	0	3	0	0	0	0	0	0	3	0	0	0	0
2022-09-11	0	2	0	0	1	0	3	0	0	0	0	0	0	1	0	3	0	0	0	0	0	0	3	0	0	0	0	0	0	3	0	0	0	0
2022-09-12	0	2	0	0	1	0	3	0	0	0	0	0	1	1	0	3	0	0	0	0	0	0	3	0	0	0	0	0	0	3	0	0	0	0
2022-09-13	0	2	0	0	0	0	4	0	0	0	0	0	1	0	0	5	0	0	0	0	0	0	3	0	0	0	0	0	0	3	0	0	0	0
2022-09-14	0	2	0	0	0	0	3	0	0	0	0	0	2	0	0	5	0	0	0	0	0	0	4	0	0	0	0	0	0	3	0	0	0	0
2022-09-15	0	2	0	0	0	0	3	0	0	0	0	0	2	0	0	5	0	0	0	0	0	0	5	0	0	0	0	0	0	4	0	0	0	0
2022-09-16	0	2	0	0	0	0	4	0	0	0	0	0	2	0	0	5	0	0	0	0	0	0	7	0	0	0	0	0	0	4	0	0	0	0
2022-09-17	0	3	0	0	0	0	5	0	0	0	0	0	2	1	0	5	0	0	0	0	0	0	7	0	0	0	0	0	0	4	0	0	0	0
2022-09-18	0	3	0	0	0	0	4	0	0	0	0	0	2	1	0	4	0	0	0	0	0	0	7	0	0	0	0	0	0	4	0	0	0	0
2022-09-19	0	6	0	0	0	0	4	0	0	0	0	0	1	1	0	4	0	0	0	0	0	0	5	0	0	0	0	0	0	5	0	0	0	0
2022-09-20	0	7	0	0	0	0	4	0	0	0	0	0	1	2	0	4	0	0	0	0	0	0	5	0	0	0	0	0	0	5	0	0	0	0
2022-09-21	0	7	0	0	0	0	4	0	0	0	0	0	0	2	0	3	0	1	0	0	0	0	5	0	0	0	0	0	0	5	0	0	0	0
2022-09-22	0	6	0	0	0	0	4	0	0	0	0	0	0	2	0	3	0	1	0	0	0	0	4	0	0	0	0	0	0	5	0	0	0	0
2022-09-23	0	6	0	0	0	0	4	0	0	0	0	0	0	2	0	5	0	1	0	0	0	0	4	0	0	0	0	0	0	5	1	0	0	0
2022-09-24	0	6	0	0	0	0	3	0	0	0	0	0	0	2	0	5	0	1	0	0	0	0	5	0	0	0	0	0	0	4	1	0	0	0
2022-09-25	0	6	0	0	0	0	3	0	0	0	0	0	0	2	0	5	0	1	0	0	0	0	5	0	0	0	0	1	0	4	1	0	0	0
2022-09-26	0	6	0	0	1	0	3	0	0	0	0	0	0	2	0	4	0	1	0	0	0	0	6	0	0	0	0	1	0	5	1	0	0	0
2022-09-27	0	6	0	0	1	0	2	0	0	0	0	0	0	2	0	4	0	1	0	0	0	0	5	0	0	0	0	1	0	4	1	0	0	0
2022-09-28	0	6	0	0	1	0	1	0	0	0	0	0	0	1	0	3	0	1	0	0	0	0	4	0	0	0	0	1	0	3	1	0	0	0
2022-09-29	0	5	0	0	1	0	1	0	0	0	0	0	0	1	0	3	0	1	0	0	0	0	2	0	0	0	0	1	0	3	1	0	0	0
2022-09-30	0	5	0	0	1	0	1	0	0	0	0	0	0	1	0	5	0	1	0	0	0	0	2	0	0	0	0	1	0	4	1	0	0	0
2022-10-01	0	2	0	0	1	0	0	0	0	0	0	0	0	0	0	5	0	1	0	0	0	0	2	0	0	0	0	1	0	4	1	0	0	0
2022-10-02	0	0	0	0	1	0	0	0	0	0	0	0	1	0	0	5	0	1	0	0	0	0	3	0	0	0	0	1	0	4	1	0	0	0
2022-10-03	0	0	0	0	1	0	0	0	0	0	0	0	1	0	0	5	0	1	0	0	0	0	3	0	0	0	0	1	0	5	1	0	0	0
2022-10-04	0	0	0	0	1	0	0	0	0	0	0	0	1	0	0	5	0	1	0	0	0	0	4	0	0	0	0	1	0	5	1	0	0	0
2022-10-05	0	0	0	0	1	0	0	0	0	0	0	0	1	0	0	5	0	1	0	0	0	0	4	0	0	0	0	1	0	6	1	0	0	0
2022-10-06	0	0	0	0	1	0	0	0	0	0	0	0	1	0	0	6	0	1	0	0	0	0	5	0	0	0	0	1	0	6	1	0	0	0
2022-10-07	0	0	0	0	1	0	0	0	0	0	0	0	1	0	0	8	0	0	0	0	0	0	4	0	0	0	0	1	0	5	0	0	0	0
2022-10-08	0	0	0	0	0	0	0	0	0	0	0	0	1	0	0	6	0	0	0	0	0	0	4	0	0	0	0	1	0	5	0	0	0	0
2022-10-09	0	0	0	0	0	0	0	0	0	0	0	0	1	0	0	6	0	0	0	0	0	0	3	0	0	0	0	1	0	5	1	0	0	0
2022-10-10	0	0	0	0	0	0	0	0	0	0	0	0	1	0	0	6	0	0	0	0	0	0	4	0	0	0	0	0	0	5	1	0	0	0
2022-10-11	0	2	0	0	1	0	0	0	0	0	0	0	1	0	0	7	0	0	0	0	0	0	4	0	0	0	0	0	0	5	1	0	0	1
2022-10-12	0	3	0	0	1	0	0	0	0	0	0	0	1	1	0	8	0	0	0	0	0	0	5	0	0	0	0	0	0	5	1	0	0	1
2022-10-13	0	4	0	0	1	0	0	0	0	0	0	0	1	1	0	7	0	0	0	0	0	0	5	0	0	0	0	0	0	5	1	0	0	1
2022-10-14	0	4	0	0	1	0	0	0	0	0	0	0	2	1	0	8	0	0	0	0	0	0	5	0	0	0	0	1	0	5	1	0	0	1
2022-10-15	0	4	0	0	1	0	0	0	0	0	0	0	2	1	0	6	0	0	0	0	0	0	4	0	0	0	0	1	0	6	1	0	0	1
2022-10-16	0	4	0	0	1	0	0	0	0	0	0	0	1	1	0	6	0	0	0	0	0	0	4	0	0	0	0	1	0	6	1	0	0	1
2022-10-17	0	4	0	0	1	0	0	0	0	0	0	0	1	1	0	6	0	0	0	0	0	0	4	0	0	0	0	1	0	6	1	0	0	1
2022-10-18	0	5	0	0	1	0	0	0	0	0	0	0	1	2	0	7	0	0	0	0	0	0	6	0	0	0	0	1	0	5	1	0	0	2
2022-10-19	0	5	0	0	1	0	0	0	0	0	0	0	1	2	0	7	0	0	0	0	0	0	7	0	0	0	0	1	0	5	1	0	0	2
2022-10-20	0	5	0	0	1	0	0	0	0	0	0	0	1	2	0	7	0	0	0	0	0	0	8	0	0	0	0	1	0	5	1	0	0	2
2022-10-21	0	5	0	0	3	0	0	0	0	0	0	0	0	2	0	6	0	0	0	0	0	0	8	0	0	0	0	1	0	5	1	0	0	2
2022-10-22	0	5	0	0	3	0	1	0	0	0	0	0	0	4	0	6	0	0	0	0	0	0	8	0	0	0	0	1	1	4	1	0	0	2
2022-10-23	0	4	0	0	2	0	1	0	0	0	0	0	0	3	0	7	0	0	0	0	0	0	7	0	0	0	0	1	1	4	0	0	0	2
2022-10-24	0	3	0	0	2	0	1	0	0	0	0	0	0	3	0	7	0	0	0	0	0	0	7	0	0	0	0	1	1	4	0	0	0	2
2022-10-25	0	2	0	0	2	0	1	0	0	0	0	0	1	3	0	8	0	0	0	0	0	0	6	0	0	0	0	1	1	3	0	0	0	1
2022-10-26	0	2	0	0	2	0	1	0	0	0	0	0	1	3	0	7	0	0	0	0	0	0	6	0	0	0	0	1	1	3	0	0	0	1
2022-10-27	0	2	0	0	2	0	1	0	0	0	0	0	1	3	0	6	0	0	0	0	0	0	6	0	0	0	0	1	1	2	0	0	0	1
2022-10-28	0	2	0	0	2	0	1	0	0	0	0	0	1	3	0	6	0	0	0	0	0	0	6	0	0	0	0	1	1	2	0	0	0	1
2022-10-29	0	2	0	0	2	0	1	0	0	0	0	0	1	2	0	5	0	0	0	0	0	0	6	0	0	0	0	0	0	2	0	0	0	1
2022-10-30	0	1	0	0	2	0	1	0	0	0	0	0	1	2	0	5	0	0	0	0	0	0	5	0	0	0	0	0	0	2	0	0	0	1
2022-10-31	0	1	0	0	2	0	1	0	0	0	0	0	1	2	0	5	0	0	0	0	0	0	3	0	0	0	0	0	0	2	0	0	0	1
2022-11-01	0	1	0	0	2	0	1	0	0	0	0	0	0	2	0	5	0	0	0	0	0	0	1	0	0	0	0	0	0	2	0	0	0	0
2022-11-02	0	1	0	0	0	0	0	0	0	0	0	0	0	1	0	4	0	0	0	0	0	0	0	0	0	0	0	0	0	1	0	0	0	0
2022-11-03	0	2	0	0	0	0	0	0	0	0	0	0	0	1	0	4	0	0	0	0	0	0	0	0	0	0	0	0	0	1	0	0	0	0
2022-11-04	0	1	0	0	0	0	0	0	0	0	0	0	0	1	0	4	0	0	0	0	0	0	2	0	0	0	0	0	0	1	0	0	0	0
2022-11-05	0	2	0	0	0	0	0	0	0	0	0	0	0	1	0	4	0	0	0	0	0	0	2	0	0	0	0	0	0	1	0	0	0	0
2022-11-06	0	2	0	0	0	0	0	0	0	0	0	0	0	1	0	2	0	0	0	0	0	0	2	0	0	0	0	0	0	0	0	0	0	0
2022-11-07	0	2	0	0	0	0	1	0	0	0	0	0	0	1	0	1	0	0	0	0	0	0	2	0	0	0	0	0	0	0	0	0	0	0
2022-11-08	0	2	0	0	0	0	1	0	0	0	0	0	0	1	0	1	0	0	0	0	0	0	3	0	0	0	0	0	0	0	0	0	0	0
2022-11-09	0	2	0	0	0	0	1	0	0	0	0	0	0	1	0	1	0	0	0	0	0	0	3	0	0	0	0	0	0	0	0	0	0	0
2022-11-10	0	2	0	0	0	0	2	0	0	0	0	0	0	1	0	1	0	0	0	0	0	0	3	0	0	0	0	0	0	0	0	0	0	0
2022-11-11	0	2	0	0	0	0	2	0	0	0	0	0	0	1	0	3	0	0	0	0	0	0	3	0	0	0	0	0	0	0	0	0	0	0
2022-11-12	0	2	0	0	0	0	2	0	0	0	0	0	0	1	0	3	0	0	0	0	0	0	3	0	0	0	0	0	0	0	0	0	0	0
2022-11-13	0	2	0	0	0	0	3	0	0	0	0	0	0	0	0	3	0	0	0	0	0	0	4	0	0	0	0	0	0	0	0	0	0	0
2022-11-14	0	2	0	0	0	0	3	0	0	0	0	0	0	0	0	3	0	0	0	0	0	0	4	0	0	0	0	0	0	0	0	0	0	0
2022-11-15	0	2	0	0	0	0	3	0	0	0	0	0	0	0	0	3	0	0	0	0	0	0	4	0	0	0	0	1	0	0	0	0	0	0
2022-11-16	0	4	0	0	0	0	4	0	0	0	0	0	0	0	0	3	0	0	0	0	0	0	4	0	0	0	0	1	0	0	0	0	0	0
2022-11-17	0	4	0	0	0	0	4	0	0	0	0	0	0	0	0	3	0	0	0	0	0	0	2	0	0	0	0	1	0	0	1	0	0	0
2022-11-18	0	4	0	0	0	0	3	0	0	0	0	0	0	0	0	3	0	0	0	0	0	0	2	0	0	0	0	1	0	0	1	0	0	0
2022-11-19	0	4	0	0	0	0	3	0	0	0	0	0	0	0	0	4	0	0	0	0	0	0	2	0	0	0	0	1	0	0	1	0	0	0
2022-11-20	0	4	0	0	0	0	4	0	0	0	0	0	0	0	0	4	0	0	0	0	0	0	2	0	0	0	0	1	0	0	1	0	0	0
2022-11-21	0	4	0	0	0	0	3	0	0	0	0	0	0	0	0	5	0	0	0	0	0	0	1	0	0	0	0	1	0	1	1	0	0	0
2022-11-22	0	4	0	0	0	0	3	0	0	0	0	0	0	0	0	6	0	0	0	0	0	0	1	0	0	0	0	1	0	2	1	0	0	0
2022-11-23	0	4	0	0	0	0	4	0	0	0	0	0	0	1	0	6	0	0	0	0	0	0	1	0	0	0	0	1	0	2	1	0	0	0
2022-11-24	0	4	0	0	0	0	3	0	0	0	0	0	0	1	0	5	0	0	0	0	0	0	1	0	0	0	0	1	0	2	1	0	0	0
2022-11-25	0	5	0	0	0	0	3	0	0	0	0	0	0	1	0	6	0	0	0	0	0	0	1	0	0	0	0	1	0	3	1	0	0	0
2022-11-26	0	5	0	0	0	0	3	0	0	0	0	0	0	1	0	7	0	0	0	0	0	0	1	0	0	0	0	1	0	4	1	0	0	0
2022-11-27	0	4	0	0	0	0	2	0	0	0	0	0	0	1	0	7	0	0	0	0	0	0	1	0	0	0	0	1	0	4	1	0	0	0
2022-11-28	0	2	0	0	0	0	2	0	0	0	0	0	0	1	0	7	0	0	0	0	0	0	1	0	0	0	0	1	0	4	1	0	0	0
2022-11-29	0	1	0	0	0	0	2	0	0	0	0	0	0	1	0	7	0	0	0	0	0	0	1	0	0	0	0	1	0	4	1	0	0	0
2022-11-30	0	1	0	0	0	0	2	0	0	0	0	0	0	2	0	7	0	0	0	0	0	0	1	0	0	0	0	0	0	4	1	0	0	0
2022-12-01	0	2	0	0	0	0	1	0	0	0	0	0	0	2	0	7	0	0	0	0	0	0	1	0	0	0	0	0	0	4	0	0	0	0
2022-12-02	0	3	0	0	0	0	1	0	0	0	0	0	0	2	0	7	0	0	0	0	0	0	1	0	0	0	0	0	0	4	0	0	0	0
2022-12-03	0	3	0	0	0	0	1	0	0	0	0	0	0	2	0	8	0	0	0	0	0	0	1	0	0	0	0	0	0	4	0	0	0	0
2022-12-04	0	3	0	0	0	0	0	0	0	0	0	0	0	1	0	7	0	0	0	0	0	0	1	0	0	0	0	0	0	4	0	0	0	0
2022-12-05	0	3	0	0	0	0	0	0	0	0	0	0	0	1	0	7	0	0	0	0	0	0	1	0	0	0	0	0	0	4	0	0	0	0
2022-12-06	0	3	0	0	1	0	0	0	0	0	0	0	0	1	0	7	0	0	0	0	0	0	1	0	0	0	0	0	0	4	0	0	0	0
2022-12-07	0	2	0	0	1	0	1	0	0	0	0	0	0	1	0	6	0	0	0	0	0	0	1	0	0	0	0	0	0	4	0	0	0	0
2022-12-08	0	2	0	1	1	0	1	0	0	0	0	0	0	1	0	6	0	0	0	0	0	0	1	0	0	0	0	0	0	4	0	0	0	0
2022-12-09	0	3	0	1	1	0	1	0	0	0	0	0	0	1	0	6	0	0	0	0	0	0	0	0	0	0	0	0	0	4	0	0	0	0
2022-12-10	0	3	0	1	1	0	1	0	0	0	0	0	0	1	0	5	0	0	0	0	0	0	1	0	0	0	0	0	0	5	0	0	0	0
2022-12-11	0	3	0	1	1	0	1	0	0	0	0	0	0	0	0	2	0	0	0	0	0	0	2	0	0	0	0	0	0	5	0	0	0	0
2022-12-12	0	3	0	1	1	0	1	0	0	0	0	0	1	0	0	2	0	0	0	0	0	0	2	0	0	0	0	0	0	5	0	0	0	0
2022-12-13	0	2	0	1	1	0	2	0	0	0	0	0	1	0	0	2	0	0	0	0	0	0	2	0	0	0	0	0	0	4	0	0	0	0
2022-12-14	0	1	0	1	1	0	3	0	0	0	0	0	1	1	0	3	0	0	0	0	0	0	2	0	0	0	0	0	0	3	0	0	0	0
2022-12-15	0	1	0	1	1	0	3	0	0	0	0	0	1	1	0	3	0	0	0	0	0	0	2	0	0	0	0	0	0	3	0	0	0	0
2022-12-16	0	2	0	1	1	0	3	0	0	0	0	0	1	1	0	3	0	0	0	0	0	0	3	0	0	0	0	0	0	3	0	0	0	0
2022-12-17	0	2	0	1	1	0	3	0	0	0	0	0	1	1	0	3	0	0	0	0	0	0	3	0	0	0	0	0	0	2	0	0	0	0
2022-12-18	0	2	0	1	0	0	2	0	0	0	0	0	1	1	0	2	0	0	0	0	0	0	3	0	0	0	0	0	0	3	0	0	0	0
2022-12-19	0	2	0	1	0	0	2	0	0	0	0	0	0	1	0	2	0	0	0	0	0	0	3	0	0	0	0	0	0	3	0	0	0	0
2022-12-20	0	2	0	1	0	0	2	0	0	0	0	0	0	1	0	2	0	0	0	0	0	0	3	0	0	0	0	0	0	4	0	0	0	0
2022-12-21	0	1	0	1	1	0	2	0	0	0	0	0	0	1	0	1	0	0	0	0	0	0	3	0	0	0	0	0	0	5	0	0	0	0
2022-12-22	0	1	0	1	1	0	3	0	0	0	0	0	0	1	0	1	0	0	0	0	0	0	3	0	0	0	0	0	0	5	0	0	0	0
2022-12-23	0	2	0	1	1	0	4	0	0	0	0	0	0	1	0	1	0	0	0	0	0	0	4	0	0	0	0	0	0	5	0	0	0	0
2022-12-24	0	2	0	1	1	0	3	0	0	0	0	0	0	1	0	2	0	0	0	0	0	0	3	0	0	0	0	0	0	5	0	0	1	0
2022-12-25	0	3	0	1	1	0	2	0	0	0	0	0	0	0	0	2	0	0	0	0	0	0	3	0	0	0	0	0	0	5	0	0	1	0
2022-12-26	0	4	0	1	2	0	2	0	0	0	0	0	0	0	0	3	0	0	0	0	0	0	3	0	0	0	0	0	0	6	0	0	1	0
2022-12-27	0	6	0	1	2	0	2	0	0	0	0	0	0	1	0	3	0	0	0	0	0	0	3	0	0	0	0	0	0	7	0	0	1	0
2022-12-28	0	7	0	1	2	0	2	0	0	0	0	0	0	1	0	5	0	0	0	0	0	0	4	0	0	0	0	0	0	7	0	0	1	0
2022-12-29	0	9	0	1	2	0	2	0	0	0	0	0	0	1	0	4	0	0	0	0	0	0	4	0	0	0	0	0	0	7	0	0	1	0
2022-12-30	0	13	0	1	3	0	4	0	0	0	0	0	0	1	0	4	0	0	0	0	0	0	4	0	0	0	0	0	0	7	0	0	1	0
2022-12-31	0	15	0	1	4	0	6	0	0	0	0	0	0	3	0	4	0	0	0	0	0	0	4	0	0	0	0	0	0	7	0	0	1	0
2023-01-01	0	16	0	1	4	0	8	0	0	0	0	0	1	3	0	4	0	0	0	0	0	0	5	0	0	0	0	0	0	6	0	0	0	0
2023-01-02	0	19	0	1	3	0	7	0	0	0	0	0	1	3	0	5	0	0	0	0	0	0	5	0	0	0	0	0	0	6	0	0	0	0
2023-01-03	0	27	0	1	3	0	7	0	0	0	0	0	1	3	0	5	0	0	0	0	0	0	6	0	0	0	0	0	0	6	0	0	0	0
2023-01-04	0	27	0	1	3	0	8	0	0	0	0	0	1	4	0	5	0	0	0	0	0	0	7	0	0	0	0	0	0	6	0	0	0	0
2023-01-05	0	30	0	1	3	0	8	0	0	0	0	0	1	4	0	5	0	0	0	0	0	0	5	0	0	0	0	0	0	6	0	0	0	0
2023-01-06	0	38	0	1	3	0	8	0	0	0	0	0	1	4	0	5	0	0	0	0	1	0	5	0	0	0	0	0	0	6	0	0	0	0
2023-01-07	0	46	0	1	2	0	10	0	0	0	0	0	1	4	0	5	0	0	0	0	1	0	5	0	0	0	0	0	0	6	0	0	0	0
2023-01-08	0	53	0	1	2	0	10	0	0	0	0	0	0	4	0	4	0	0	0	0	1	0	5	0	0	0	0	0	0	6	0	0	0	0
2023-01-09	0	60	0	1	2	0	10	0	0	0	0	0	0	4	0	4	0	0	0	0	1	0	5	0	0	0	0	0	0	4	0	0	0	0
2023-01-10	0	60	0	1	2	0	8	0	0	0	0	0	0	4	0	3	0	0	0	0	1	0	4	0	0	0	0	0	0	4	0	0	1	0
2023-01-11	0	56	0	1	1	0	6	0	0	0	0	0	0	2	0	4	0	0	0	0	1	0	3	0	0	0	0	0	0	3	0	0	1	0
2023-01-12	0	55	0	0	0	0	4	0	0	0	0	0	0	2	0	3	0	0	0	0	1	0	6	0	0	0	0	0	0	2	0	0	1	0
2023-01-13	0	55	0	0	0	0	4	0	0	0	0	0	0	2	0	3	0	0	0	0	1	0	6	0	0	0	0	0	0	2	0	0	1	0
2023-01-14	0	52	0	0	0	0	4	0	0	0	0	0	0	2	0	4	0	0	0	0	1	0	5	0	0	0	0	0	0	2	0	0	1	0
2023-01-15	0	44	0	0	0	0	3	0	0	0	0	0	0	1	0	4	0	0	0	0	1	0	6	0	0	0	0	0	0	2	0	0	1	0
2023-01-16	0	45	0	0	0	0	3	0	0	0	0	0	0	1	0	4	0	0	0	0	0	0	5	0	0	0	0	0	0	2	0	0	1	0
2023-01-17	0	42	0	0	0	0	3	0	0	0	0	0	0	1	0	4	0	0	0	0	0	0	4	0	0	0	0	0	0	1	0	0	1	0
2023-01-18	0	34	0	0	0	0	1	0	0	0	0	0	0	0	0	6	0	0	0	0	0	0	4	0	0	0	0	0	0	0	0	0	0	0
2023-01-19	0	26	0	0	0	0	1	0	0	0	0	0	0	0	0	6	0	0	0	0	0	0	4	0	0	0	0	0	0	0	0	0	0	0
2023-01-20	0	18	0	0	0	0	1	0	0	0	0	0	0	0	0	6	0	0	0	0	0	0	5	0	0	0	0	0	0	0	0	0	0	0
2023-01-21	0	10	0	0	0	0	1	0	0	0	0	0	0	0	0	7	0	0	0	0	0	0	5	0	0	0	0	0	0	1	0	0	0	0
2023-01-22	0	8	0	0	0	0	1	0	0	0	0	0	0	0	0	7	0	0	0	0	0	0	5	0	0	0	0	0	0	1	1	0	0	0
2023-01-23	0	8	0	0	0	0	1	0	0	0	0	0	0	0	0	7	0	0	0	0	0	0	6	0	0	0	0	0	0	1	1	0	0	0
2023-01-24	0	8	0	0	0	0	1	0	0	0	0	0	0	0	0	7	0	0	0	0	0	0	6	0	0	0	0	0	0	1	1	0	0	0
2023-01-25	0	7	0	0	0	0	0	0	0	0	0	0	0	0	0	7	0	0	0	0	0	0	3	0	0	0	0	0	0	1	1	0	0	0
2023-01-26	0	7	0	0	0	0	0	0	0	0	0	0	0	1	0	6	0	0	0	0	0	0	4	0	0	0	0	0	0	1	1	0	0	0
2023-01-27	0	8	0	0	0	0	0	0	0	0	0	0	0	1	0	5	0	0	0	0	0	0	5	0	0	0	0	0	0	2	1	0	0	0
2023-01-28	0	6	0	0	1	0	1	0	0	0	0	0	0	1	0	5	0	0	0	0	0	0	4	0	0	0	0	0	0	2	1	0	0	0
2023-01-29	0	7	0	0	1	0	1	0	0	0	0	0	0	1	0	6	0	0	0	0	0	0	4	0	0	0	0	0	0	2	1	0	0	0
2023-01-30	0	7	0	0	1	0	1	0	0	0	0	0	0	1	0	7	0	0	0	0	0	0	4	0	0	0	0	0	0	3	1	0	0	0
2023-01-31	0	6	0	0	1	0	2	0	0	0	0	0	0	1	0	7	0	0	0	0	0	0	4	0	0	0	0	0	0	3	1	0	0	0
2023-02-01	0	6	0	0	1	0	2	0	0	0	0	0	0	1	0	6	0	0	0	0	0	0	4	0	0	0	0	0	0	3	1	0	0	0
2023-02-02	0	5	0	0	1	0	2	0	0	0	0	0	0	1	0	5	0	0	0	0	0	0	3	0	0	0	0	0	0	3	1	0	0	0
2023-02-03	0	6	0	0	1	0	2	0	0	0	0	0	0	1	0	7	0	0	0	0	0	0	4	0	0	0	0	0	0	3	1	0	0	0
2023-02-04	0	6	0	0	1	0	2	0	0	0	0	0	0	1	0	8	0	0	0	0	0	0	5	0	0	0	0	0	0	3	1	0	0	0
2023-02-05	0	6	0	0	2	0	2	0	0	0	0	0	0	2	0	7	0	0	0	0	0	0	4	0	0	0	0	0	0	3	0	0	0	0
2023-02-06	0	6	0	0	2	0	3	0	0	0	0	0	0	1	0	7	0	0	0	0	0	0	6	0	0	0	0	0	0	3	0	0	0	0
2023-02-07	0	7	0	0	2	0	3	0	0	0	0	0	0	1	0	8	0	0	0	0	0	0	6	0	0	0	0	0	0	3	0	0	0	0
2023-02-08	0	6	0	0	3	0	2	0	0	0	0	0	0	1	0	8	0	0	0	0	0	0	6	0	0	0	0	0	0	3	0	0	0	0
2023-02-09	0	7	0	0	2	0	2	0	0	0	0	0	0	1	0	8	0	0	0	0	0	0	5	0	0	0	0	0	0	3	0	0	0	0
2023-02-10	0	8	0	0	2	0	2	0	0	0	0	0	1	1	0	8	0	0	0	0	0	0	5	0	0	0	0	0	0	3	0	0	0	0
2023-02-11	0	7	0	0	2	0	1	0	0	0	0	0	1	1	0	9	0	0	0	0	0	0	5	0	0	0	0	0	0	3	0	0	0	0
2023-02-12	0	8	0	0	2	0	1	0	0	0	0	0	1	1	0	9	0	0	0	0	0	0	5	0	0	0	0	0	0	2	0	0	0	1
2023-02-13	0	8	0	0	2	0	1	0	0	0	0	0	1	1	0	7	0	0	0	0	0	0	5	0	0	0	0	0	0	2	0	0	0	1
2023-02-14	0	8	0	0	2	0	1	0	0	0	0	0	2	1	0	6	0	0	0	0	0	0	5	0	0	0	0	0	0	2	1	0	0	1
2023-02-15	0	7	0	0	2	0	1	0	0	0	0	0	2	1	0	6	0	0	0	0	0	0	6	0	0	0	0	0	0	2	1	0	0	1
2023-02-16	0	8	0	0	2	0	1	0	0	0	0	0	2	0	0	6	0	0	0	0	0	0	6	0	0	0	0	0	0	2	1	0	0	1
2023-02-17	0	7	0	0	1	0	1	0	0	0	0	0	1	0	0	5	0	1	0	0	0	0	6	0	0	0	0	0	0	2	1	0	0	1
2023-02-18	0	7	0	0	2	0	1	0	0	0	0	0	1	0	0	5	0	1	0	0	0	0	7	0	0	0	0	0	0	1	1	0	0	1
2023-02-19	0	6	0	0	2	0	1	0	0	0	0	0	1	0	0	4	0	1	0	0	0	0	5	0	0	0	0	0	0	1	1	0	0	1
2023-02-20	0	7	0	0	2	0	1	0	0	0	0	0	1	0	0	6	0	1	0	0	0	0	6	0	0	0	0	0	0	2	1	0	0	1
2023-02-21	0	6	0	0	2	0	1	0	0	0	0	0	0	0	0	6	0	1	0	0	0	0	5	0	0	0	0	0	0	3	1	0	0	1
2023-02-22	0	4	0	0	2	0	1	0	0	0	0	0	0	0	0	5	0	1	0	0	0	0	6	0	0	0	0	0	0	3	1	0	0	1
2023-02-23	0	4	0	0	2	0	1	0	0	0	0	0	0	1	0	5	0	1	0	0	0	0	6	0	0	0	0	0	0	3	1	0	0	1
2023-02-24	0	3	0	0	2	0	2	0	0	0	0	0	0	1	0	8	0	1	0	0	0	0	6	0	0	0	0	0	0	3	1	0	0	1
2023-02-25	0	3	0	0	2	0	2	0	0	0	0	0	0	1	0	8	0	0	0	0	0	0	6	0	0	0	0	0	0	3	1	0	0	1
2023-02-26	0	3	0	0	2	0	2	0	0	0	0	0	0	1	0	7	0	0	0	0	0	0	6	0	0	0	0	0	0	3	1	0	0	0
2023-02-27	0	3	0	0	2	0	2	0	0	0	0	0	0	1	0	7	0	0	0	0	0	0	6	0	0	0	0	0	0	3	1	0	0	0
2023-02-28	0	2	0	0	2	0	3	0	0	0	0	0	0	1	0	7	0	0	0	0	0	0	5	0	0	0	0	0	0	3	0	0	0	0
2023-03-01	0	2	0	0	2	0	3	0	0	0	0	0	0	1	0	8	0	0	0	0	0	0	4	0	0	0	0	0	0	3	0	0	0	0
2023-03-02	0	2	0	0	1	0	3	0	0	0	0	0	0	1	0	8	0	0	0	0	0	0	3	0	0	0	0	0	0	3	0	0	0	0
2023-03-03	0	2	0	0	1	0	3	0	0	0	0	0	0	1	0	8	0	0	0	0	0	0	2	0	0	0	0	0	0	3	0	0	0	0
2023-03-04	0	2	0	0	0	0	3	0	0	0	0	0	0	1	0	8	0	0	0	0	0	0	2	0	0	0	0	0	0	4	0	0	0	0
2023-03-05	0	3	0	0	0	0	3	0	0	0	0	0	0	1	0	8	0	0	0	0	0	0	1	0	0	0	0	0	0	4	0	0	0	0
2023-03-06	0	3	0	0	1	0	3	0	0	0	0	0	0	0	0	11	0	0	0	0	0	0	3	0	0	0	0	0	0	4	0	0	0	0
2023-03-07	0	3	0	0	1	0	3	0	0	0	0	0	0	0	0	10	0	0	0	0	0	0	2	0	0	0	0	0	0	4	2	0	0	0
2023-03-08	0	3	0	0	1	0	4	0	0	0	0	0	0	0	0	11	0	0	0	0	0	0	2	0	0	0	0	0	0	4	2	0	0	0
2023-03-09	0	2	0	0	1	0	4	0	0	0	0	0	0	0	0	11	0	0	0	0	0	0	4	0	0	0	0	0	0	4	2	0	0	1
2023-03-10	0	2	0	0	1	0	4	0	0	0	0	0	0	0	0	15	0	0	0	0	0	0	4	0	0	0	0	0	0	5	2	0	0	1
2023-03-11	0	3	0	0	1	0	2	0	0	0	0	0	0	0	0	12	0	0	0	0	0	0	4	0	0	0	0	0	0	6	2	0	0	1
2023-03-12	0	6	0	0	1	0	2	0	0	0	0	0	0	0	0	12	0	0	0	0	0	0	5	0	0	0	0	0	0	6	2	0	0	1
2023-03-13	0	6	0	0	1	0	3	0	0	0	0	0	1	0	0	12	0	0	0	0	0	0	5	0	0	0	0	0	0	6	2	0	0	1
2023-03-14	0	6	0	0	1	0	3	0	0	0	0	0	1	0	0	13	0	0	0	0	0	0	6	0	0	0	0	0	0	6	2	0	0	1
2023-03-15	0	7	0	0	1	0	3	0	0	0	0	0	1	0	0	14	0	0	0	0	0	0	7	0	0	0	0	0	0	4	2	0	0	1
2023-03-16	0	6	0	0	1	0	3	0	0	0	0	0	1	0	0	13	0	0	0	0	0	0	8	0	0	0	0	0	0	4	2	0	0	1
2023-03-17	0	5	0	0	1	0	3	0	0	0	0	0	1	0	0	13	0	0	0	0	0	0	9	0	0	0	0	0	0	4	2	0	0	1
2023-03-18	0	6	0	0	0	0	2	0	0	0	0	0	1	0	0	14	0	0	0	0	0	0	9	0	0	0	0	0	0	4	2	0	0	1
2023-03-19	0	7	0	0	0	0	1	0	0	0	0	0	1	0	0	15	0	0	0	0	0	0	7	0	0	0	0	0	0	4	2	0	0	1
2023-03-20	0	9	0	0	0	0	1	0	0	0	0	0	0	0	0	14	0	0	0	0	0	0	7	0	0	0	0	0	0	5	2	0	0	1
2023-03-21	0	10	0	0	0	0	1	0	0	0	0	0	0	0	0	12	0	0	0	0	0	0	7	0	0	0	0	0	0	5	0	0	0	1
2023-03-22	0	10	0	0	0	0	1	0	0	0	0	0	1	1	0	11	0	1	0	0	0	0	5	0	0	0	0	0	0	5	0	0	0	1
2023-03-23	0	9	0	0	0	0	1	0	0	0	0	0	1	1	0	10	0	1	0	0	0	0	5	0	0	0	0	0	0	5	0	0	0	0
2023-03-24	0	6	0	0	0	0	0	0	0	0	0	0	1	1	0	13	0	1	0	0	0	0	5	0	0	0	0	0	0	5	0	0	0	0
2023-03-25	0	6	0	0	1	0	0	0	0	0	0	0	1	1	0	9	0	1	0	0	0	0	4	0	0	0	0	0	0	5	0	0	0	0
2023-03-26	0	7	0	0	1	0	0	0	0	0	0	0	1	1	0	10	0	1	0	0	0	0	4	0	0	0	0	0	0	4	0	0	0	0
2023-03-27	0	7	0	0	1	0	0	0	0	0	0	0	1	1	0	10	0	1	0	0	0	0	4	0	0	0	0	0	0	4	0	0	0	0
2023-03-28	0	7	0	0	1	0	1	0	0	0	0	0	1	1	0	11	0	1	0	0	0	0	3	0	0	0	0	0	0	4	0	0	0	0
2023-03-29	0	7	0	0	1	0	1	0	0	0	0	0	0	1	0	10	0	1	0	0	0	0	2	0	0	0	0	0	0	4	0	0	0	0
2023-03-30	0	7	0	0	1	0	1	0	0	0	0	0	0	1	0	9	0	0	0	0	0	0	1	0	0	0	0	0	0	4	0	0	0	0
2023-03-31	0	7	0	0	1	0	1	0	0	0	0	0	0	1	0	9	0	0	0	0	0	0	1	0	0	0	0	1	0	4	0	0	0	0
2023-04-01	0	5	0	0	1	0	1	0	0	0	0	0	0	1	0	9	0	0	0	0	0	0	1	0	0	0	0	1	0	3	0	0	0	0
2023-04-02	0	5	0	0	1	0	1	0	0	0	0	0	0	0	0	9	0	0	0	0	0	0	1	0	0	0	0	1	0	2	0	0	0	0
2023-04-03	0	5	0	0	1	0	1	0	0	0	0	0	0	1	0	9	0	0	0	0	0	0	1	0	0	0	0	1	0	3	0	0	0	0
2023-04-04	0	5	0	0	1	0	1	0	0	0	0	0	0	1	0	8	0	0	0	0	0	0	1	0	0	0	0	1	0	4	0	0	0	0
2023-04-05	0	5	0	0	1	0	1	0	0	0	0	0	0	1	0	8	0	0	0	0	0	0	1	0	0	0	0	1	0	3	0	0	0	1
2023-04-06	0	5	0	0	0	0	1	0	0	0	0	0	0	1	0	8	0	0	0	0	0	0	2	0	0	0	0	1	0	3	0	0	0	1
2023-04-07	0	5	0	1	0	0	2	0	0	0	0	0	0	1	0	8	0	0	0	0	0	0	3	0	0	0	0	1	0	3	0	0	0	1
2023-04-08	0	4	0	1	0	0	1	0	0	0	0	0	0	1	0	6	0	0	0	0	0	0	3	0	0	0	0	1	0	3	0	0	0	1
2023-04-09	0	4	0	1	0	0	1	0	0	0	0	0	0	1	0	6	0	0	0	0	0	0	3	0	0	0	0	1	0	3	0	0	0	1
2023-04-10	0	5	0	1	0	0	1	0	0	0	0	0	0	1	0	5	0	0	0	0	0	0	3	0	0	0	0	1	0	4	0	0	0	1
2023-04-11	0	4	0	1	0	0	4	0	0	0	0	0	0	1	0	5	0	0	0	0	0	0	4	0	0	0	0	1	0	3	0	0	0	1
2023-04-12	0	3	0	1	0	0	5	0	0	0	0	0	0	1	0	5	0	0	0	0	0	0	4	0	0	0	0	1	0	3	0	0	0	1
2023-04-13	0	4	0	1	0	0	8	0	0	0	0	0	0	1	0	5	0	0	0	0	0	0	5	0	0	0	0	1	0	3	1	0	0	2
2023-04-14	0	3	0	1	0	0	8	0	0	0	0	0	0	0	0	5	0	0	0	0	1	0	5	0	0	0	0	1	0	3	1	0	0	2
2023-04-15	0	4	0	1	0	0	10	0	0	0	0	0	0	0	0	6	0	0	0	0	1	0	5	0	0	0	0	0	0	3	1	0	0	2
2023-04-16	0	5	0	1	0	0	10	0	0	0	0	0	1	0	0	6	0	0	0	0	1	0	5	0	0	0	0	0	0	3	1	0	0	2
2023-04-17	0	6	0	1	0	0	10	0	0	0	0	0	1	0	0	5	0	1	0	0	1	0	5	0	0	0	0	0	0	3	1	0	0	2
2023-04-18	0	8	0	1	0	0	10	0	0	0	0	0	1	0	0	4	0	1	0	0	1	0	5	0	0	0	0	0	0	3	1	0	0	2
2023-04-19	0	7	0	1	0	0	10	0	0	0	0	0	1	0	0	7	0	1	0	0	1	0	4	0	0	0	0	0	0	3	1	0	0	1
2023-04-20	0	7	0	1	0	0	10	0	0	0	0	0	1	0	0	6	0	1	0	0	1	0	3	0	0	0	0	0	0	3	1	0	0	1
2023-04-21	0	7	0	1	0	0	10	0	0	0	0	0	1	0	0	7	0	1	0	0	1	0	3	0	0	0	0	0	0	3	1	0	0	1
2023-04-22	0	6	0	1	0	0	8	0	0	0	0	0	1	0	0	7	0	1	0	0	1	0	2	0	0	0	0	1	0	3	1	0	0	1
2023-04-23	0	7	0	1	0	0	7	0	0	0	0	0	0	0	0	6	0	1	0	0	1	0	2	0	0	0	0	1	0	3	1	0	0	1
2023-04-24	0	8	0	1	0	0	4	0	0	0	0	0	0	0	0	6	0	1	0	0	0	0	1	0	0	0	0	1	0	3	1	0	0	1
2023-04-25	0	8	0	1	0	0	4	0	0	0	0	0	0	0	0	7	0	0	0	0	0	0	1	0	0	0	0	1	0	2	1	0	0	1
2023-04-26	0	8	0	1	0	0	3	0	0	0	0	0	0	0	0	7	0	0	0	0	0	0	1	0	0	0	0	1	0	1	1	0	0	1
2023-04-27	0	9	0	1	0	0	3	1	0	0	0	0	0	0	0	6	0	0	0	0	0	0	1	0	0	0	0	1	0	1	0	0	0	0
2023-04-28	0	8	0	1	0	0	4	1	0	0	0	0	0	0	0	6	0	0	0	0	0	0	1	0	0	0	0	1	0	2	0	0	0	0
2023-04-29	0	7	0	1	1	0	3	1	0	0	0	0	0	0	0	7	0	0	0	0	0	0	1	0	0	0	0	1	0	2	0	0	0	0
2023-04-30	0	6	0	1	1	0	3	1	0	0	0	0	0	0	0	6	0	0	0	0	0	0	1	0	0	0	0	1	0	2	0	0	0	0
2023-05-01	0	7	0	1	1	0	3	1	0	0	0	0	0	0	0	6	0	0	0	0	0	0	1	0	0	0	0	1	0	2	0	0	0	0
2023-05-02	0	8	0	1	1	0	3	1	0	0	0	0	0	0	0	6	0	0	0	0	0	0	1	0	0	0	0	1	0	2	0	0	0	0
2023-05-03	0	8	0	1	2	0	2	0	0	0	0	0	0	0	0	8	0	0	0	0	0	0	2	0	0	0	0	1	0	2	0	0	0	0
2023-05-04	0	8	0	1	3	0	2	0	0	0	0	0	0	0	0	8	0	0	0	0	0	0	2	0	0	0	0	1	0	2	0	0	0	0
2023-05-05	0	8	0	1	3	0	2	0	0	0	0	0	0	0	0	9	0	0	0	0	0	0	2	0	0	0	0	1	0	2	0	0	0	0
2023-05-06	0	7	0	1	3	0	2	0	0	0	0	0	0	0	0	9	0	0	0	0	0	0	2	0	0	0	0	1	0	2	0	0	0	0
2023-05-07	0	6	0	1	3	0	1	0	0	0	0	0	0	0	0	9	0	0	0	0	0	0	2	0	0	0	0	0	0	3	0	0	0	0
2023-05-08	0	6	0	1	4	0	1	0	0	0	0	0	0	0	0	9	0	0	0	0	0	0	3	0	0	0	0	0	0	3	0	0	0	0
2023-05-09	0	4	0	1	4	0	1	0	0	0	0	0	0	0	0	9	0	0	0	0	0	0	2	0	0	0	0	0	0	3	0	0	0	0
2023-05-10	0	5	0	1	4	0	1	0	0	0	0	0	0	0	0	9	0	0	0	0	0	0	2	0	0	0	0	0	0	3	0	0	0	0
2023-05-11	0	8	0	1	3	0	1	0	0	0	0	0	0	1	0	9	0	0	0	0	0	0	2	0	0	0	0	0	0	3	0	0	0	0
2023-05-12	0	8	0	0	4	0	1	0	0	0	0	0	0	1	0	9	0	0	0	0	0	0	2	0	0	0	0	1	0	3	0	0	0	0
2023-05-13	0	7	0	0	5	0	2	0	0	0	0	0	0	2	0	9	0	0	0	0	0	0	2	0	0	0	0	1	0	4	0	0	0	0
2023-05-14	0	6	0	0	5	0	2	0	0	0	0	0	0	2	0	8	0	0	0	0	0	0	2	0	0	0	0	1	0	4	0	0	0	0
2023-05-15	0	7	0	0	5	0	2	0	0	0	0	0	0	2	0	8	0	0	0	0	0	0	2	0	0	0	0	1	0	4	0	0	0	0
2023-05-16	0	9	0	0	4	0	3	0	0	0	0	0	0	2	0	9	0	0	0	0	0	0	1	0	0	0	0	1	0	4	0	0	0	0
2023-05-17	0	8	0	0	5	0	3	0	0	0	0	0	0	2	0	10	0	0	0	0	0	0	1	0	0	0	0	1	0	4	0	0	0	1
2023-05-18	0	8	0	0	5	0	3	0	0	0	0	0	0	2	0	8	0	0	0	0	0	0	1	0	0	0	0	1	0	4	0	0	0	2
2023-05-19	0	8	0	0	5	0	3	0	0	0	0	0	0	2	0	6	0	0	0	0	0	0	1	0	0	0	0	1	0	4	0	0	0	2
2023-05-20	0	10	0	0	4	0	2	0	0	0	0	0	0	2	0	5	0	0	0	0	0	0	1	0	0	0	0	1	0	3	0	0	0	2
2023-05-21	0	10	0	0	4	0	2	0	0	0	0	0	0	2	0	4	0	0	0	0	0	0	0	0	0	0	0	2	0	4	0	0	0	2
2023-05-22	0	9	0	0	4	0	2	0	0	0	0	0	0	1	0	4	0	0	0	0	0	0	0	0	0	0	0	2	0	4	0	0	0	3
2023-05-23	0	7	0	0	4	0	2	0	0	0	0	0	0	2	0	4	0	0	0	0	0	0	0	0	0	0	0	2	0	4	0	0	0	3
2023-05-24	0	6	0	0	4	0	1	0	0	0	0	0	0	1	0	5	0	0	0	0	0	0	0	0	0	0	0	2	0	3	0	0	0	3
2023-05-25	0	7	0	0	3	0	1	0	0	0	0	0	0	1	0	4	0	0	0	0	0	0	0	0	0	0	0	2	0	3	0	0	0	3
2023-05-26	0	8	0	0	3	0	1	0	0	0	0	0	0	1	0	5	0	0	0	0	0	0	0	0	0	0	0	2	0	3	0	0	0	3
2023-05-27	0	7	0	0	2	0	0	0	0	0	0	0	0	1	0	6	0	0	0	0	0	0	0	0	0	0	0	1	0	3	0	0	0	3
2023-05-28	0	5	0	0	2	0	1	0	0	0	0	0	0	1	0	6	0	0	0	0	0	0	1	0	0	0	0	1	0	5	0	0	0	3
2023-05-29	0	5	0	0	3	0	2	0	0	0	0	0	0	1	0	6	0	0	0	0	0	0	1	0	0	0	0	1	0	4	0	0	0	3
2023-05-30	0	7	0	0	3	0	2	0	0	0	0	0	0	1	0	6	0	0	0	0	0	0	1	0	0	0	0	1	0	4	0	0	0	3
2023-05-31	0	7	0	0	3	0	4	0	0	0	0	0	0	1	0	6	0	0	0	0	0	0	2	0	0	0	0	1	0	4	0	0	0	3
2023-06-01	0	7	0	0	3	0	4	0	0	0	0	0	0	1	0	5	0	0	0	0	0	0	2	0	0	0	0	1	0	4	0	0	0	2
2023-06-02	0	7	0	0	3	0	4	0	0	0	0	0	0	1	0	5	0	0	0	0	0	0	2	0	0	0	0	1	0	4	0	0	0	2
2023-06-03	0	7	0	0	3	0	4	0	0	0	0	0	0	0	0	4	0	0	0	0	0	0	2	0	0	0	0	1	0	4	0	0	0	2
2023-06-04	0	6	0	0	3	0	4	0	0	0	0	0	0	0	0	6	0	0	0	0	0	0	3	0	0	0	0	1	0	3	0	0	0	2
2023-06-05	0	7	0	0	2	0	4	0	0	0	0	0	0	0	0	7	0	0	0	0	0	0	3	0	0	0	0	0	0	3	0	0	0	1
2023-06-06	0	6	0	0	3	0	4	0	0	0	0	0	0	1	0	8	0	0	0	0	0	0	5	0	0	0	0	0	0	3	0	0	0	1
2023-06-07	0	5	0	0	4	0	4	0	0	0	0	0	0	1	0	8	0	0	0	0	0	0	5	0	0	0	0	0	0	3	0	0	0	1
2023-06-08	0	6	0	0	4	0	3	0	0	0	0	0	0	1	0	7	0	0	0	0	0	0	5	0	0	0	0	0	0	3	0	0	0	1
2023-06-09	0	6	0	0	4	0	2	0	0	0	0	0	0	1	0	7	0	0	0	0	0	0	5	0	0	0	0	0	0	3	0	0	0	1
2023-06-10	0	7	0	0	2	0	2	0	0	0	0	0	0	1	0	6	0	0	0	0	0	0	4	0	0	0	0	0	0	3	0	0	0	1
2023-06-11	0	5	0	0	3	0	0	0	0	0	0	0	0	1	0	5	0	0	0	0	0	0	4	0	0	0	0	0	0	3	0	0	0	1
2023-06-12	0	5	0	0	3	0	0	0	0	0	0	0	0	2	0	5	0	0	0	0	0	0	4	0	0	0	0	0	0	2	0	0	0	1
2023-06-13	0	3	0	0	3	0	0	0	0	0	0	0	0	2	0	5	0	0	0	0	0	0	3	0	0	0	0	0	0	2	0	0	0	1
2023-06-14	0	4	0	0	3	0	0	0	0	0	0	0	0	2	0	5	0	0	0	0	0	0	3	0	0	0	0	0	0	2	0	0	0	0
2023-06-15	0	4	0	0	3	0	0	0	0	0	0	0	0	2	0	4	0	0	0	0	0	0	4	0	0	0	0	0	0	2	0	0	0	0
2023-06-16	0	4	0	0	3	0	0	0	0	0	0	0	0	2	0	4	0	0	0	0	0	0	4	0	0	0	0	0	0	2	0	0	0	0
2023-06-17	0	3	0	0	3	0	1	0	0	0	0	0	0	1	0	4	0	0	0	0	0	0	3	0	0	0	0	0	0	2	0	0	0	0
2023-06-18	0	3	0	0	2	0	1	0	0	0	0	0	0	1	0	4	0	0	0	0	0	0	3	0	0	0	0	0	0	2	0	0	0	0
2023-06-19	0	6	0	0	1	0	1	0	0	0	0	0	0	1	0	2	0	0	0	0	0	0	1	0	0	0	0	0	0	0	0	0	0	0
2023-06-20	0	5	0	0	1	0	1	0	0	0	0	0	0	1	0	1	0	0	0	0	0	0	1	0	0	0	0	0	0	0	0	0	0	0
2023-06-21	0	5	0	0	1	0	1	0	0	0	0	0	0	1	0	0	0	0	0	0	0	0	1	0	0	0	0	0	0	0	0	0	0	0
2023-06-22	0	4	0	0	1	0	1	0	0	0	0	0	0	1	0	0	0	0	0	0	0	0	1	0	0	0	0	0	0	0	0	0	0	0
2023-06-23	0	4	0	0	0	0	1	0	0	0	0	0	0	0	0	0	0	0	0	0	0	0	1	0	0	0	0	0	0	0	0	0	0	0
2023-06-24	0	4	0	0	0	0	1	0	0	0	0	0	0	0	0	0	0	0	0	0	0	0	1	0	0	0	0	0	0	0	0	0	0	0
2023-06-25	0	4	0	0	0	0	1	0	0	0	0	0	0	0	0	0	0	0	0	0	0	0	1	0	0	0	0	0	0	0	0	0	0	0
2023-06-26	0	3	0	0	0	0	1	0	0	0	0	0	0	0	0	0	0	0	0	0	0	0	1	0	0	0	0	0	0	0	0	0	0	0
2023-06-27	0	3	0	0	0	0	1	0	0	0	0	0	0	0	0	0	0	0	0	0	0	0	1	0	0	0	0	0	0	0	0	0	0	0

## Sheet: Jinping_outpatient
Time	Myocarditis	Pneumonia	Meibomian Gland Dysfunction (MGD)	Acute Upper Respiratory Infection (AURI)	Bronchitis	Acute Laryngitis	Chronic Obstructive Pulmonary Disease (COPD)	Trachitis	Pericarditis	Acute Respiratory Distress Syndrome (ARDS)	Hydropericardium	Meningitis	Respiratory Failure	Bronchiectasis	Encephalitis	Cardiac Failure	Hepatic Injury	Diabetic Ketoacidosis (DKA)	Pharyngitis	Pulmonary Embolism	Otitis Media	Liver Failure	Coronary Atherosclerotic Cardiopathy (CAC)	Keratitis	Astigmatism	Conjunctivitis	Erectile Dysfunction	Asthma	Migraine	Pleural Effusion	Arrhythmia	Pterygium	Cataract	Parkinson Disease
2021-10-01	0	0	0	4	5	0	0	0	0	0	0	0	0	0	0	4	0	0	0	0	0	0	2	0	0	0	0	0	0	0	1	0	0	1
2021-10-02	0	0	0	5	3	0	0	0	0	0	0	0	0	0	0	1	0	0	3	0	0	0	0	0	0	0	0	1	0	0	0	0	0	0
2021-10-03	0	0	0	4	2	0	0	0	0	0	0	0	0	0	0	0	0	0	1	0	0	0	1	0	0	0	0	1	0	0	0	0	0	0
2021-10-04	0	3	0	4	5	0	0	0	0	0	0	0	0	0	0	1	0	0	1	0	0	0	7	0	0	1	0	0	0	0	1	0	0	0
2021-10-05	0	0	0	5	1	0	0	0	0	0	0	0	0	0	0	2	0	0	0	0	0	0	0	0	0	1	0	0	0	0	0	0	0	0
2021-10-06	0	0	0	7	1	0	0	0	0	0	0	0	0	0	0	1	0	0	0	0	0	0	0	0	0	0	0	1	0	0	0	0	0	0
2021-10-07	0	1	0	11	19	0	0	0	0	0	0	0	0	0	0	1	0	0	4	0	1	0	2	0	0	2	0	0	0	0	2	0	0	1
2021-10-08	0	0	0	5	8	0	0	0	0	0	0	0	0	0	0	2	0	0	3	0	0	0	2	1	0	5	0	0	0	0	2	0	0	0
2021-10-09	0	3	0	9	10	0	0	0	0	0	0	0	0	1	0	1	0	0	1	0	1	0	1	0	0	1	0	0	0	0	2	0	0	0
2021-10-10	0	1	0	6	2	0	0	0	0	0	0	0	0	0	0	0	0	0	1	0	0	0	3	0	0	0	0	1	0	0	0	0	0	0
2021-10-11	0	3	0	14	7	0	1	0	0	0	0	0	0	0	0	2	0	0	6	0	2	0	5	0	0	1	0	0	0	0	2	0	0	2
2021-10-12	0	0	0	11	9	0	1	0	0	0	0	0	0	0	0	2	0	0	2	0	3	0	5	0	0	1	0	2	0	0	3	0	0	0
2021-10-13	0	8	0	4	5	0	1	0	0	0	0	0	0	1	0	0	0	0	0	0	1	0	5	0	0	0	0	0	0	0	0	0	0	1
2021-10-14	0	0	0	6	6	0	0	0	0	0	0	0	0	0	0	2	0	0	5	0	0	0	3	0	0	1	0	1	0	0	3	0	0	0
2021-10-15	0	0	0	2	4	0	1	0	0	0	0	0	0	0	0	2	0	0	3	0	0	0	4	0	0	2	0	0	0	0	3	0	1	1
2021-10-16	0	2	0	8	4	0	0	0	0	0	0	0	0	0	0	1	0	0	4	0	0	0	5	0	0	1	0	0	0	0	3	0	0	0
2021-10-17	0	1	0	3	0	0	0	0	0	0	0	0	0	0	0	0	0	0	0	0	0	0	0	0	0	0	0	0	0	0	0	0	0	0
2021-10-18	0	0	0	8	5	0	1	0	0	0	0	0	0	0	0	0	0	0	2	0	2	0	5	0	0	2	0	1	0	0	3	0	0	0
2021-10-19	0	1	0	10	20	0	0	1	0	0	0	0	0	0	0	3	0	0	6	0	1	0	10	0	0	4	0	0	0	0	2	0	0	0
2021-10-20	0	2	0	5	7	0	1	0	0	0	0	0	0	0	0	0	0	0	5	0	1	0	6	0	0	1	0	1	0	0	1	0	0	0
2021-10-21	0	2	0	6	9	0	2	0	0	0	0	0	0	0	0	3	0	0	5	0	1	0	9	0	0	4	0	1	0	0	2	0	0	0
2021-10-22	0	0	0	5	4	0	1	0	0	0	0	0	0	0	0	3	0	0	2	0	2	0	1	0	0	3	0	0	0	0	4	0	0	0
2021-10-23	0	0	0	2	4	0	0	0	0	0	0	0	0	0	0	0	0	0	4	0	0	0	3	0	1	4	0	0	0	0	0	0	0	0
2021-10-24	0	0	0	1	3	0	0	0	0	0	0	0	0	0	0	0	0	0	0	0	0	0	1	0	0	0	0	0	0	0	0	0	0	0
2021-10-25	0	1	0	9	18	0	0	0	0	0	0	0	0	0	0	1	0	0	7	0	1	0	9	0	0	0	0	0	0	0	0	0	0	0
2021-10-26	0	2	0	14	7	0	3	0	0	0	0	0	0	0	0	2	0	0	6	0	0	0	8	0	0	2	0	0	0	0	3	0	0	0
2021-10-27	0	1	0	5	11	0	0	0	0	0	0	0	0	0	0	2	0	0	4	0	1	0	9	0	0	0	0	0	0	0	0	0	0	0
2021-10-28	0	0	0	11	9	0	1	0	0	0	0	0	0	0	0	1	0	0	5	0	1	0	4	1	0	0	0	0	0	0	2	0	0	0
2021-10-29	0	0	0	6	14	0	0	0	0	0	0	0	0	0	0	1	0	0	6	0	0	0	4	0	0	2	0	0	0	0	1	0	0	1
2021-10-30	0	2	0	8	10	0	0	1	0	0	0	0	0	0	0	0	0	0	4	0	0	0	3	0	0	4	0	0	0	0	0	0	0	0
2021-10-31	0	0	0	5	5	0	0	0	0	0	0	0	0	0	0	1	0	0	0	0	0	0	1	0	0	0	0	0	0	0	0	0	0	0
2021-11-01	0	1	0	42	15	0	1	0	0	0	0	0	0	0	0	0	0	0	2	0	0	0	0	0	0	1	0	0	0	0	0	0	0	0
2021-11-02	0	0	0	20	12	0	0	0	0	0	0	0	0	0	0	0	0	0	2	0	1	0	0	0	0	4	0	0	0	0	0	0	0	0
2021-11-03	0	1	0	11	7	0	0	1	0	0	0	0	0	0	0	0	0	0	0	0	0	0	1	0	0	3	0	0	0	0	0	0	1	0
2021-11-04	0	0	0	22	7	0	1	0	0	0	0	0	0	0	0	0	0	0	3	0	2	0	1	0	0	4	0	1	0	0	0	0	0	0
2021-11-05	0	0	0	23	11	0	0	0	0	0	0	0	0	0	0	0	0	0	1	0	2	0	0	1	0	2	0	0	0	0	0	0	0	0
2021-11-06	0	0	0	7	3	0	0	0	0	0	0	0	0	0	0	0	0	0	0	0	0	0	0	0	0	0	0	1	0	0	0	0	0	0
2021-11-07	0	0	0	3	3	0	0	0	0	0	0	0	0	0	0	0	0	0	1	0	0	0	0	0	0	0	0	0	0	0	0	0	0	0
2021-11-08	0	1	0	13	7	0	0	0	0	0	0	0	0	0	0	0	0	0	5	0	2	0	1	0	0	1	0	0	0	0	0	0	0	0
2021-11-09	0	1	0	14	8	0	0	0	0	0	0	0	0	0	0	0	0	0	5	0	1	0	1	0	0	2	0	1	0	0	0	0	0	0
2021-11-10	0	1	0	13	7	0	1	0	0	0	0	0	0	0	0	0	0	0	2	0	0	0	1	0	0	2	0	0	0	0	0	0	1	0
2021-11-11	0	2	0	12	10	0	0	0	0	0	0	0	0	0	0	0	0	0	2	0	1	0	0	0	0	2	0	0	0	0	0	0	0	0
2021-11-12	0	1	0	22	6	0	1	0	0	0	0	0	0	0	0	1	0	0	2	0	1	0	1	0	0	4	0	0	0	0	0	0	0	0
2021-11-13	0	0	0	28	5	0	0	0	0	0	0	0	0	0	0	0	0	0	3	0	0	0	0	0	0	0	0	0	0	0	0	0	0	0
2021-11-14	0	0	0	4	4	0	0	0	0	0	0	0	0	0	0	0	0	0	1	0	0	0	0	0	0	0	0	0	0	0	0	0	0	0
2021-11-15	0	0	0	24	14	0	0	0	0	0	0	0	0	0	0	0	0	0	3	0	3	0	2	0	0	2	0	2	0	0	0	0	0	0
2021-11-16	0	0	0	10	13	0	0	0	0	0	0	0	0	0	0	0	0	0	1	0	1	0	1	0	0	3	0	1	0	0	0	0	0	0
2021-11-17	0	0	0	26	7	0	0	0	0	0	0	0	0	0	0	0	0	0	5	0	1	0	0	0	0	2	0	0	0	0	0	0	0	0
2021-11-18	0	3	0	18	7	0	0	0	0	0	0	0	0	0	0	0	0	0	3	0	1	0	1	0	0	1	0	0	0	0	1	0	0	0
2021-11-19	0	0	0	15	11	0	0	0	0	0	0	0	0	0	0	0	0	0	3	0	3	0	1	0	0	0	0	0	0	0	0	0	0	0
2021-11-20	0	0	0	12	7	0	0	0	0	0	0	0	0	0	0	1	0	0	1	0	0	0	3	0	0	0	0	1	0	1	0	0	0	0
2021-11-21	0	0	0	11	8	0	0	0	0	0	0	0	0	0	0	0	0	0	0	0	0	0	0	0	0	0	0	0	0	0	0	0	0	0
2021-11-22	0	2	0	44	15	0	1	0	0	0	0	0	0	0	0	0	0	0	2	0	0	0	2	0	0	1	0	0	0	0	1	0	0	0
2021-11-23	0	0	0	17	11	0	1	0	0	0	0	0	0	0	0	0	0	0	3	0	0	0	1	0	0	1	0	1	0	0	0	0	0	0
2021-11-24	0	1	0	13	12	0	0	0	0	0	0	0	0	0	0	0	0	0	1	0	1	0	3	0	0	2	0	1	0	0	0	0	0	0
2021-11-25	0	1	0	17	10	0	0	0	0	0	0	0	0	0	0	0	0	0	2	0	3	0	0	0	0	1	0	1	0	0	0	0	0	0
2021-11-26	0	1	0	22	10	0	0	0	0	0	0	0	0	0	0	1	0	0	2	0	0	0	0	0	0	1	0	0	0	0	0	0	0	0
2021-11-27	0	0	0	9	18	0	0	0	0	0	0	0	0	0	0	0	0	0	4	0	0	0	1	0	0	1	0	0	0	0	0	0	0	0
2021-11-28	0	0	0	5	4	0	0	0	0	0	0	0	0	0	0	0	0	0	0	0	0	0	0	0	0	1	0	0	0	0	0	0	0	0
2021-11-29	0	2	0	36	22	0	1	0	0	0	0	0	0	0	0	0	0	0	3	0	0	0	0	0	0	0	0	0	0	0	0	0	0	0
2021-11-30	0	1	0	29	24	0	0	0	0	0	0	0	0	0	0	0	0	0	0	0	2	0	1	0	0	2	0	0	0	0	0	0	0	0
2021-12-01	0	0	0	12	9	0	0	0	0	0	0	0	0	0	0	0	0	0	0	0	0	0	2	0	0	0	0	0	0	0	0	0	0	0
2021-12-02	0	0	0	17	12	0	0	0	0	0	0	0	0	0	0	0	0	0	4	0	0	0	1	0	0	0	0	0	0	0	0	0	0	0
2021-12-03	0	0	0	31	14	0	0	0	0	0	0	0	0	0	0	0	0	0	1	0	0	0	0	0	0	1	0	0	0	0	0	0	0	0
2021-12-04	0	0	0	11	18	0	0	0	0	0	0	0	0	0	0	0	0	0	1	0	0	0	0	0	0	1	0	0	0	0	0	0	0	0
2021-12-05	0	0	0	3	3	0	0	0	0	0	0	0	0	0	0	0	0	0	1	0	0	0	0	0	0	0	0	0	0	0	0	0	0	0
2021-12-06	0	1	0	12	25	0	1	0	0	0	0	0	0	0	0	0	0	0	0	0	1	0	3	0	0	1	0	0	0	0	0	0	0	0
2021-12-07	0	0	0	50	18	0	0	0	0	0	0	0	0	0	0	0	0	0	4	0	1	0	3	0	0	0	0	0	0	0	0	0	0	0
2021-12-08	0	0	0	33	10	0	0	0	0	0	0	0	0	0	0	0	0	0	3	0	0	0	1	0	0	2	0	0	0	0	0	0	0	0
2021-12-09	0	0	0	17	14	0	0	0	0	0	0	0	0	0	0	0	0	0	0	0	1	0	4	0	0	3	0	0	0	0	0	0	0	0
2021-12-10	0	0	0	13	18	0	0	0	0	0	0	0	0	0	0	0	0	0	0	0	2	0	2	0	0	1	0	0	0	0	0	0	0	0
2021-12-11	0	0	0	13	7	0	0	0	0	0	0	0	0	0	0	0	0	0	1	0	0	0	0	1	0	1	0	0	0	0	0	0	0	0
2021-12-12	0	0	0	4	3	0	0	0	0	0	0	0	0	0	0	0	0	0	2	0	0	0	0	0	0	0	0	0	0	0	0	0	0	0
2021-12-13	0	0	0	42	19	0	0	0	0	0	0	0	0	0	0	0	0	0	0	0	1	0	0	0	0	0	0	0	0	0	1	0	0	0
2021-12-14	0	0	0	15	17	0	1	0	0	0	0	0	0	0	0	0	0	0	2	0	2	0	3	0	0	0	0	0	0	0	0	0	0	0
2021-12-15	0	0	0	28	21	0	1	0	0	0	0	0	0	0	0	1	0	0	2	0	0	0	1	0	0	0	0	0	0	0	0	0	0	0
2021-12-16	0	0	0	18	8	0	0	0	0	0	0	0	0	0	0	0	0	0	3	0	0	0	1	0	0	0	0	1	0	0	0	0	0	0
2021-12-17	0	0	0	10	22	0	0	0	0	0	0	0	0	0	0	0	0	0	1	0	1	0	1	0	0	1	0	1	1	0	0	0	1	0
2021-12-18	0	0	0	24	13	0	0	0	0	0	0	0	0	0	0	1	0	0	3	0	0	0	0	0	0	1	0	0	0	0	0	0	0	0
2021-12-19	0	0	0	10	6	0	0	0	0	0	0	0	0	0	0	1	0	0	2	0	0	0	0	0	0	0	0	0	0	0	0	0	0	0
2021-12-20	0	0	0	37	14	0	0	0	0	0	0	0	0	0	0	1	0	0	2	0	0	0	0	0	0	0	0	0	0	0	0	0	0	0
2021-12-21	0	0	0	9	8	0	0	0	0	0	0	0	0	0	0	0	0	0	1	0	0	0	0	0	0	0	0	0	0	0	0	0	0	0
2021-12-22	0	0	0	22	23	0	0	0	0	0	0	0	0	0	0	0	0	0	0	0	0	0	2	0	0	1	0	0	0	0	0	0	0	0
2021-12-23	0	2	0	34	20	0	0	0	0	0	0	0	0	0	0	0	0	0	3	0	0	0	0	0	0	3	0	0	0	0	1	0	0	0
2021-12-24	0	0	0	14	12	0	0	0	0	0	0	0	0	0	0	0	0	0	3	0	0	0	2	0	0	1	0	0	0	0	0	0	0	0
2021-12-25	0	0	0	12	21	0	0	0	0	0	0	0	0	0	0	0	0	0	1	0	1	0	1	0	0	0	0	0	0	0	0	0	0	0
2021-12-26	0	0	0	10	4	0	0	0	0	0	0	0	0	0	0	0	0	0	2	0	0	0	0	0	0	1	0	0	0	0	0	0	0	0
2021-12-27	0	0	0	44	13	0	0	0	0	0	0	0	0	0	0	0	0	0	1	0	0	0	4	0	0	1	0	0	0	0	0	0	0	0
2021-12-28	0	2	0	19	14	0	0	0	0	0	0	0	0	0	0	0	0	0	2	0	0	0	1	0	0	0	0	0	0	0	0	0	0	0
2021-12-29	0	1	0	16	22	0	0	0	0	0	0	0	0	0	0	0	0	0	0	0	1	0	0	0	0	1	0	0	1	0	0	0	0	0
2021-12-30	0	1	0	19	11	0	0	0	0	0	0	0	0	0	0	1	0	0	2	0	0	0	0	0	0	1	0	0	0	1	0	0	0	0
2021-12-31	0	0	0	40	30	0	0	0	0	0	0	0	0	0	0	0	0	0	3	0	0	0	0	0	0	2	0	0	0	0	0	0	0	0
2022-01-01	0	0	0	7	4	0	0	0	0	0	0	0	0	0	0	0	0	0	2	0	0	0	0	0	0	0	0	0	0	0	0	0	0	0
2022-01-02	0	0	0	1	4	0	0	0	0	0	0	0	0	0	0	0	0	0	0	0	0	0	0	0	0	0	0	0	0	0	0	0	0	0
2022-01-03	0	0	0	10	3	0	0	0	0	0	0	0	0	0	0	0	0	0	2	0	0	0	0	0	0	1	0	0	0	0	0	0	0	0
2022-01-04	0	2	0	40	17	0	0	0	0	0	0	0	0	0	0	0	0	0	1	0	1	0	0	0	0	0	0	0	0	0	0	0	0	0
2022-01-05	0	1	0	28	22	0	0	0	0	0	0	0	0	0	0	0	0	0	1	0	0	0	2	0	0	3	0	0	0	0	0	0	0	0
2022-01-06	0	0	0	16	9	0	0	0	0	0	0	0	0	0	0	0	0	0	2	0	0	0	1	0	0	1	0	1	0	0	0	0	0	0
2022-01-07	0	1	0	25	18	0	0	0	0	0	0	0	0	0	0	0	0	0	3	0	0	0	2	0	0	2	0	0	0	0	0	0	0	0
2022-01-08	0	0	0	39	22	0	0	0	0	0	0	0	0	0	0	0	0	0	3	0	0	0	4	0	0	0	0	0	0	0	0	0	0	0
2022-01-09	0	0	0	14	6	0	0	0	0	0	0	0	0	0	0	0	0	0	1	0	0	0	0	0	0	0	0	0	0	0	0	0	0	0
2022-01-10	0	0	0	10	29	0	0	0	0	0	0	0	0	0	0	0	0	0	1	0	0	0	2	0	0	2	0	0	0	0	0	0	0	0
2022-01-11	0	0	0	12	12	0	0	0	0	0	0	0	0	0	0	0	0	0	2	0	1	0	0	1	0	0	0	0	0	0	0	0	0	0
2022-01-12	0	1	0	21	19	0	0	0	0	0	0	0	0	0	0	1	0	0	7	0	0	0	0	0	0	0	0	0	0	0	1	0	0	0
2022-01-13	0	1	0	39	10	0	0	0	0	0	0	0	0	0	0	0	0	0	0	0	0	0	1	0	0	0	0	1	0	0	0	0	0	0
2022-01-14	0	0	0	4	10	0	2	0	0	0	0	0	0	0	0	1	0	0	4	0	0	0	0	0	0	1	0	0	0	0	0	0	0	0
2022-01-15	0	0	0	22	16	0	0	0	0	0	0	0	0	0	0	0	0	0	3	0	0	0	0	0	0	0	0	0	0	0	0	0	0	0
2022-01-16	0	0	0	16	3	0	0	0	0	0	0	0	0	0	0	0	0	0	3	0	0	0	0	0	0	0	0	0	0	0	0	0	0	0
2022-01-17	0	2	0	30	19	0	0	0	0	0	0	0	0	0	0	0	0	0	0	0	1	0	0	0	0	3	0	1	0	0	0	0	0	0
2022-01-18	0	1	0	8	25	0	0	0	0	0	0	0	0	0	0	0	0	0	2	0	0	0	1	0	0	0	0	0	0	0	0	0	0	0
2022-01-19	0	0	0	17	15	0	0	0	0	0	0	0	0	0	0	0	0	0	3	0	0	0	0	0	0	3	0	0	0	0	0	0	0	0
2022-01-20	0	0	0	25	13	0	1	0	0	0	0	0	0	0	0	0	0	0	4	0	0	0	1	0	0	1	0	0	0	0	0	0	0	0
2022-01-21	0	1	0	16	15	0	0	0	0	0	0	0	0	0	0	0	0	0	1	0	0	0	3	0	0	2	0	0	0	0	0	0	0	0
2022-01-22	0	0	0	6	12	0	0	0	0	0	0	0	0	0	0	0	0	0	2	0	0	0	0	0	0	1	0	0	0	0	0	0	0	0
2022-01-23	0	0	0	0	1	0	0	0	0	0	0	0	0	0	0	0	0	0	1	0	0	0	0	0	0	0	0	0	0	0	0	0	0	0
2022-01-24	0	2	0	34	17	0	0	0	0	0	0	0	0	0	0	0	0	0	4	0	1	0	2	0	0	0	0	0	0	0	0	0	0	0
2022-01-25	0	0	0	24	13	0	0	0	0	0	0	0	0	0	0	0	0	0	2	0	0	0	4	0	0	3	0	0	0	0	1	0	0	0
2022-01-26	0	0	0	13	17	0	0	0	0	0	0	0	0	0	0	0	0	0	7	0	0	0	0	0	0	2	0	0	1	0	0	0	0	0
2022-01-27	0	0	0	14	5	0	0	0	0	0	0	0	0	0	0	0	0	0	1	0	0	0	1	0	0	2	0	0	0	0	0	0	0	0
2022-01-28	0	0	0	22	10	0	0	0	0	0	0	0	0	0	0	0	0	0	5	0	1	0	0	0	0	1	0	0	0	0	0	0	0	0
2022-01-29	0	1	0	7	5	0	0	0	0	0	0	0	0	0	0	0	0	0	2	0	0	0	1	0	0	0	0	0	0	0	0	0	0	0
2022-01-30	0	0	0	15	9	0	0	0	0	0	0	0	0	0	0	0	0	0	3	0	1	0	0	0	0	0	0	1	0	0	0	0	0	0
2022-01-31	0	0	0	1	0	0	0	0	0	0	0	0	0	0	0	0	0	0	3	0	0	0	0	0	0	0	0	0	0	0	0	0	0	0
2022-02-01	0	0	0	9	1	0	0	0	0	0	0	0	0	0	0	0	0	0	0	0	0	0	0	0	0	0	0	0	0	0	0	0	0	0
2022-02-02	0	0	0	7	2	0	0	0	0	0	0	0	0	0	0	0	0	0	0	0	0	0	0	0	0	0	0	0	0	0	0	0	0	0
2022-02-03	0	0	0	4	3	0	0	0	0	0	0	0	0	0	0	0	0	0	1	0	0	0	0	0	0	0	0	1	0	0	0	0	0	0
2022-02-04	0	0	0	3	3	0	0	0	0	0	0	0	0	0	0	0	0	0	2	0	0	0	0	0	0	0	0	1	0	0	0	0	0	0
2022-02-05	0	0	0	17	1	0	0	0	0	0	0	0	0	0	0	0	0	0	2	0	0	0	0	0	0	0	0	0	0	0	0	0	0	0
2022-02-06	0	1	0	27	6	0	0	0	0	0	0	0	0	0	0	0	0	0	0	0	0	0	0	0	0	1	0	0	0	0	0	0	0	0
2022-02-07	0	0	0	12	7	0	0	0	0	0	0	0	0	0	0	0	0	0	0	0	1	0	0	0	0	2	0	0	0	0	0	0	0	0
2022-02-08	0	0	0	16	10	0	0	0	0	0	0	0	0	0	0	0	0	0	1	0	0	0	2	0	0	1	0	0	0	0	0	0	0	0
2022-02-09	0	1	0	23	8	0	0	0	0	0	0	0	0	0	0	1	0	0	1	0	1	0	1	0	0	2	0	0	0	0	0	0	0	0
2022-02-10	0	0	0	18	9	0	0	0	0	0	0	0	0	0	0	0	0	0	1	0	0	0	2	0	0	0	0	0	0	0	0	0	0	0
2022-02-11	0	0	0	7	9	0	0	0	0	0	0	0	0	0	0	0	0	0	1	0	0	0	1	0	0	1	0	2	0	0	0	0	0	0
2022-02-12	0	0	0	10	7	0	0	0	0	0	0	0	0	0	0	0	0	0	2	0	0	0	2	0	0	0	0	1	0	0	0	0	0	0
2022-02-13	0	0	0	10	4	0	0	0	0	0	0	0	0	0	0	0	0	0	2	0	0	0	0	0	0	0	0	0	0	0	0	0	0	0
2022-02-14	0	1	0	14	3	0	1	0	0	0	0	0	0	0	0	0	0	0	1	0	0	0	2	0	0	1	0	0	0	0	0	0	0	0
2022-02-15	0	0	0	11	5	0	0	0	0	0	0	0	0	0	0	0	0	0	4	0	0	0	0	0	0	0	0	0	0	0	0	0	0	0
2022-02-16	0	3	0	17	6	0	0	0	0	0	0	0	1	0	0	0	0	0	1	0	0	0	0	0	0	5	0	2	0	0	0	0	1	0
2022-02-17	0	0	0	22	9	0	1	0	0	0	0	0	0	0	0	0	0	0	1	0	1	0	1	0	0	0	0	0	0	0	0	0	0	0
2022-02-18	0	1	0	28	9	0	0	0	0	0	0	0	0	0	0	1	0	0	2	0	0	0	1	0	0	0	0	1	0	0	0	0	0	0
2022-02-19	0	0	0	2	8	0	0	0	0	0	0	0	0	0	0	0	0	0	3	0	0	0	0	0	0	1	0	0	0	0	0	0	0	1
2022-02-20	0	0	0	4	2	0	0	0	0	0	0	0	0	0	0	0	0	0	2	0	0	0	0	0	0	0	0	0	0	0	0	0	0	0
2022-02-21	0	1	0	34	13	0	0	0	0	0	0	0	0	0	0	0	0	0	0	0	0	0	0	0	0	0	0	0	0	0	0	0	0	0
2022-02-22	0	0	0	25	8	0	0	0	0	0	0	0	0	0	0	1	0	0	0	0	0	0	0	0	0	0	0	0	0	0	0	0	0	0
2022-02-23	0	1	0	7	10	0	0	0	0	0	0	0	0	0	0	0	0	0	0	0	0	0	2	0	0	1	0	0	0	0	0	0	0	0
2022-02-24	0	1	0	8	10	0	0	0	0	0	0	0	0	0	0	1	0	0	1	0	0	0	4	0	0	1	0	0	0	0	0	0	0	0
2022-02-25	0	1	0	22	4	0	0	0	0	0	0	0	0	0	0	0	0	0	3	0	0	0	1	0	0	1	0	0	0	0	0	0	0	0
2022-02-26	0	0	0	8	12	0	0	1	0	0	0	0	0	0	0	0	0	0	1	0	0	0	0	0	0	0	0	0	0	0	0	0	0	0
2022-02-27	0	0	0	4	2	0	0	0	0	0	0	0	0	0	0	0	0	0	0	0	0	0	0	0	0	0	0	0	0	0	0	0	0	1
2022-02-28	0	1	0	37	3	0	0	1	0	0	0	0	0	0	0	0	0	0	2	0	0	0	1	0	0	2	0	0	0	0	0	0	0	0
2022-03-01	0	2	0	38	14	0	0	0	0	0	0	0	0	0	0	0	0	0	1	0	0	0	2	1	0	1	0	1	0	0	0	0	1	0
2022-03-02	0	1	0	21	12	0	0	0	0	0	0	0	0	0	0	0	0	0	1	0	0	0	1	1	0	1	0	1	0	0	0	0	0	0
2022-03-03	0	2	0	13	7	0	0	0	0	0	0	0	0	1	0	0	0	0	2	0	0	0	1	0	0	6	0	1	0	0	0	0	0	0
2022-03-04	0	0	0	12	9	0	0	0	0	0	0	0	0	0	0	0	0	0	3	0	0	0	4	0	0	1	0	0	0	0	0	0	0	0
2022-03-05	0	0	0	28	17	0	0	0	0	0	0	0	0	0	0	0	0	0	3	0	2	0	0	0	0	0	0	0	0	0	0	0	0	0
2022-03-06	0	0	0	10	6	0	0	0	0	0	0	0	0	0	0	0	0	0	0	0	0	0	0	0	0	1	0	0	0	0	0	0	0	0
2022-03-07	0	1	0	29	12	0	0	1	0	0	0	0	0	0	0	0	0	0	0	0	2	0	0	0	0	2	0	1	0	0	1	0	0	0
2022-03-08	0	1	0	19	12	0	0	0	0	0	0	0	0	0	0	0	0	0	0	0	0	0	0	0	0	6	0	0	0	0	0	0	0	0
2022-03-09	0	1	0	34	17	0	0	0	0	0	0	0	0	0	0	0	0	0	1	0	0	0	1	1	0	2	0	0	0	0	0	0	0	0
2022-03-10	0	0	0	15	6	0	0	0	0	0	0	0	0	0	0	0	0	0	5	0	0	0	1	0	0	2	0	0	0	0	0	0	0	0
2022-03-11	0	2	0	22	14	0	3	0	0	0	0	0	0	0	0	1	0	0	1	0	1	0	1	0	0	1	0	1	0	0	0	0	0	0
2022-03-12	0	0	0	14	11	0	0	0	0	0	0	0	0	1	0	0	0	0	1	0	0	0	0	0	0	0	0	0	0	0	0	0	0	0
2022-03-13	0	0	0	7	2	0	0	0	0	0	0	0	0	0	0	0	0	0	4	0	0	0	0	0	0	1	0	0	0	0	0	0	0	0
2022-03-14	0	2	0	29	21	0	1	0	0	0	0	0	0	0	0	0	0	0	0	0	0	0	2	0	0	1	0	0	0	0	1	0	0	0
2022-03-15	0	1	0	23	11	0	1	0	0	0	0	0	0	0	0	0	0	0	7	0	1	0	3	0	0	2	0	0	0	0	0	0	0	0
2022-03-16	0	0	0	18	6	0	1	0	0	0	0	0	0	0	0	0	0	0	1	0	1	0	2	0	0	0	0	0	0	0	0	0	0	0
2022-03-17	0	1	0	25	8	0	0	0	0	0	0	0	0	0	0	0	0	0	3	0	0	0	3	0	0	0	0	0	0	0	0	0	0	0
2022-03-18	0	5	0	22	11	0	0	0	0	0	0	0	0	0	0	1	0	0	2	0	1	0	2	0	0	5	0	0	0	0	2	0	0	0
2022-03-19	0	0	0	20	10	0	0	0	0	0	0	0	0	0	0	0	0	0	4	0	0	0	0	0	0	0	0	0	0	0	0	0	0	0
2022-03-20	0	0	0	17	10	0	0	0	0	0	0	0	0	0	0	0	0	0	5	0	0	0	0	0	0	0	0	0	0	0	0	0	0	0
2022-03-21	0	1	0	21	14	0	0	1	0	0	0	0	0	0	0	1	0	0	1	0	1	0	0	1	0	0	0	0	0	0	0	0	0	0
2022-03-22	0	2	0	14	12	0	0	0	0	0	0	0	0	0	0	0	0	0	2	0	0	0	1	0	0	2	0	0	0	0	2	0	0	0
2022-03-23	0	0	0	19	8	0	0	0	0	0	0	0	0	0	0	0	0	0	1	0	0	0	0	0	0	0	0	0	0	0	0	0	0	0
2022-03-24	0	0	0	15	13	0	0	0	0	0	0	0	0	0	0	1	0	0	4	0	0	0	1	0	0	2	0	0	0	0	0	0	0	0
2022-03-25	0	4	0	18	14	0	0	0	0	0	0	0	0	0	0	1	0	0	2	0	0	0	3	0	0	4	0	0	0	0	0	0	0	0
2022-03-26	0	2	0	21	18	0	0	0	0	0	0	0	0	0	0	0	0	0	4	0	0	0	0	0	0	3	0	1	0	0	0	0	0	0
2022-03-27	0	1	0	3	2	0	0	0	0	0	0	0	0	0	0	0	0	0	0	0	1	0	0	0	0	1	0	0	0	0	0	0	0	0
2022-03-28	0	0	0	16	16	0	0	0	0	0	0	0	0	0	0	0	0	0	0	0	0	0	2	0	0	1	0	0	0	0	1	0	0	0
2022-03-29	0	2	0	27	16	0	0	0	0	0	0	0	0	0	0	0	0	0	10	0	2	0	0	0	0	2	0	0	0	0	0	0	0	0
2022-03-30	0	0	0	24	13	0	0	0	0	0	0	0	0	0	0	0	0	0	4	0	0	0	0	1	0	1	0	0	0	0	0	0	0	0
2022-03-31	0	2	0	27	12	0	0	0	0	0	0	0	0	0	0	0	0	0	2	0	0	0	3	0	0	0	0	0	0	0	0	0	0	0
2022-04-01	0	0	0	17	17	0	0	0	0	0	0	0	0	0	0	0	0	0	4	0	0	0	3	0	0	2	0	1	0	0	0	0	0	0
2022-04-02	0	1	0	17	10	0	0	1	0	0	0	0	0	0	0	0	0	0	1	0	0	0	1	0	0	1	0	0	0	0	0	0	0	0
2022-04-03	0	0	0	6	7	0	0	0	0	0	0	0	0	0	0	0	0	0	2	0	0	0	0	0	0	0	0	0	0	0	0	0	0	0
2022-04-04	0	2	0	15	25	0	0	1	0	0	0	0	0	1	0	0	0	0	0	0	0	0	2	0	0	1	0	1	0	0	0	0	0	0
2022-04-05	0	1	0	7	6	0	0	0	0	0	0	0	0	0	0	0	0	0	2	0	0	0	0	0	0	0	0	0	0	0	0	0	0	0
2022-04-06	0	6	0	37	18	0	1	0	0	0	0	0	0	0	0	0	0	0	3	0	2	0	2	0	0	2	0	0	0	0	0	0	0	1
2022-04-07	0	1	0	13	15	0	0	1	0	0	0	0	0	0	0	0	0	0	8	0	1	0	5	0	0	0	0	0	0	0	1	0	0	0
2022-04-08	0	1	0	12	19	0	0	1	0	0	0	0	0	0	0	0	0	0	4	0	0	0	1	0	0	1	0	1	0	0	0	0	0	0
2022-04-09	0	2	0	12	6	0	0	0	0	0	0	0	0	1	0	0	0	0	2	0	0	0	1	0	0	3	0	0	0	0	0	0	0	0
2022-04-10	0	0	0	10	1	0	0	0	0	0	0	0	0	0	0	0	0	0	1	0	0	0	0	0	0	0	0	0	0	0	0	0	0	0
2022-04-11	0	7	0	34	19	0	0	0	0	0	0	0	0	0	0	0	0	0	0	0	0	0	3	0	0	0	0	0	0	0	0	0	0	0
2022-04-12	0	1	0	22	11	0	1	0	0	0	0	0	0	0	0	0	0	0	3	0	3	0	2	0	0	2	0	2	0	0	1	0	0	0
2022-04-13	0	1	0	14	15	0	0	0	0	0	0	0	0	0	0	0	0	0	1	0	0	0	1	0	0	0	0	0	1	0	0	0	0	0
2022-04-14	0	2	0	29	6	0	1	0	0	0	0	0	0	0	0	0	0	0	3	0	0	0	4	1	0	2	0	0	0	0	0	0	0	0
2022-04-15	0	1	0	31	12	0	0	1	0	0	0	0	0	0	0	0	0	0	2	0	0	0	1	0	0	1	0	1	0	0	0	0	0	0
2022-04-16	0	0	0	15	19	0	0	0	0	0	0	0	0	0	0	0	0	0	2	0	0	0	0	0	0	1	0	0	0	0	0	0	0	0
2022-04-17	0	0	0	6	3	0	0	0	0	0	0	0	0	0	0	0	0	0	1	0	0	0	0	0	0	0	0	0	0	0	0	0	0	0
2022-04-18	0	3	0	30	25	0	0	0	0	0	0	0	0	0	0	0	0	0	3	0	6	0	4	0	0	5	0	0	0	0	0	0	2	0
2022-04-19	0	3	0	19	16	0	0	0	0	0	0	0	0	0	0	0	0	0	2	0	2	0	2	0	0	1	0	0	0	0	0	0	0	0
2022-04-20	0	1	0	13	21	0	0	0	0	0	0	0	0	0	0	0	0	0	2	0	3	0	4	0	0	1	0	0	0	0	0	0	0	0
2022-04-21	0	0	0	12	10	0	0	0	0	0	0	0	0	0	0	1	0	0	3	0	0	0	3	0	0	2	0	0	0	0	0	0	3	0
2022-04-22	0	1	0	29	17	0	0	0	0	0	0	0	0	0	0	0	0	0	5	0	1	0	0	0	0	1	0	0	0	0	1	0	0	0
2022-04-23	0	0	0	8	4	0	0	0	0	0	0	0	0	0	0	0	0	0	4	0	0	0	0	0	0	0	0	0	0	0	0	0	0	0
2022-04-24	0	2	0	15	14	0	0	0	0	0	0	0	0	0	0	0	0	0	1	0	1	0	2	0	0	1	0	1	0	0	0	0	0	0
2022-04-25	0	2	0	12	12	0	0	1	0	0	0	0	0	0	0	0	0	0	4	0	1	0	5	0	0	1	0	0	0	0	1	0	0	0
2022-04-26	0	0	0	36	8	0	0	0	0	0	0	0	0	0	0	2	0	0	5	0	0	0	3	0	0	2	0	0	0	0	0	0	0	0
2022-04-27	0	2	0	20	12	0	0	1	0	0	0	0	0	0	0	0	0	0	3	0	1	0	4	0	0	2	0	0	0	0	0	0	0	0
2022-04-28	0	0	0	19	20	0	0	0	0	0	0	0	0	0	0	0	0	0	3	0	0	0	3	0	0	1	0	1	0	0	0	0	0	0
2022-04-29	0	4	0	7	17	0	0	0	0	0	0	0	0	0	0	0	0	0	5	0	2	0	0	0	0	3	0	0	0	0	0	0	0	0
2022-04-30	0	1	0	18	10	0	0	0	0	0	0	0	0	0	0	0	0	0	1	0	1	0	0	0	0	0	0	0	0	0	0	0	0	0
2022-05-01	0	0	0	6	2	0	0	0	0	0	0	0	0	0	0	0	0	0	2	0	0	0	0	0	0	0	0	0	0	0	0	0	0	0
2022-05-02	0	0	0	6	3	0	0	0	0	0	0	0	0	1	0	0	0	0	1	0	0	0	1	0	0	2	0	0	1	0	0	0	0	0
2022-05-03	0	0	0	9	4	0	0	0	0	0	0	0	0	0	0	0	0	0	2	0	0	0	1	0	0	0	0	0	0	0	1	0	0	0
2022-05-04	0	1	0	34	22	0	0	0	0	0	0	0	0	0	0	0	0	0	2	0	0	0	0	1	0	0	0	0	0	0	0	0	0	0
2022-05-05	0	2	0	14	14	0	0	0	0	0	0	0	0	0	0	0	0	0	3	0	3	0	4	0	0	1	0	0	0	0	0	0	0	0
2022-05-06	0	1	0	12	12	0	0	0	0	0	0	0	0	0	0	0	0	0	6	0	1	0	4	1	0	3	0	0	0	0	1	0	0	0
2022-05-07	0	1	0	12	18	0	0	0	0	0	0	0	0	0	0	0	0	0	3	0	0	0	1	0	0	1	0	0	0	0	1	0	0	0
2022-05-08	0	0	0	10	2	0	0	0	0	0	0	0	0	0	0	0	0	0	1	0	0	0	0	0	0	0	0	0	0	0	0	0	0	0
2022-05-09	0	1	0	18	18	0	1	0	0	0	0	0	0	3	0	0	0	0	0	0	1	0	2	1	0	2	0	0	0	0	1	0	1	0
2022-05-10	0	3	0	13	12	0	0	0	0	0	0	0	0	1	0	0	0	0	2	0	1	0	2	0	0	2	0	0	0	0	0	0	0	0
2022-05-11	0	1	0	12	10	0	0	1	0	0	0	0	0	0	0	0	0	0	3	0	0	0	3	0	0	1	0	1	0	0	0	0	0	0
2022-05-12	0	2	0	14	16	0	0	0	0	0	0	0	0	0	0	0	0	0	0	0	0	0	2	0	0	1	0	0	0	0	1	0	0	0
2022-05-13	0	3	0	22	13	0	0	0	0	0	0	0	0	0	0	0	0	0	4	0	2	0	3	0	0	2	0	0	0	0	1	0	0	0
2022-05-14	0	0	0	22	8	0	0	1	0	0	0	0	0	0	0	0	0	0	2	0	0	0	1	0	0	2	0	0	0	0	0	0	0	0
2022-05-15	0	0	0	6	5	0	0	0	0	0	0	0	0	0	0	0	0	0	2	0	0	0	1	0	0	0	0	0	0	0	0	0	0	0
2022-05-16	0	3	0	26	23	0	1	0	0	0	0	0	0	0	0	0	0	0	1	0	2	0	3	1	0	5	0	1	0	0	0	0	0	0
2022-05-17	0	0	0	16	19	0	2	0	0	0	0	0	0	0	0	0	0	0	3	0	0	0	3	0	0	2	0	0	0	0	0	0	0	0
2022-05-18	0	0	0	25	9	0	0	0	0	0	0	0	0	0	0	1	0	0	4	0	2	0	2	0	0	3	0	0	0	0	0	0	0	0
2022-05-19	0	3	0	15	7	0	0	1	0	0	0	0	0	0	0	2	0	0	4	0	0	0	2	2	0	4	0	2	0	0	0	0	0	0
2022-05-20	0	1	0	47	18	0	0	0	0	0	0	0	0	0	0	0	0	0	3	0	0	0	3	0	0	6	0	0	0	0	2	0	0	0
2022-05-21	0	1	0	21	12	0	0	0	0	0	0	0	0	1	0	0	0	0	1	0	1	0	2	0	0	3	0	0	0	0	1	0	0	0
2022-05-22	0	0	0	11	4	0	0	0	0	0	0	0	0	0	0	0	0	0	4	0	0	0	0	0	0	0	0	0	0	0	0	0	0	0
2022-05-23	0	2	0	22	16	0	0	0	0	0	0	0	0	0	0	1	0	0	3	0	3	0	0	0	0	2	0	0	0	0	1	0	0	0
2022-05-24	0	1	0	24	11	0	0	0	0	0	0	0	0	0	0	0	0	0	3	0	1	0	1	0	0	3	0	0	0	0	1	0	0	0
2022-05-25	0	3	0	25	13	0	1	0	0	0	0	0	0	0	0	0	0	0	0	0	1	0	2	0	0	2	0	0	0	0	0	0	0	0
2022-05-26	0	2	0	23	8	0	0	0	0	0	0	0	0	0	0	0	0	0	4	0	1	0	1	0	0	4	0	0	0	0	1	1	1	0
2022-05-27	0	0	0	20	16	0	1	0	0	0	0	0	0	0	0	0	0	0	5	0	0	0	4	0	0	1	0	0	0	0	0	0	0	0
2022-05-28	0	1	0	20	17	0	0	0	0	0	0	0	0	0	0	0	0	0	3	0	0	0	1	0	0	3	0	0	0	1	0	0	0	0
2022-05-29	0	0	0	24	5	0	0	0	0	0	0	0	0	0	0	0	0	0	2	0	0	0	0	0	0	0	0	0	0	0	0	0	0	0
2022-05-30	0	1	0	33	30	0	0	0	0	0	0	0	0	0	0	0	0	1	1	0	0	0	1	0	0	4	0	1	0	0	0	0	0	0
2022-05-31	0	3	0	30	8	0	0	0	0	0	0	0	0	0	0	0	0	0	5	0	1	0	1	1	0	2	0	0	0	0	1	0	0	0
2022-06-01	0	0	0	26	32	0	0	0	0	0	0	0	0	0	0	0	0	0	5	0	0	0	3	0	0	2	0	2	0	0	0	0	0	0
2022-06-02	0	1	0	39	23	0	0	1	0	0	0	0	0	0	0	0	0	0	6	0	0	0	1	0	0	0	0	0	0	0	1	0	0	0
2022-06-03	0	0	0	12	6	0	0	0	0	0	0	0	0	0	0	0	0	0	3	0	0	0	0	0	0	0	0	1	0	0	0	0	0	0
2022-06-04	0	2	0	25	13	0	0	0	0	0	0	0	0	0	0	0	0	0	3	0	0	0	1	0	0	2	0	0	0	0	1	0	0	0
2022-06-05	0	0	0	37	8	0	0	0	0	0	0	0	0	0	0	0	0	0	2	0	0	0	0	0	0	1	0	1	0	0	0	0	0	1
2022-06-06	0	7	0	47	31	0	1	1	0	0	0	0	0	0	0	1	0	0	0	0	0	0	4	0	0	2	0	0	0	0	1	0	0	0
2022-06-07	0	0	0	42	25	0	0	0	0	0	0	0	0	0	0	0	0	0	3	0	0	0	1	0	0	2	0	0	0	0	0	0	0	0
2022-06-08	0	1	0	57	6	0	0	0	0	0	0	0	0	0	0	0	0	0	4	0	0	0	1	1	0	3	0	0	0	0	1	0	0	0
2022-06-09	0	1	0	48	16	0	0	0	0	0	0	0	0	0	0	0	0	0	2	0	1	0	3	0	0	3	0	0	0	0	0	0	0	1
2022-06-10	0	2	0	50	22	0	1	0	0	0	0	0	0	0	0	0	0	0	2	0	1	0	3	0	0	5	0	0	0	0	1	0	1	0
2022-06-11	0	3	0	52	12	0	1	0	0	0	0	0	0	0	0	0	0	0	8	0	1	0	0	0	0	0	0	0	1	0	0	0	0	0
2022-06-12	0	0	0	56	2	0	0	0	0	0	0	0	0	0	0	0	0	0	4	0	0	0	0	0	0	0	0	0	0	0	0	0	0	0
2022-06-13	0	0	0	95	35	0	1	0	0	0	0	0	0	0	0	0	0	0	3	0	3	0	4	0	0	3	0	3	0	0	1	0	0	0
2022-06-14	0	4	0	68	32	0	0	1	0	0	0	0	0	1	0	0	0	0	2	0	1	0	2	0	0	0	0	1	0	1	0	0	0	0
2022-06-15	0	1	0	84	22	0	0	0	0	0	0	0	0	0	0	0	0	0	1	0	1	0	2	0	0	1	0	0	0	0	0	0	0	0
2022-06-16	0	1	0	72	22	0	1	0	0	0	0	0	0	0	0	0	0	0	2	0	1	0	3	0	0	0	0	1	0	0	0	0	0	0
2022-06-17	0	4	0	71	24	0	0	0	0	0	0	0	0	0	0	0	0	0	1	0	2	0	3	0	0	3	0	0	0	1	1	0	0	0
2022-06-18	0	0	0	62	20	0	0	0	0	0	0	0	0	0	0	0	0	0	2	0	0	0	1	0	0	2	0	0	0	0	0	0	0	0
2022-06-19	0	0	0	68	9	0	0	0	0	0	0	0	0	1	0	0	0	0	0	0	0	0	0	0	0	0	0	0	0	0	0	0	0	0
2022-06-20	0	7	0	79	22	0	1	0	0	0	0	0	0	1	0	1	0	0	1	0	1	0	2	0	0	2	0	0	0	0	0	0	0	0
2022-06-21	0	6	0	84	25	0	0	0	0	0	0	0	0	0	0	1	0	0	0	0	0	0	1	0	0	1	0	1	0	0	0	0	1	0
2022-06-22	0	3	0	56	22	0	0	0	0	0	0	0	0	0	0	0	0	0	2	0	1	0	0	0	0	1	0	0	0	0	1	0	0	0
2022-06-23	0	5	0	41	20	0	0	0	0	0	0	0	0	0	0	0	0	0	3	0	2	0	0	0	0	0	0	1	0	1	0	0	0	0
2022-06-24	0	4	0	62	15	0	0	0	0	0	0	0	0	0	0	1	0	0	1	0	1	0	0	0	0	0	0	1	0	0	0	0	0	0
2022-06-25	0	3	0	45	21	0	0	0	0	0	0	0	0	0	0	0	0	0	6	0	0	0	3	0	0	1	0	2	0	0	0	0	0	0
2022-06-26	0	1	0	37	12	0	1	0	0	0	0	0	0	1	0	0	0	0	3	0	0	0	0	0	0	0	0	0	0	0	0	0	0	0
2022-06-27	0	6	0	43	23	0	1	0	0	0	0	0	0	2	0	0	0	0	1	0	2	0	3	0	0	2	0	1	0	0	0	0	0	0
2022-06-28	0	4	0	25	16	0	0	0	0	0	0	0	0	1	0	0	0	0	6	0	0	0	2	0	0	2	0	0	0	0	0	0	0	0
2022-06-29	0	1	0	31	18	0	0	0	0	0	0	0	0	0	0	0	0	0	9	0	1	0	3	0	0	1	0	0	0	1	0	0	0	0
2022-06-30	0	3	0	32	13	0	0	0	0	0	0	0	0	0	0	0	0	0	2	0	0	0	2	0	0	2	0	2	0	0	0	0	0	0
2022-07-01	0	4	0	27	14	0	0	1	0	0	0	0	0	0	0	0	0	0	3	0	0	0	1	0	0	1	0	0	0	0	0	0	0	0
2022-07-02	0	4	0	14	3	0	0	0	0	0	0	0	0	0	0	0	0	0	3	0	0	0	0	0	0	0	0	0	0	0	0	0	0	0
2022-07-03	0	0	0	9	10	0	0	0	0	0	0	0	0	0	0	0	0	0	3	0	0	0	0	0	0	0	0	0	0	0	0	0	0	0
2022-07-04	0	3	0	32	15	0	0	0	0	0	0	0	0	0	0	0	0	0	0	0	0	0	4	0	0	4	0	0	0	0	1	0	0	0
2022-07-05	0	4	0	25	9	0	0	0	0	0	0	0	0	0	0	1	0	0	2	0	1	0	1	0	0	3	0	0	0	0	1	0	0	0
2022-07-06	0	0	0	23	9	0	0	0	0	0	0	0	0	0	0	0	0	0	1	0	0	0	0	0	0	0	0	0	0	0	0	0	0	0
2022-07-07	0	0	0	31	8	0	0	1	0	0	0	0	0	0	0	0	0	0	2	0	3	0	1	0	0	3	0	0	0	1	1	0	0	0
2022-07-08	0	2	0	20	7	0	0	0	0	0	0	0	0	0	0	0	0	0	2	0	0	0	4	0	0	1	0	1	0	0	1	0	0	0
2022-07-09	0	2	0	16	9	0	1	0	0	0	0	0	0	0	0	0	0	0	5	0	0	0	1	0	0	1	0	0	0	0	0	0	0	0
2022-07-10	0	0	0	8	1	0	0	0	0	0	0	0	0	0	0	0	0	0	3	0	0	0	0	0	0	0	0	0	0	0	0	0	0	0
2022-07-11	0	1	0	28	8	0	0	0	0	0	0	0	0	0	0	0	0	0	0	0	5	0	3	0	0	3	0	0	0	0	0	0	0	0
2022-07-12	0	2	0	12	10	0	1	0	0	0	0	0	0	1	0	0	0	0	1	0	2	0	1	0	0	4	0	0	0	0	1	0	0	0
2022-07-13	0	2	0	7	8	0	0	0	0	0	0	0	0	0	0	1	0	0	1	0	0	0	2	0	0	2	0	0	0	0	0	0	0	1
2022-07-14	0	1	0	11	3	0	1	0	0	0	0	0	0	0	0	1	0	0	1	0	1	0	4	0	0	2	0	0	1	1	1	0	0	0
2022-07-15	0	1	0	20	9	0	2	0	0	0	0	0	0	0	0	0	0	0	2	0	1	0	1	0	0	1	0	1	0	0	0	0	0	0
2022-07-16	0	2	0	12	7	0	0	0	0	0	0	0	0	0	0	0	0	0	3	0	0	0	1	0	0	1	0	0	0	0	0	0	0	0
2022-07-17	0	1	0	4	2	0	0	0	0	0	0	0	0	0	0	0	0	0	2	0	0	0	0	0	0	0	0	1	0	0	0	0	0	0
2022-07-18	0	3	0	11	5	0	0	0	0	0	0	0	0	1	0	0	0	0	0	0	5	0	2	0	0	4	0	0	0	0	1	0	0	0
2022-07-19	0	2	0	21	4	0	0	0	0	0	0	0	0	0	0	0	0	0	2	0	0	0	3	0	0	2	0	0	0	0	2	0	0	0
2022-07-20	0	0	0	9	4	0	0	0	0	0	0	0	0	0	0	0	0	0	0	0	3	0	2	0	0	0	0	0	0	0	0	0	0	0
2022-07-21	0	0	0	17	6	0	0	0	0	0	0	0	0	0	0	0	0	0	1	0	0	0	1	0	0	2	0	0	0	0	0	0	0	0
2022-07-22	0	1	0	14	4	0	0	0	0	0	0	0	0	0	0	0	0	0	2	0	3	0	0	0	0	0	0	0	0	0	0	0	0	0
2022-07-23	0	1	0	11	5	0	0	0	0	0	0	0	0	0	0	0	0	0	1	0	0	0	1	0	0	0	0	0	0	0	0	0	0	0
2022-07-24	0	0	0	7	1	0	0	0	0	0	0	0	0	0	0	0	0	0	1	0	0	0	0	0	0	1	0	0	0	0	0	0	0	0
2022-07-25	0	2	0	19	3	0	0	0	0	0	0	0	0	0	0	0	0	0	0	0	1	0	2	0	0	1	0	0	0	0	0	0	0	0
2022-07-26	0	1	0	9	7	0	2	0	0	0	0	0	1	0	0	0	0	0	0	0	0	0	4	0	0	1	0	0	0	0	0	0	0	0
2022-07-27	0	0	0	9	5	0	0	0	0	0	0	0	0	0	0	0	0	0	3	0	0	0	3	0	0	1	0	0	0	0	1	0	0	0
2022-07-28	0	1	0	4	1	0	0	0	0	0	0	0	0	0	0	0	0	0	2	0	2	0	2	0	0	2	0	0	0	1	0	0	0	0
2022-07-29	0	0	0	7	7	0	1	0	0	0	0	0	0	0	0	0	0	0	1	0	1	0	4	0	0	2	0	0	0	0	0	0	0	0
2022-07-30	0	1	0	9	8	0	0	1	0	0	0	0	0	0	0	0	0	0	9	0	2	0	0	0	0	1	0	0	0	0	0	0	1	0
2022-07-31	0	1	0	12	5	0	0	0	0	0	0	0	0	0	0	0	0	0	1	0	0	0	0	0	0	0	0	0	0	0	0	0	0	0
2022-08-01	0	1	0	15	3	0	0	0	0	0	0	0	0	0	0	0	0	0	1	0	1	0	2	1	0	2	0	0	1	0	0	0	0	0
2022-08-02	0	0	0	16	11	0	0	0	0	0	0	0	0	0	0	0	0	0	5	0	0	0	0	0	0	5	0	0	0	0	0	0	0	0
2022-08-03	0	3	0	19	6	0	0	0	0	0	0	0	0	0	0	0	0	0	1	0	1	0	0	0	0	3	0	1	0	0	1	0	0	0
2022-08-04	0	0	0	17	2	0	1	0	0	0	0	0	0	0	0	0	0	0	4	0	0	0	5	0	0	2	0	0	0	0	0	0	0	0
2022-08-05	0	0	0	14	5	0	0	0	0	0	0	0	0	1	0	0	0	0	1	0	1	0	2	0	0	3	0	0	0	0	0	0	0	0
2022-08-06	0	1	0	9	6	0	0	0	0	0	0	0	0	0	0	0	0	0	0	0	2	0	0	0	0	1	0	1	0	0	0	0	0	0
2022-08-07	0	1	0	9	3	0	0	0	0	0	0	0	0	0	0	0	0	0	0	0	0	0	0	0	0	1	0	0	0	0	0	0	0	0
2022-08-08	0	1	0	27	5	0	0	0	0	0	0	0	0	0	0	1	0	0	1	0	1	0	2	0	0	2	0	2	0	0	1	0	0	1
2022-08-09	0	0	0	13	4	0	1	0	0	0	0	0	0	0	0	0	0	0	5	0	4	0	3	0	0	2	0	0	0	0	0	0	0	0
2022-08-10	0	1	0	10	2	0	1	0	0	0	0	0	0	0	0	0	0	0	0	0	1	0	1	0	0	2	0	0	0	0	0	0	1	1
2022-08-11	0	1	0	7	8	0	2	0	0	0	0	0	0	0	0	0	0	0	3	0	0	0	3	0	0	3	0	1	0	0	0	0	0	0
2022-08-12	0	0	0	7	6	0	0	0	0	0	0	0	0	0	0	0	0	0	1	0	0	0	2	1	0	3	0	0	1	0	0	0	0	0
2022-08-13	0	0	0	13	4	0	0	0	0	0	0	0	0	0	0	0	0	0	4	0	0	0	0	0	0	4	0	0	0	0	0	0	0	0
2022-08-14	0	0	0	3	1	0	0	0	0	0	0	0	0	0	0	0	0	0	4	0	0	0	0	0	0	0	0	0	0	0	0	0	0	0
2022-08-15	0	4	0	16	6	0	0	0	0	0	0	0	0	1	0	0	0	0	0	0	4	0	3	0	0	7	0	1	0	0	0	0	0	0
2022-08-16	0	2	0	19	4	0	1	0	0	0	0	0	0	0	0	0	0	0	2	0	0	0	4	0	0	0	0	0	0	0	0	0	0	0
2022-08-17	0	0	0	9	6	0	1	0	0	0	0	0	0	0	0	0	0	0	6	0	3	0	3	1	0	1	0	0	0	0	0	0	0	0
2022-08-18	0	2	0	9	9	0	1	0	0	0	0	0	0	0	0	0	0	0	5	0	2	0	4	1	0	0	0	0	0	0	0	0	0	0
2022-08-19	0	2	0	17	4	0	0	0	0	0	0	0	0	0	0	0	0	0	5	0	1	0	1	1	0	2	0	0	0	0	1	0	0	0
2022-08-20	0	0	0	16	9	0	1	0	0	0	0	0	0	0	0	1	0	0	1	0	1	0	2	0	0	1	0	0	0	0	1	0	0	1
2022-08-21	0	0	0	7	5	0	0	0	0	0	0	0	0	0	0	0	0	0	14	0	0	0	0	0	0	0	0	0	0	0	0	0	0	0
2022-08-22	0	2	0	20	10	0	1	0	0	0	0	0	0	0	0	0	0	0	125	0	3	0	2	1	0	1	0	0	0	0	0	0	0	0
2022-08-23	0	3	0	20	9	0	0	0	0	0	0	0	0	1	0	0	0	0	8	0	3	0	2	0	0	0	0	1	0	0	1	0	0	0
2022-08-24	0	1	0	28	6	0	1	0	0	0	0	0	0	0	0	0	0	0	1	0	0	0	1	0	0	1	0	0	0	0	0	0	0	0
2022-08-25	0	2	0	22	5	0	1	0	0	0	0	0	0	0	0	0	0	0	113	0	1	0	4	0	0	1	0	0	0	0	0	0	0	0
2022-08-26	0	1	0	36	8	0	0	0	0	0	0	0	0	0	0	0	0	0	25	0	1	0	3	0	0	0	0	0	0	0	0	0	0	0
2022-08-27	0	0	0	18	4	0	1	0	0	0	0	0	0	0	0	0	0	0	4	0	0	0	1	0	0	1	0	1	0	0	0	0	0	0
2022-08-28	0	0	0	12	1	0	0	0	0	0	0	0	0	0	0	0	0	0	28	0	0	0	0	0	0	0	0	0	0	0	0	0	0	0
2022-08-29	0	0	0	26	7	0	0	0	0	0	0	0	0	0	0	0	0	0	11	0	1	0	2	0	0	1	0	0	0	0	0	0	0	0
2022-08-30	0	1	0	12	4	0	0	0	0	0	0	0	0	0	0	0	0	0	8	0	1	0	3	0	0	2	0	1	0	0	0	0	0	0
2022-08-31	0	2	0	21	7	0	1	0	0	0	0	0	0	0	0	0	0	0	2	0	0	0	2	0	0	3	0	1	0	0	1	0	0	0
2022-09-01	0	1	0	15	5	0	1	0	0	0	0	0	0	1	0	0	0	0	9	0	0	0	0	0	0	0	0	0	0	0	0	0	0	0
2022-09-02	0	2	0	21	4	0	1	0	0	0	0	0	0	0	0	0	0	0	12	0	0	0	3	0	0	0	0	0	0	0	1	0	1	0
2022-09-03	0	0	0	8	6	0	0	0	0	0	0	0	0	0	0	0	0	0	3	0	0	0	0	0	0	0	0	0	0	0	0	0	0	1
2022-09-04	0	0	0	11	1	0	0	0	0	0	0	0	0	0	0	0	0	0	4	0	1	0	1	0	0	0	0	0	0	0	0	0	0	0
2022-09-05	0	0	0	22	7	0	1	0	0	0	0	0	0	0	0	0	0	0	8	0	1	0	2	0	0	2	0	0	0	0	0	0	0	0
2022-09-06	0	0	0	8	12	0	0	0	0	0	0	0	0	0	0	0	0	0	11	0	0	0	1	0	0	0	0	0	0	0	0	0	0	0
2022-09-07	0	2	0	12	6	0	0	0	0	0	0	0	0	0	0	0	0	0	1	0	0	0	3	0	0	0	0	0	0	0	0	0	0	0
2022-09-08	0	0	0	22	12	0	2	0	0	0	0	0	0	0	0	0	1	0	5	0	1	0	9	0	0	0	0	1	0	0	0	0	0	0
2022-09-09	0	1	0	12	7	0	0	0	0	0	0	0	0	0	0	0	0	0	10	0	0	0	5	0	0	0	0	0	0	0	0	0	0	0
2022-09-10	0	0	0	4	2	0	0	0	0	0	0	0	0	0	0	0	0	0	7	0	0	0	1	0	0	0	0	0	0	0	0	0	0	0
2022-09-11	0	0	0	5	0	0	0	0	0	0	0	0	0	0	0	1	0	0	0	0	0	0	0	0	0	0	0	1	0	0	0	0	0	0
2022-09-12	0	0	0	33	11	0	0	0	0	0	0	0	0	0	0	2	0	0	4	0	0	0	4	0	0	0	0	2	0	0	0	0	0	0
2022-09-13	0	0	0	15	13	0	1	0	0	0	0	0	0	0	0	0	0	0	9	0	0	0	6	1	0	2	0	0	0	0	0	0	0	0
2022-09-14	0	0	0	16	9	0	0	0	0	0	0	0	0	0	0	0	0	0	12	0	0	0	6	0	0	0	0	0	0	0	0	0	0	0
2022-09-15	0	1	0	9	11	0	1	0	0	0	0	0	0	0	0	0	0	0	4	0	1	0	4	0	0	1	0	2	0	0	0	0	0	0
2022-09-16	0	0	0	20	12	0	1	0	0	0	0	0	0	0	0	0	0	0	4	0	2	0	5	2	0	2	0	0	0	0	0	0	0	0
2022-09-17	0	0	0	19	12	0	0	0	0	0	0	0	0	0	0	0	0	0	8	0	1	0	2	1	0	0	0	0	0	0	0	0	0	0
2022-09-18	0	0	0	4	4	0	0	0	0	0	0	0	0	0	0	0	0	0	6	0	0	0	1	0	0	0	0	0	0	0	0	0	0	0
2022-09-19	0	4	0	9	6	0	1	0	0	0	0	0	0	0	0	0	0	0	1	0	3	0	4	0	0	2	0	0	0	0	0	0	0	0
2022-09-20	0	0	0	14	13	0	2	0	0	0	0	0	0	1	0	0	0	0	4	0	2	0	5	0	0	3	0	0	0	1	0	0	0	0
2022-09-21	0	1	0	23	10	0	0	0	0	0	0	0	0	0	0	1	0	0	13	0	0	0	2	0	0	1	0	0	0	0	0	0	0	0
2022-09-22	0	0	0	9	10	0	0	0	0	0	0	0	0	0	0	0	0	0	10	0	1	0	3	0	0	3	0	0	0	1	1	0	0	0
2022-09-23	0	2	0	9	7	0	0	0	0	0	0	0	0	0	0	0	0	0	4	0	2	0	2	0	0	1	0	0	0	0	0	0	0	0
2022-09-24	0	0	0	16	7	0	0	0	0	0	0	0	0	0	0	0	0	0	2	0	0	0	2	0	0	0	0	0	0	0	0	0	0	0
2022-09-25	0	0	0	4	6	0	0	0	0	0	0	0	0	0	0	0	0	0	7	0	1	0	0	0	0	0	0	0	0	0	0	0	0	0
2022-09-26	0	1	0	10	9	0	0	0	0	0	0	0	0	0	0	0	0	0	6	0	1	0	4	0	0	3	0	1	0	0	0	0	0	0
2022-09-27	0	2	0	14	10	0	0	0	0	0	0	0	0	0	0	1	0	0	4	0	2	0	8	0	0	1	0	0	0	0	0	0	0	0
2022-09-28	0	0	0	11	3	0	2	0	0	0	0	0	0	0	0	0	0	0	4	0	1	0	5	0	0	6	0	0	0	0	0	0	0	0
2022-09-29	0	5	0	16	10	0	0	0	0	0	0	0	0	0	0	0	0	0	8	0	1	0	3	1	0	1	0	2	0	0	0	0	0	0
2022-09-30	0	1	0	11	10	0	0	0	0	0	0	0	0	0	0	0	0	0	15	0	1	0	5	0	0	4	0	0	0	0	0	0	0	0
2022-10-01	0	0	0	3	4	0	0	0	0	0	0	0	0	0	0	0	0	0	4	0	0	0	0	0	0	0	0	0	0	0	0	0	0	0
2022-10-02	0	1	0	11	11	0	0	0	0	0	0	0	0	0	0	0	0	0	1	0	0	0	2	0	0	0	0	0	0	0	1	0	0	0
2022-10-03	0	1	0	33	3	0	0	0	0	0	0	0	0	0	0	0	0	0	12	0	0	0	3	0	0	0	0	0	0	0	0	0	0	0
2022-10-04	0	5	0	9	0	0	0	0	0	0	0	0	0	0	0	0	0	0	8	0	0	0	1	0	0	1	0	0	0	0	0	0	0	0
2022-10-05	0	0	0	15	4	0	0	0	0	0	0	0	0	1	0	0	0	0	2	0	0	0	0	0	0	0	0	0	0	0	0	0	0	0
2022-10-06	0	0	0	28	5	0	0	0	0	0	0	0	0	0	0	0	0	0	3	0	0	0	1	0	0	0	0	0	0	0	0	0	0	0
2022-10-07	0	0	0	10	10	0	0	0	0	0	0	0	0	0	0	0	0	0	12	0	2	0	4	0	0	3	0	0	0	0	2	0	0	0
2022-10-08	0	8	0	12	8	0	1	0	0	0	0	0	0	0	0	0	0	0	9	0	1	0	1	0	0	3	0	1	0	0	1	0	0	0
2022-10-09	0	0	0	11	8	0	0	0	0	0	0	0	0	0	0	1	0	0	3	0	1	0	1	0	0	1	0	2	0	0	0	0	0	0
2022-10-10	0	1	0	43	9	0	0	0	0	0	0	0	0	0	0	0	0	0	4	0	0	0	5	0	0	1	0	1	1	0	0	0	0	0
2022-10-11	0	0	0	6	9	0	1	0	0	0	0	0	0	0	0	0	0	0	9	0	0	0	4	0	0	0	0	1	0	0	0	0	0	0
2022-10-12	0	1	0	11	8	0	0	0	0	0	0	0	0	1	0	1	0	0	12	0	0	0	5	0	0	3	0	0	0	0	1	0	0	1
2022-10-13	0	1	0	15	9	0	0	0	0	0	0	0	0	0	0	0	0	0	0	0	0	0	5	0	0	2	0	0	0	0	0	0	0	0
2022-10-14	0	0	0	14	8	0	0	0	0	0	0	0	0	1	0	0	0	0	1	0	2	0	5	0	0	0	0	0	0	0	0	0	0	0
2022-10-15	0	0	0	5	5	0	0	0	0	0	0	0	0	1	0	0	0	0	9	0	0	0	2	0	0	0	0	0	0	0	0	0	0	0
2022-10-16	0	5	0	5	0	0	0	0	0	0	0	0	0	0	0	0	0	0	5	0	0	0	1	0	0	0	0	0	0	0	0	0	0	0
2022-10-17	0	4	0	7	18	0	0	0	0	0	0	0	0	1	0	0	0	0	2	0	0	0	4	0	0	5	0	1	0	0	0	0	0	0
2022-10-18	0	0	0	23	5	0	1	0	0	0	0	0	0	0	0	0	0	0	1	0	1	0	6	0	0	2	0	0	0	0	0	0	0	0
2022-10-19	0	2	0	14	4	0	0	0	0	0	0	0	0	0	0	0	0	0	6	0	0	0	5	1	0	0	0	0	0	0	0	0	0	0
2022-10-20	0	0	0	10	4	0	1	0	0	0	0	0	0	0	0	0	0	0	5	0	1	0	2	0	0	1	0	0	0	0	0	0	0	0
2022-10-21	0	4	0	12	3	0	0	0	0	0	0	0	0	0	0	0	0	0	2	0	0	0	2	0	0	0	0	0	0	0	0	0	0	0
2022-10-22	0	0	0	14	11	0	0	0	0	0	0	0	0	1	0	0	0	0	4	0	0	0	3	0	0	0	0	0	0	0	0	0	0	0
2022-10-23	0	0	0	11	9	0	0	0	0	0	0	0	0	0	0	0	0	0	9	0	0	0	0	0	0	0	0	0	0	0	0	0	0	0
2022-10-24	0	1	0	15	11	0	1	0	0	0	0	0	0	0	0	1	0	0	4	0	0	0	4	0	0	2	0	2	0	0	1	0	0	0
2022-10-25	0	0	0	16	7	0	0	0	0	0	0	0	0	0	0	0	0	0	5	0	0	0	7	0	0	1	0	0	0	0	0	0	0	0
2022-10-26	0	1	0	10	8	0	0	0	0	0	0	0	0	0	0	0	0	0	1	0	1	0	1	1	0	3	0	1	0	0	0	0	0	0
2022-10-27	0	0	0	19	13	0	0	0	0	0	0	0	0	0	0	0	0	0	15	0	1	0	3	0	0	0	0	0	0	0	0	0	0	0
2022-10-28	0	0	0	10	7	0	0	0	0	0	0	0	0	0	0	0	0	0	9	0	0	0	0	0	0	0	0	0	0	0	1	0	0	1
2022-10-29	0	1	0	11	15	0	0	0	0	0	0	0	0	0	0	0	0	0	1	0	0	0	3	0	0	0	0	0	0	0	0	0	0	0
2022-10-30	0	0	0	4	4	0	0	0	0	0	0	0	0	0	0	0	0	0	5	0	0	0	1	0	0	0	0	0	0	0	0	0	0	0
2022-10-31	0	5	0	23	13	0	1	0	0	0	0	0	0	0	0	0	0	0	9	0	0	0	0	0	0	4	0	0	0	0	0	0	0	0
2022-11-01	0	3	0	4	6	0	0	0	0	0	0	0	0	0	0	0	0	0	3	0	2	0	2	0	0	2	0	1	0	0	0	0	0	0
2022-11-02	0	0	0	13	14	0	0	0	0	0	0	0	0	0	0	0	0	0	4	0	0	0	0	0	0	1	0	0	0	0	0	0	0	0
2022-11-03	0	0	0	22	9	0	0	0	0	0	0	0	0	0	0	0	0	0	6	0	0	0	5	0	0	1	0	0	0	0	0	0	0	0
2022-11-04	0	1	0	22	10	0	0	0	0	0	0	0	0	0	0	1	0	0	2	0	0	0	4	0	0	0	0	0	0	0	1	0	0	0
2022-11-05	0	0	0	9	1	0	0	0	0	0	0	0	0	0	0	0	0	0	2	0	0	0	0	0	0	0	0	0	0	0	0	0	0	2
2022-11-06	0	0	0	2	2	0	0	0	0	0	0	0	0	0	0	0	0	0	1	0	0	0	0	0	0	0	0	0	0	0	0	0	0	0
2022-11-07	0	1	0	11	16	0	0	0	0	0	0	0	0	1	0	0	0	0	0	0	2	0	3	1	0	1	0	0	0	0	1	0	0	0
2022-11-08	0	1	0	9	11	0	2	0	0	0	0	0	0	0	0	0	0	0	6	0	0	0	1	0	0	2	0	0	0	0	0	0	0	0
2022-11-09	0	3	0	5	10	0	1	0	0	0	0	0	0	0	0	1	0	0	4	0	0	0	0	0	0	1	0	1	0	0	1	0	0	0
2022-11-10	0	2	0	15	12	0	0	0	0	0	0	0	0	0	0	0	0	0	0	0	3	0	5	0	0	2	0	1	0	0	0	0	0	0
2022-11-11	0	0	0	8	13	0	0	0	0	0	0	0	0	0	0	1	0	0	2	0	0	0	10	0	0	3	0	0	0	0	2	0	0	0
2022-11-12	0	0	0	4	4	0	0	0	0	0	0	0	0	0	0	0	0	0	3	0	2	0	0	0	0	0	0	0	0	0	0	0	0	0
2022-11-13	0	0	0	8	3	0	0	0	0	0	0	0	0	0	0	0	0	0	2	0	0	0	0	0	0	0	0	0	0	0	0	0	0	0
2022-11-14	0	2	0	5	8	0	2	0	0	0	0	0	0	0	0	0	0	0	4	0	0	0	7	0	0	1	0	0	0	0	2	0	0	0
2022-11-15	0	1	0	10	20	0	0	0	0	0	0	0	0	0	0	0	0	0	6	0	0	0	3	0	0	1	0	0	0	0	0	0	0	0
2022-11-16	0	0	0	7	12	0	2	0	0	0	0	0	0	0	0	1	0	0	12	0	0	0	1	0	0	3	0	0	0	0	3	0	0	0
2022-11-17	0	4	0	16	10	0	1	0	0	0	0	0	0	0	0	0	0	0	7	0	1	0	3	0	0	0	0	0	0	0	0	0	0	0
2022-11-18	0	0	0	5	11	0	1	0	0	0	0	0	0	0	0	0	0	0	5	0	1	0	13	1	0	0	0	0	0	0	0	0	0	0
2022-11-19	0	0	0	9	9	0	0	0	0	0	0	0	0	0	0	0	0	0	5	0	0	0	2	0	0	0	0	0	1	0	0	0	0	0
2022-11-20	0	0	0	10	7	0	0	0	0	0	0	0	0	0	0	0	0	0	11	0	0	0	1	0	0	0	0	0	0	0	0	0	0	0
2022-11-21	0	2	0	11	20	0	0	0	0	0	0	0	0	0	0	1	0	0	0	0	2	0	7	0	0	2	0	0	0	0	1	0	0	0
2022-11-22	0	2	0	7	7	0	1	0	0	0	0	0	0	0	0	1	0	0	3	0	2	0	9	0	0	2	0	0	0	0	1	0	0	0
2022-11-23	0	0	0	12	6	0	0	0	0	0	0	0	0	0	0	0	0	0	4	0	0	0	8	0	0	0	0	0	0	0	1	0	0	0
2022-11-24	0	3	0	6	7	0	1	0	0	0	0	0	0	0	0	0	0	0	3	0	0	0	4	1	0	3	0	0	0	0	1	0	0	0
2022-11-25	0	2	0	10	8	0	0	0	0	0	0	0	0	0	0	0	0	0	1	0	2	0	5	0	0	6	0	0	0	0	0	0	0	0
2022-11-26	0	0	0	14	8	0	0	0	0	0	0	0	0	0	0	0	0	0	1	0	1	0	2	1	0	1	0	1	0	0	3	0	0	0
2022-11-27	0	0	0	1	3	0	0	0	0	0	0	0	0	0	0	0	0	0	7	0	0	0	1	0	0	0	0	0	0	0	0	0	0	0
2022-11-28	0	0	0	9	7	0	0	0	0	0	0	0	0	0	0	0	0	0	2	0	1	0	8	0	0	0	0	0	0	0	3	0	0	0
2022-11-29	0	4	0	5	8	0	1	0	0	0	0	0	0	0	0	0	0	0	3	0	0	0	2	0	0	1	0	1	0	0	0	0	0	0
2022-11-30	0	0	0	2	13	0	0	0	0	0	0	0	0	0	0	0	0	0	1	0	0	0	1	0	0	1	0	0	0	0	1	0	0	0
2022-12-01	0	0	0	8	8	0	1	0	0	0	0	0	0	0	0	0	0	0	4	0	0	0	3	0	0	3	0	1	0	0	1	0	0	0
2022-12-02	0	8	0	13	27	0	0	0	0	0	0	0	0	0	0	0	0	0	7	0	1	0	8	0	0	3	0	0	0	0	0	0	0	0
2022-12-03	0	1	0	16	5	0	0	0	0	0	0	0	0	0	0	0	0	0	11	0	0	0	3	0	0	0	0	0	0	0	0	0	0	0
2022-12-04	0	0	0	3	3	0	0	0	0	0	0	0	0	1	0	0	0	0	0	0	0	0	1	0	0	0	0	0	0	0	0	0	0	0
2022-12-05	0	3	0	5	10	0	0	0	0	0	0	0	0	0	0	0	0	0	17	0	0	0	7	0	0	0	0	0	0	0	4	0	0	0
2022-12-06	0	0	0	15	8	0	0	0	0	0	0	0	0	0	0	0	0	0	12	0	0	0	5	0	0	3	0	0	0	0	0	0	0	0
2022-12-07	0	2	0	10	19	0	0	0	0	0	0	0	0	0	0	1	0	0	8	0	0	0	6	0	0	1	0	0	0	0	1	0	0	0
2022-12-08	0	1	0	9	16	0	1	0	0	0	0	0	0	0	0	2	0	0	4	0	0	0	3	0	0	0	0	2	0	0	2	0	0	0
2022-12-09	0	3	0	11	11	0	0	0	0	0	0	0	0	1	0	0	0	0	10	0	0	0	9	0	0	4	0	1	0	0	6	0	0	0
2022-12-10	0	1	0	7	3	0	1	0	0	0	0	0	0	0	0	0	0	0	8	0	0	0	2	0	0	2	0	0	0	0	3	0	0	0
2022-12-11	0	1	0	7	1	0	0	0	0	0	0	0	0	0	0	0	0	0	0	0	0	0	1	0	0	0	0	1	0	0	0	0	0	0
2022-12-12	0	2	0	20	14	0	2	0	0	0	0	0	0	0	0	1	0	0	9	0	0	0	7	0	0	1	0	3	2	0	4	0	0	1
2022-12-13	0	2	0	53	31	0	0	0	0	0	0	0	0	0	0	0	0	0	11	0	1	0	18	0	0	3	0	0	0	0	4	0	0	0
2022-12-14	0	0	0	37	13	0	1	0	0	0	0	0	0	0	0	0	0	0	7	0	0	0	6	0	0	2	0	0	1	0	1	0	0	0
2022-12-15	0	0	0	43	10	0	0	0	0	0	0	0	0	0	0	0	0	0	4	0	0	0	5	0	0	1	0	0	0	0	1	0	0	0
2022-12-16	0	1	0	44	12	0	1	0	0	0	0	0	0	0	0	0	0	0	12	0	0	0	3	0	0	0	0	0	1	0	4	0	0	0
2022-12-17	0	1	0	77	9	0	0	0	0	0	0	0	0	0	0	0	0	0	2	0	0	0	1	0	0	0	0	1	1	0	1	0	0	0
2022-12-18	0	0	0	75	3	0	0	0	0	0	0	0	0	0	0	0	0	0	2	0	0	0	0	0	0	0	0	0	0	0	0	0	0	0
2022-12-19	0	1	0	76	17	0	0	0	0	0	0	0	0	0	0	1	0	0	20	0	0	0	5	0	0	3	0	0	0	0	3	0	0	0
2022-12-20	0	0	0	90	17	0	1	0	0	0	0	0	0	0	0	0	0	0	21	0	0	0	3	0	0	0	0	0	1	0	2	0	0	0
2022-12-21	0	0	0	152	21	0	0	0	0	0	0	0	0	0	0	1	0	0	39	0	0	0	1	0	0	1	0	2	1	0	1	0	0	0
2022-12-22	0	2	0	154	29	0	0	0	0	0	0	0	0	0	0	0	0	0	48	0	0	0	2	0	0	0	0	1	1	0	1	0	0	0
2022-12-23	0	5	0	172	38	0	0	0	0	0	0	0	0	0	0	0	0	0	46	0	0	0	1	0	0	0	0	0	3	0	0	0	0	0
2022-12-24	0	1	0	104	22	0	1	0	0	0	0	0	0	0	0	0	0	0	20	0	0	0	0	0	0	0	0	0	0	0	0	0	0	0
2022-12-25	0	0	0	76	20	0	0	0	0	0	0	0	0	0	0	0	0	0	8	0	0	0	1	0	0	0	0	0	1	0	0	0	0	0
2022-12-26	0	7	0	83	37	0	0	0	0	0	0	0	0	0	0	0	0	0	43	0	0	0	4	1	0	3	0	0	2	0	0	0	0	0
2022-12-27	0	5	0	52	18	0	0	0	0	0	0	0	0	0	0	0	0	0	24	0	0	0	0	0	0	0	0	1	1	0	0	0	0	0
2022-12-28	0	7	0	51	47	1	0	0	0	0	0	0	0	0	0	0	0	0	27	0	0	0	5	0	0	0	0	1	1	0	1	0	0	0
2022-12-29	0	14	0	29	37	0	1	0	0	0	0	0	0	0	0	0	0	0	23	0	0	0	1	0	0	1	0	0	0	0	0	0	0	0
2022-12-30	0	4	0	21	41	0	0	0	0	0	0	0	0	0	0	1	0	0	15	0	0	0	4	0	0	1	0	0	0	0	3	0	0	0
2022-12-31	0	4	0	23	30	0	0	0	0	0	0	0	0	0	0	0	0	0	10	0	0	0	0	0	0	0	0	0	0	0	2	0	0	1
2023-01-01	0	10	0	19	26	0	0	0	0	0	0	0	0	0	0	0	0	0	0	0	0	0	1	0	0	0	0	0	0	0	0	0	0	0
2023-01-02	0	8	0	6	22	0	0	0	0	0	0	0	0	0	0	0	0	0	0	0	0	0	0	0	0	0	0	0	0	0	0	0	0	0
2023-01-03	0	25	0	37	54	0	2	0	0	0	0	0	0	0	0	0	0	0	17	0	1	0	7	0	0	0	0	0	0	0	2	0	0	0
2023-01-04	0	4	0	20	31	0	0	0	0	0	0	0	0	0	0	0	0	0	6	0	0	0	6	0	0	0	0	0	1	0	5	0	0	0
2023-01-05	0	21	0	14	27	0	1	0	0	0	0	0	1	0	0	1	0	0	9	0	1	0	8	0	0	0	0	1	0	0	1	0	0	0
2023-01-06	0	24	0	12	29	0	1	0	0	0	0	0	0	0	0	0	0	0	14	0	1	0	4	0	0	0	0	0	0	0	0	0	0	0
2023-01-07	0	16	0	12	22	0	0	0	0	0	0	0	0	0	0	0	0	0	6	0	0	0	0	0	0	0	0	0	1	0	0	0	0	0
2023-01-08	0	4	0	8	9	0	0	0	0	0	0	0	0	0	0	0	0	0	1	0	0	0	2	0	0	0	0	0	0	0	0	0	0	0
2023-01-09	0	25	0	19	64	0	0	0	0	0	0	0	0	0	0	0	0	0	11	0	0	0	6	0	0	1	0	0	0	0	4	0	0	1
2023-01-10	0	23	0	15	34	0	0	0	0	0	0	0	0	0	0	1	0	0	5	0	0	0	12	0	0	0	0	0	0	0	7	0	0	0
2023-01-11	0	16	0	13	39	0	1	0	0	0	0	0	0	0	0	0	0	0	2	0	0	0	9	0	0	3	0	0	0	0	4	0	0	0
2023-01-12	0	13	0	12	27	0	0	0	0	0	0	0	0	0	0	0	0	0	3	0	0	0	5	0	0	0	0	0	0	0	2	0	0	1
2023-01-13	0	16	0	10	37	0	1	0	0	0	0	0	0	0	0	1	0	0	4	0	1	0	5	0	0	1	0	1	0	0	1	0	0	0
2023-01-14	0	7	0	11	24	0	0	0	0	0	0	0	0	0	0	0	0	0	2	0	0	0	4	0	0	0	0	0	0	0	2	0	0	0
2023-01-15	0	3	0	1	9	0	1	0	0	0	0	0	0	0	0	0	0	0	0	0	0	0	2	0	0	0	0	0	0	0	0	0	0	0
2023-01-16	0	15	0	17	34	0	0	0	0	0	0	0	0	0	0	0	0	0	6	0	1	0	4	0	0	1	0	0	0	0	2	0	0	0
2023-01-17	0	8	0	14	27	0	2	0	0	0	0	0	0	0	0	0	0	0	4	0	0	0	9	0	0	0	0	1	0	0	2	0	0	0
2023-01-18	0	5	0	9	19	0	0	0	0	0	0	0	0	0	0	0	0	0	0	0	0	0	4	0	0	1	0	0	0	0	3	0	0	0
2023-01-19	0	3	0	10	7	0	1	0	0	0	0	0	0	0	0	1	0	0	2	0	0	0	6	0	0	1	0	0	0	0	1	0	0	0
2023-01-20	0	4	0	2	15	0	0	0	0	0	0	0	0	0	0	0	0	0	1	0	0	0	3	0	0	0	0	0	0	0	1	0	0	0
2023-01-21	0	0	0	0	1	0	0	0	0	0	0	0	0	0	0	0	0	0	0	0	0	0	1	0	0	0	0	0	0	0	0	0	0	0
2023-01-22	0	1	0	0	2	0	0	0	0	0	0	0	0	0	0	0	0	0	0	0	0	0	0	0	0	0	0	0	0	0	0	0	0	0
2023-01-23	0	1	0	5	1	0	0	0	0	0	0	0	0	0	0	0	0	0	0	0	0	0	1	0	0	0	0	0	0	0	0	0	0	0
2023-01-24	0	1	0	0	2	0	0	0	0	0	0	0	0	0	0	0	0	0	0	0	0	0	0	0	0	0	0	0	0	0	0	0	0	0
2023-01-25	0	2	0	1	0	0	0	0	0	0	0	0	0	0	0	0	0	0	0	0	0	0	0	0	0	3	0	0	0	0	0	0	0	0
2023-01-26	0	0	0	1	2	0	0	0	0	0	0	0	0	0	0	0	0	0	0	0	0	0	0	0	0	0	0	0	0	0	0	0	0	0
2023-01-27	0	6	0	1	10	0	0	0	0	0	0	0	0	0	0	0	0	0	3	0	0	0	1	0	0	1	0	0	0	0	0	0	0	0
2023-01-28	0	1	0	6	10	0	0	0	0	0	0	0	0	0	0	0	0	0	6	0	1	0	5	0	0	1	0	0	0	0	1	0	0	0
2023-01-29	0	0	0	5	5	0	0	0	0	0	0	0	0	0	0	1	0	0	2	0	0	0	1	0	0	3	0	1	0	0	2	0	0	0
2023-01-30	0	1	0	3	5	0	1	0	0	0	0	0	0	0	0	0	0	0	4	0	3	0	4	0	0	0	0	0	0	0	1	0	0	0
2023-01-31	0	2	0	9	12	0	0	0	0	0	0	0	0	0	0	0	0	0	4	0	0	0	5	0	0	0	0	0	0	0	3	0	0	0
2023-02-01	0	2	0	5	8	0	1	0	0	0	0	0	0	0	0	0	0	0	2	0	0	0	2	0	0	3	0	0	0	0	2	0	0	0
2023-02-02	0	2	0	8	10	0	0	0	0	0	0	0	0	0	0	0	0	0	2	0	1	0	7	0	0	2	0	0	1	0	4	0	0	1
2023-02-03	0	4	0	3	8	0	1	0	0	0	0	0	0	0	0	0	0	0	6	0	1	0	0	0	0	2	0	0	0	0	2	0	0	0
2023-02-04	0	1	0	2	2	0	0	0	0	0	0	0	0	0	0	1	0	0	2	0	0	0	0	0	0	1	0	0	0	0	1	0	0	0
2023-02-05	0	0	0	1	0	0	0	0	0	0	0	0	0	0	0	0	0	0	1	0	0	0	0	0	0	0	0	0	0	0	1	0	0	0
2023-02-06	0	3	0	6	8	0	0	0	0	0	0	0	0	0	0	0	0	0	2	0	1	0	2	0	0	2	0	0	0	0	5	0	0	0
2023-02-07	0	4	0	10	12	0	1	0	0	0	0	0	0	0	0	0	0	0	5	0	0	0	6	0	0	3	0	0	0	0	5	0	0	0
2023-02-08	0	0	0	7	3	0	0	0	0	0	0	0	0	0	0	0	0	0	9	0	0	0	4	0	0	0	0	0	0	0	3	0	0	0
2023-02-09	0	3	0	2	9	0	0	0	0	0	0	0	0	0	0	1	0	0	5	0	0	0	7	0	0	0	0	0	0	0	2	0	0	0
2023-02-10	0	0	0	5	10	0	0	0	0	0	0	0	0	0	0	1	0	0	4	1	0	0	8	0	0	1	0	0	1	0	3	0	0	0
2023-02-11	0	0	0	2	3	0	1	0	0	0	0	0	0	0	0	0	0	0	2	0	0	0	2	0	0	0	0	0	0	0	0	0	0	0
2023-02-12	0	1	0	0	1	0	0	0	0	0	0	0	0	0	0	0	0	0	1	0	0	0	1	0	0	1	0	0	0	0	0	0	0	0
2023-02-13	0	1	0	10	8	0	1	0	0	0	0	0	0	0	0	0	0	0	2	0	0	0	12	0	0	2	0	0	0	0	2	0	0	0
2023-02-14	0	1	0	9	8	0	0	0	0	0	0	0	0	0	0	0	0	0	0	0	2	0	8	0	0	0	0	0	0	0	3	0	0	0
2023-02-15	0	2	0	11	7	0	0	0	0	0	0	0	0	0	0	0	0	0	2	0	1	0	14	0	0	3	0	0	0	0	3	0	0	0
2023-02-16	0	1	0	10	10	0	0	0	0	0	0	0	0	0	0	0	0	0	6	0	0	0	5	0	0	2	0	0	0	0	0	0	0	0
2023-02-17	0	4	0	5	4	0	3	0	0	0	0	0	0	0	0	0	0	0	2	0	2	0	4	0	0	3	0	1	0	0	2	0	0	0
2023-02-18	0	0	0	2	6	0	0	0	0	0	0	0	0	0	0	0	0	0	3	0	1	0	1	0	0	0	0	0	0	0	0	0	0	0
2023-02-19	0	0	0	2	2	0	0	0	0	0	0	0	0	0	0	0	0	0	0	0	0	0	0	0	0	1	0	1	0	0	0	0	0	0
2023-02-20	0	3	0	13	10	0	0	0	0	0	0	0	0	0	0	0	0	0	5	0	0	0	6	0	0	1	0	0	0	0	5	0	0	0
2023-02-21	0	2	0	5	7	0	1	0	0	0	0	0	0	0	0	0	0	0	9	0	0	0	13	0	0	2	0	0	0	0	2	0	0	1
2023-02-22	0	0	0	4	12	0	0	0	0	0	0	0	0	0	0	1	0	0	8	0	1	0	6	0	0	1	0	0	0	0	5	0	0	0
2023-02-23	0	2	0	8	7	0	2	0	0	0	0	0	0	0	0	0	0	0	5	0	0	0	7	0	0	2	0	0	0	0	3	0	0	0
2023-02-24	0	2	0	7	5	0	0	0	0	0	0	0	0	0	0	0	0	0	7	0	1	0	3	0	0	1	0	0	0	0	2	0	0	0
2023-02-25	0	1	0	5	5	0	0	0	0	0	0	0	0	0	0	0	0	0	0	0	0	0	0	0	0	0	0	0	0	0	1	0	0	0
2023-02-26	0	1	0	1	0	0	0	0	0	0	0	0	0	0	0	0	0	0	0	0	0	0	1	0	0	0	0	0	0	0	0	0	0	0
2023-02-27	0	5	0	7	20	0	1	0	0	0	0	0	0	0	0	0	0	0	7	0	2	0	20	2	0	2	0	0	0	0	3	0	0	0
2023-02-28	0	1	0	11	7	0	1	0	0	0	0	0	0	0	0	1	0	0	9	0	1	0	14	0	0	2	0	1	0	0	7	0	0	1
2023-03-01	0	5	0	10	7	0	0	0	0	0	0	0	0	0	0	0	0	0	7	0	0	0	1	0	0	1	0	0	0	0	3	0	0	0
2023-03-02	0	0	0	11	7	0	1	0	0	0	0	0	0	0	0	0	0	0	6	0	0	0	4	0	0	0	0	0	0	0	2	0	0	0
2023-03-03	0	6	0	12	9	0	0	0	0	0	0	0	0	0	0	0	0	0	6	0	0	0	8	0	0	2	0	0	2	0	4	0	0	1
2023-03-04	0	0	0	8	1	0	0	0	0	0	0	0	0	0	0	0	0	0	5	0	1	0	4	0	0	2	0	0	0	0	1	0	0	0
2023-03-05	0	0	0	1	2	0	0	0	0	0	0	0	0	0	0	0	0	0	0	0	0	0	1	0	0	0	0	0	0	0	0	0	0	0
2023-03-06	0	3	0	22	9	0	1	0	0	0	0	0	0	0	0	1	0	0	17	0	1	0	5	0	0	3	0	0	3	0	1	0	0	1
2023-03-07	0	2	0	15	6	0	2	0	0	0	0	0	0	0	0	0	0	0	6	0	0	0	7	0	0	5	0	1	2	0	2	0	0	0
2023-03-08	0	3	0	15	12	0	1	0	0	0	0	0	0	0	0	0	0	0	6	0	0	0	13	0	0	2	0	0	0	0	6	0	0	1
2023-03-09	0	2	0	17	12	0	0	0	0	0	0	0	0	1	0	0	0	0	7	0	0	0	1	0	0	2	0	1	1	0	1	1	0	0
2023-03-10	0	1	0	27	11	0	0	1	0	0	0	0	0	0	0	0	0	0	14	0	0	0	1	0	0	0	0	0	0	0	2	0	0	0
2023-03-11	0	0	0	15	4	0	0	0	0	0	0	0	0	0	0	0	0	0	7	0	0	0	5	0	0	2	0	0	0	0	2	0	0	0
2023-03-12	0	1	0	3	2	0	0	0	0	0	0	0	0	0	0	0	0	0	0	0	0	0	0	0	0	0	0	0	1	0	0	0	0	0
2023-03-13	0	2	0	25	12	1	0	0	0	0	0	0	0	0	0	1	0	0	12	0	1	0	10	0	0	3	0	1	1	0	7	1	0	0
2023-03-14	0	1	0	21	12	0	2	0	0	0	0	0	0	0	0	0	0	0	9	0	2	0	5	0	0	1	0	0	1	0	1	0	0	1
2023-03-15	0	1	0	17	10	0	4	0	0	0	0	0	0	0	0	1	0	0	7	0	1	0	7	0	0	3	0	1	1	0	3	0	0	0
2023-03-16	0	3	0	16	8	0	2	0	0	0	0	0	0	0	0	0	0	0	7	0	0	0	8	0	0	1	0	0	1	0	2	0	0	0
2023-03-17	0	2	0	21	9	0	1	0	0	0	0	0	0	0	0	0	0	0	8	0	0	0	2	0	0	2	0	0	1	0	2	0	0	0
2023-03-18	0	3	0	12	5	0	2	0	0	0	0	0	0	0	0	1	0	0	7	0	0	0	5	0	0	2	0	1	1	0	2	0	0	0
2023-03-19	0	1	0	2	4	0	0	0	0	0	0	0	0	0	0	0	0	0	0	0	0	0	0	0	0	0	0	0	1	0	0	0	0	0
2023-03-20	0	6	0	23	13	0	2	0	0	0	0	0	0	0	0	0	0	0	14	0	1	0	10	0	0	6	0	0	3	0	2	0	0	1
2023-03-21	0	2	0	21	13	0	1	0	0	0	0	0	0	0	0	0	0	0	13	0	0	0	2	0	0	3	0	0	0	0	5	0	0	1
2023-03-22	0	0	0	9	2	0	1	0	0	0	0	0	0	0	0	0	0	0	7	0	0	0	6	0	0	1	0	0	0	0	4	0	0	0
2023-03-23	0	1	0	11	12	0	0	0	0	0	0	0	0	0	0	0	0	0	6	0	1	0	9	1	0	4	0	0	0	0	4	0	0	0
2023-03-24	0	7	0	17	12	0	0	0	0	0	0	0	0	0	0	0	0	0	8	0	0	0	2	0	0	1	0	0	1	0	2	0	0	0
2023-03-25	0	0	0	12	3	0	1	0	0	0	0	0	0	0	0	0	0	0	5	0	1	0	1	0	0	1	0	0	0	0	1	0	0	0
2023-03-26	0	1	0	4	4	0	2	0	0	0	0	0	0	0	0	0	0	0	3	0	0	0	0	0	0	1	0	1	0	0	0	0	0	0
2023-03-27	0	1	0	20	9	0	0	0	0	0	0	0	0	0	0	0	0	0	7	0	0	0	6	0	0	1	0	0	0	0	5	0	0	1
2023-03-28	0	4	0	13	16	0	1	0	0	0	0	0	0	0	0	0	0	0	11	0	0	0	9	0	0	4	0	0	2	0	8	0	0	0
2023-03-29	0	1	0	12	6	0	2	0	0	0	0	0	0	0	0	0	0	0	7	0	1	0	2	0	0	2	0	0	2	0	2	0	0	0
2023-03-30	0	1	0	23	4	0	0	0	0	0	0	0	0	0	0	0	0	0	9	0	1	0	2	0	0	8	0	0	0	0	1	0	0	0
2023-03-31	0	1	0	17	6	0	0	0	0	0	0	0	0	0	0	0	0	0	8	0	0	0	5	0	0	3	0	1	0	0	3	0	0	0
2023-04-01	0	0	0	19	5	0	0	0	0	0	0	0	0	0	0	1	0	0	8	0	0	0	0	0	0	0	0	0	0	0	2	0	0	0
2023-04-02	0	1	0	24	2	0	0	0	0	0	0	0	0	0	0	0	0	0	1	0	0	0	0	0	0	1	0	1	1	0	0	0	0	0
2023-04-03	0	5	0	42	15	0	1	0	0	0	0	0	0	0	0	0	0	0	14	0	1	0	3	0	0	4	0	0	0	0	2	0	0	1
2023-04-04	0	0	0	41	16	0	2	0	0	0	0	0	0	0	0	1	0	0	8	0	1	0	8	0	0	4	0	0	0	0	3	0	0	1
2023-04-05	0	0	0	4	7	0	0	0	0	0	0	0	0	0	0	0	0	0	5	0	0	0	0	0	0	0	0	0	0	0	0	0	0	0
2023-04-06	0	0	0	48	7	0	3	0	0	0	0	0	0	0	0	1	0	0	12	0	1	0	5	1	0	3	0	0	2	0	5	0	0	0
2023-04-07	0	6	0	44	14	0	1	0	0	0	0	0	0	0	0	0	0	0	12	0	1	0	3	0	0	0	0	0	1	0	2	0	0	0
2023-04-08	0	1	0	24	10	0	2	0	0	0	0	0	0	0	0	0	0	0	6	0	0	0	7	1	0	0	0	1	1	0	2	0	0	0
2023-04-09	0	0	0	5	4	0	0	0	0	0	0	0	0	0	0	0	0	0	0	0	0	0	3	0	0	0	0	0	0	0	0	0	0	0
2023-04-10	0	5	0	49	18	0	0	0	0	0	0	0	0	0	0	0	0	0	18	0	1	0	8	0	0	2	0	0	0	0	5	0	0	0
2023-04-11	0	6	0	35	18	0	1	0	0	0	0	0	0	0	0	1	0	0	11	0	0	0	9	0	0	1	0	0	3	0	9	0	0	0
2023-04-12	0	4	0	29	15	0	1	0	0	0	0	0	0	0	0	1	0	0	13	0	0	0	4	0	0	6	0	0	0	0	5	0	0	0
2023-04-13	0	2	0	28	12	0	1	0	0	0	0	0	0	1	0	1	0	0	4	0	1	0	8	0	0	1	0	1	3	0	2	0	0	0
2023-04-14	0	1	0	40	11	0	0	0	0	0	0	0	0	0	0	0	0	0	8	0	1	0	0	0	0	3	0	0	0	0	2	0	1	0
2023-04-15	0	1	0	15	7	0	1	0	0	0	0	0	0	0	0	0	0	0	3	0	0	0	3	0	0	0	0	0	0	0	2	0	0	0
2023-04-16	0	0	0	11	1	0	1	0	0	0	0	0	0	0	0	0	0	0	1	0	0	0	2	0	0	0	0	0	0	0	1	0	0	0
2023-04-17	0	5	0	32	16	0	0	0	0	0	0	0	0	0	0	0	0	0	8	0	1	0	6	0	0	4	0	0	3	0	5	0	0	0
2023-04-18	0	5	0	23	9	0	4	0	0	0	0	0	0	0	0	0	0	0	6	0	2	0	3	0	0	3	0	2	1	0	5	0	0	0
2023-04-19	1	0	0	21	6	0	0	0	0	0	0	0	0	0	0	0	0	0	5	0	0	0	7	0	0	4	0	0	0	0	4	0	0	0
2023-04-20	0	3	0	19	11	0	1	0	0	0	0	0	0	1	0	1	0	0	7	0	1	0	1	0	0	2	0	1	1	0	7	0	1	0
2023-04-21	0	6	0	21	13	0	0	1	0	0	0	0	0	0	0	0	0	0	8	0	1	0	6	0	0	5	0	1	3	0	2	0	0	0
2023-04-22	0	1	0	14	9	0	0	0	0	0	0	0	0	0	0	0	0	0	7	0	1	0	1	0	0	0	0	0	0	0	0	0	0	1
2023-04-23	0	3	0	23	9	0	0	0	0	0	0	0	0	0	0	0	0	0	5	0	0	0	2	0	0	4	0	0	2	0	0	0	0	0
2023-04-24	0	3	0	33	13	0	3	0	0	0	0	0	0	0	0	0	0	0	15	0	0	0	2	0	0	5	0	1	0	0	1	0	0	0
2023-04-25	0	4	0	17	18	0	0	0	0	0	0	0	0	0	0	0	0	0	11	0	2	0	10	0	0	3	0	0	2	0	3	0	0	1
2023-04-26	0	2	0	41	16	0	1	0	0	0	0	0	0	0	0	1	0	0	6	0	2	0	3	0	0	1	0	1	1	0	1	0	0	0
2023-04-27	0	3	0	23	18	0	2	0	0	0	0	0	0	0	0	0	0	0	5	0	0	0	1	0	0	2	0	0	0	0	3	0	0	1
2023-04-28	0	3	0	35	12	0	1	0	0	0	0	0	0	0	0	0	0	0	10	0	4	0	6	0	0	2	0	1	2	0	0	0	0	0
2023-04-29	0	0	0	5	6	0	0	0	0	0	0	0	0	0	0	0	0	0	3	0	0	0	0	0	0	0	0	0	0	0	0	0	0	0
2023-04-30	0	2	0	6	6	0	0	0	0	0	0	0	0	0	0	0	0	0	0	0	0	0	1	0	0	0	0	0	0	0	2	0	0	0
2023-05-01	0	1	0	10	1	0	0	0	0	0	0	0	0	0	0	0	0	0	0	0	0	0	0	0	0	0	0	0	0	0	0	0	0	0
2023-05-02	0	1	0	5	6	0	1	0	0	0	0	0	0	0	0	0	0	0	0	0	0	0	1	0	0	0	0	0	0	0	0	0	0	0
2023-05-03	0	4	0	13	11	0	0	0	0	0	0	0	0	1	0	0	0	0	7	0	0	0	4	0	0	4	0	0	0	0	2	0	0	2
2023-05-04	0	0	0	17	23	0	1	0	0	0	0	0	0	0	0	0	0	0	8	0	1	0	4	0	0	3	0	1	0	0	4	0	0	0
2023-05-05	0	4	0	13	10	0	3	0	0	0	0	0	0	0	0	0	0	0	2	0	1	0	4	0	0	7	0	0	0	0	2	0	0	0
2023-05-06	0	0	0	23	17	0	1	0	0	0	0	0	0	0	0	1	0	0	9	0	0	0	8	0	0	4	0	1	1	0	5	0	0	0
2023-05-07	0	1	0	5	6	0	0	0	0	0	0	0	0	0	0	0	0	0	0	0	0	0	1	0	0		0	0	2	0	0	0	0	0
2023-05-08	0	4	0	17	22	0	0	0	0	0	0	0	0	0	0	0	0	0	5	0	0	0	5	0	0	1	0	1	1	0	6	0	0	0
2023-05-09	0	2	0	15	11	0	2	0	0	0	0	0	0	0	0	1	0	0	7	0	1	0	13	1	0	3	0	0	0	0	7	0	0	0
2023-05-10	0	0	0	30	14	0	0	0	0	0	0	0	0	0	0	0	0	0	9	0	0	0	4	0	0	4	0	1	0	0	2	0	0	0
2023-05-11	0	1	0	29	21	0	1	0	0	0	0	0	1	0	0	1	0	0	12	0	1	0	6	0	0	2	0	1	2	0	0	0	1	0
2023-05-12	0	2	0	18	15	0	0	0	0	0	0	0	0	0	0	0	0	0	12	0	0	0	4	0	0	1	0	0	1	0	4	0	0	0
2023-05-13	0	0	0	15	7	0	1	0	0	0	0	0	0	0	0	1	0	0	4	0	0	0	3	0	0	0	0	0	0	0	0	0	0	0
2023-05-14	0	1	0	10	1	0	0	0	0	0	0	0	0	0	0	0	0	0	0	0	0	0	0	0	0	0	0	0	0	0	1	0	0	0
2023-05-15	0	4	0	27	17	0	1	0	0	0	0	0	0	0	0	0	0	0	16	0	2	0	5	0	0	1	0	1	1	0	4	0	0	0
2023-05-16	0	3	0	23	15	0	3	0	0	0	0	0	0	0	0	0	0	0	12	0	2	0	7	0	0	2	0	1	0	0	2	0	0	0
2023-05-17	0	4	0	25	15	0	1	0	0	0	0	0	0	1	0	1	0	0	12	0	2	0	7	0	0	1	0	0	1	0	5	0	0	0
2023-05-18	0	5	0	30	15	0	1	0	0	0	0	0	0	0	0	1	0	0	9	0	2	0	3	0	0	3	0	0	1	0	2	0	0	0
2023-05-19	0	2	0	17	14	0	0	0	0	0	0	0	0	0	0	0	0	0	14	0	0	0	6	0	0	2	0	1	2	0	1	0	0	1
2023-05-20	0	0	0	15	7	0	0	0	0	0	0	0	0	0	0	0	0	0	6	0	1	0	4	0	0	1	0	0	0	0	4	0	0	0
2023-05-21	0	0	0	6	3	0	1	0	0	0	0	0	0	0	0	0	0	0	3	0	0	0	2	0	0	0	0	1	1	0	0	0	0	1
2023-05-22	0	2	0	31	23	0	1	0	0	0	0	0	0	1	0	0	0	0	13	0	1	0	7	0	0	3	0	0	0	0	2	0	0	0
2023-05-23	0	1	0	41	22	0	2	0	0	0	0	0	0	0	0	0	0	0	16	0	0	0	11	0	0	5	0	1	0	0	1	0	0	1
2023-05-24	0	3	0	34	19	0	0	0	0	0	0	0	0	0	0	0	0	0	11	0	2	0	4	0	0	5	0	0	0	0	1	0	0	1
2023-05-25	0	2	0	31	21	0	0	0	0	0	0	0	0	0	0	0	0	0	11	0	3	0	0	0	0	5	0	0	1	0	2	0	0	0
2023-05-26	0	1	0	46	19	0	1	0	0	0	0	0	0	0	0	1	0	0	17	0	0	0	3	0	0	4	0	1	2	0	2	0	0	0
2023-05-27	0	1	0	12	9	0	2	0	0	0	0	0	0	0	0	1	0	0	5	0	0	0	3	0	0	1	0	1	0	0	0	0	0	0
2023-05-28	0	1	0	10	8	0	0	0	0	0	0	0	0	0	0	0	0	0	3	0	0	0	1	0	0	0	0	0	1	0	0	0	0	1
2023-05-29	0	4	0	43	26	0	2	0	0	0	0	0	0	0	0	0	0	0	27	0	2	0	5	0	0	2	0	1	2	0	7	0	0	1
2023-05-30	0	2	0	40	20	0	0	0	0	0	0	0	0	0	0	0	0	0	10	0	2	0	5	0	0	3	0	0	0	0	2	0	0	1
2023-05-31	0	1	0	40	20	0	0	0	0	0	0	0	0	0	0	0	0	0	10	0	3	0	5	0	0	2	0	0	0	0	3	0	0	0
2023-06-01	0	0	0	17	23	0	1	0	0	0	0	0	0	0	0	0	0	0	10	0	1	0	1	0	0	4	0	1	2	0	1	0	0	0
2023-06-02	0	1	0	33	15	0	2	0	0	0	0	0	0	0	0	0	0	0	14	0	3	0	2	0	0	4	0	0	1	0	4	0	0	1
2023-06-03	0	0	0	25	4	0	2	0	0	0	0	0	0	0	0	0	0	0	13	0	0	0	3	0	0	3	0	0	2	0	2	0	0	0
2023-06-04	0	3	0	9	7	0	1	0	0	0	0	0	0	0	0	0	0	0	1	0	0	0	2	0	0	0	0	0	1	0	0	0	0	0
2023-06-05	0	0	0	32	20	0	0	0	0	0	0	0	0	1	0	0	0	0	19	0	0	0	3	0	0	2	0	0	2	0	2	0	0	0
2023-06-06	0	1	0	47	12	0	1	0	0	0	0	0	0	0	0	0	0	0	15	0	2	0	6	0	0	5	0	1	1	0	3	0	0	0
2023-06-07	0	2	0	30	15	0	1	0	0	0	0	0	0	0	0	0	0	0	11	0	1	0	6	0	0	1	0	0	0	0	6	0	0	0
2023-06-08	0	3	0	45	23	0	0	0	0	0	0	0	1	0	0	0	0	0	20	0	2	0	8	0	0	1	0	0	0	0	5	0	0	0
2023-06-09	0	3	0	33	20	0	0	0	0	0	0	0	0	0	0	0	0	0	18	0	1	0	6	0	0	2	0	0	1	0	1	0	0	1
2023-06-10	0	2	0	22	9	0	0	0	0	0	0	0	0	0	0	0	0	0	16	0	0	0	3	0	0	2	0	1	0	0	1	0	1	0
2023-06-11	0	0	0	1	7	0	0	0	0	0	0	0	0	0	0	0	0	0	1	0	0	0	1	0	0	0	0	0	0	0	1	0	0	0
2023-06-12	0	4	0	32	28	0	1	0	0	0	0	0	0	1	0	0	0	0	22	0	1	0	5	0	0	3	0	0	0	0	3	0	0	2
2023-06-13	0	7	0	30	20	0	2	0	0	0	0	0	0	0	0	1	0	0	14	0	0	0	6	0	0	2	0	0	2	0	3	0	0	0
2023-06-14	0	0	0	30	11	0	3	0	0	0	0	0	0	0	0	1	0	0	15	0	0	0	12	0	0	2	0	3	1	0	2	0	0	0
2023-06-15	0	6	0	25	13	0	0	0	0	0	0	0	0	0	0	0	0	0	9	0	0	0	2	0	0	2	0	0	1	0	1	0	0	0
2023-06-16	0	0	0	19	22	0	0	0	0	0	0	0	0	0	0	0	0	0	11	0	0	0	4	0	0	3	0	0	2	0	4	0	0	0
2023-06-17	0	1	0	25	8	1	1	0	0	0	0	0	0	0	0	0	0	0	12	0	1	0	4	0	0	2	0	0	1	0	3	0	0	0
2023-06-18	0	0	0	3	4	0	0	0	0	0	0	0	0	0	0	0	0	0	1	0	0	0	0	0	0	0	0	0	0	0	0	0	0	0
2023-06-19	0	6	0	25	14	0	1	0	0	0	0	0	0	0	0	0	0	0	17	0	1	0	6	0	0	6	0	1	2	0	3	0	1	1
2023-06-20	0	4	0	19	13	0	1	0	0	0	0	0	0	1	0	0	0	0	8	0	1	0	10	0	0	2	0	0	2	1	2	0	0	1
2023-06-21	0	2	0	30	11	0	0	0	0	0	0	0	0	0	0	1	0	0	15	0	0	0	4	0	0	2	0	0	2	0	3	0	0	1
2023-06-22	0	2	0	5	5	0	0	0	0	0	0	0	0	0	0	0	0	0	0	0	0	0	0	0	0	0	0	1	1	0	0	0	0	0
2023-06-23	0	1	0	9	3	0	0	0	0	0	0	0	0	0	0	1	0	0	1	0	0	0	1	0	0	0	0	0	0	0	0	0	0	0
2023-06-24	0	1	0	5	8	0	0	0	0	0	0	0	0	0	0	0	0	0	2	0	0	0	3	0	0	0	0	0	1	0	0	0	0	0
2023-06-25	0	0	0	29	10	0	0	0	0	0	0	0	0	0	0	1	0	0	12	0	3	0	4	0	0	2	0	0	1	0	2	0	0	1
2023-06-26	0	5	0	21	21	0	0	0	0	0	0	0	0	0	0	0	0	0	4	0	1	0	10	0	0	5	0	0	2	0	3	0	0	0
2023-06-27	0	2	0	21	11	0	0	0	0	0	0	0	0	0	0	0	0	0	10	0	0	0	3	0	0	3	0	0	3	0	3	0	0	0
2023-06-28	0	2	0	38	20	0	2	0	0	0	0	0	0	0	0	1	0	0	17	0	3	0	9	0	0	2	0	0	3	0	4	0	0	0
2023-06-29	0	1	0	16	16	0	0	0	0	0	0	0	0	0	0	0	0	0	8	0	0	0	3	0	0	1	0	1	0	0	1	0	0	1
2023-06-30	0	3	0	14	13	0	0	0	0	0	0	0	0	0	0	0	0	0	7	0	1	0	8	0	0	1	0	1	0	0	4	0	0	0

## Sheet: Yulin_inpatient
Time	Myocarditis	Pneumonia	Meibomian Gland Dysfunction (MGD)	Acute Upper Respiratory Infection (AURI)	Bronchitis	Acute Laryngitis	Chronic Obstructive Pulmonary Disease (COPD)	Trachitis	Pericarditis	Acute Respiratory Distress Syndrome (ARDS)	Hydropericardium	Meningitis	Respiratory Failure	Bronchiectasis	Encephalitis	Cardiac Failure	Hepatic Injury	Diabetic Ketoacidosis (DKA)	Pharyngitis	Pulmonary Embolism	Otitis Media	Liver Failure	Coronary Atherosclerotic Cardiopathy (CAC)	Keratitis	Astigmatism	Conjunctivitis	Erectile Dysfunction	Asthma	Migraine	Pleural Effusion	Arrhythmia	Pterygium	Cataract	Parkinson Disease
2021-01-01	0	78	0	1	8	0	13	8	0	2	0	1	31	0	11	14	0	2	0	6	2	0	13	0	0	0	0	6	0	1	2	0	1	0
2021-01-02	0	87	0	1	9	1	13	9	0	2	0	1	32	1	11	15	0	2	0	6	2	1	15	0	0	0	0	6	0	1	2	0	0	0
2021-01-03	0	79	0	1	9	1	15	9	0	2	0	1	34	2	12	16	0	2	0	7	2	1	15	1	0	0	0	6	0	1	2	0	2	0
2021-01-04	0	97	0	1	11	1	13	11	0	2	0	1	34	2	10	18	0	2	0	5	2	1	16	1	0	0	0	4	0	2	1	0	2	0
2021-01-05	1	88	0	0	11	2	12	11	0	3	0	1	34	2	11	22	0	1	0	5	2	1	15	1	0	0	0	5	0	2	1	0	3	0
2021-01-06	1	84	0	0	9	2	14	9	0	3	0	1	37	3	11	23	0	0	0	4	2	1	11	1	0	0	0	5	0	2	1	2	5	0
2021-01-07	1	86	0	0	9	2	14	9	0	3	0	1	36	3	11	27	0	0	0	4	2	1	10	1	0	0	0	5	0	2	1	3	4	0
2021-01-08	1	90	0	1	9	2	16	9	0	3	0	1	38	3	11	28	0	0	0	5	2	1	10	1	0	0	0	6	0	2	1	3	4	0
2021-01-09	1	81	0	2	10	2	14	10	0	1	0	1	31	2	9	26	0	0	0	4	2	1	8	1	0	0	0	5	0	1	2	2	3	0
2021-01-10	1	73	0	2	13	2	12	13	0	2	0	1	29	2	9	20	0	0	0	5	2	2	6	1	0	0	0	4	0	3	2	2	5	0
2021-01-11	0	67	0	2	13	1	18	13	0	2	0	1	28	2	5	23	0	0	0	5	0	2	10	1	0	0	0	4	0	3	2	0	4	0
2021-01-12	0	63	0	2	12	0	21	12	0	2	0	1	28	2	7	21	0	0	0	5	0	2	10	1	0	0	0	2	0	3	2	0	6	0
2021-01-13	0	63	0	2	14	0	20	14	0	2	0	1	26	1	7	21	0	0	0	5	0	2	12	1	0	0	0	1	0	3	2	1	4	0
2021-01-14	0	62	0	2	15	0	24	15	0	2	0	2	33	2	8	18	0	0	0	6	0	2	12	1	0	0	0	1	0	4	2	0	2	0
2021-01-15	0	72	0	2	15	0	26	15	0	2	0	2	34	2	8	26	0	0	0	6	0	2	19	1	0	0	0	1	0	4	2	0	2	0
2021-01-16	0	73	0	1	12	2	24	12	0	2	0	2	33	2	6	22	0	0	0	6	0	1	18	0	0	0	0	2	0	3	2	0	0	0
2021-01-17	0	80	0	1	11	2	22	11	0	2	0	2	34	2	5	22	0	0	0	5	0	1	15	0	0	0	0	2	0	2	1	0	0	0
2021-01-18	0	71	0	0	10	2	22	10	0	1	0	2	37	2	5	17	0	0	0	5	0	1	20	0	0	0	0	1	0	2	1	0	2	0
2021-01-19	0	69	0	0	9	2	22	9	0	1	0	2	40	2	5	16	0	0	0	4	0	1	26	0	0	0	0	2	0	2	1	0	2	0
2021-01-20	0	63	0	0	5	3	24	5	0	0	0	2	40	2	5	19	0	0	0	6	0	1	33	0	0	0	0	3	0	2	1	0	3	0
2021-01-21	0	57	0	0	4	1	22	4	0	0	0	2	37	2	4	17	0	0	0	6	2	2	25	0	0	0	0	3	0	2	1	1	3	0
2021-01-22	0	60	0	0	9	1	22	9	0	0	0	2	38	2	6	20	0	0	0	6	2	2	28	0	0	0	0	3	0	2	1	1	3	0
2021-01-23	0	63	0	0	6	1	21	6	0	0	0	2	39	2	6	19	0	0	0	6	2	2	27	0	0	0	0	3	0	2	0	0	1	0
2021-01-24	0	51	0	0	8	1	13	8	0	0	0	3	35	2	5	21	0	0	0	5	2	2	21	0	0	0	0	2	0	1	0	2	2	0
2021-01-25	0	50	0	0	7	1	9	7	0	0	0	3	35	1	4	23	0	0	0	4	1	2	20	0	0	0	0	1	0	1	0	2	2	0
2021-01-26	0	45	0	0	7	1	7	7	0	1	0	3	33	1	4	25	0	0	0	4	1	2	22	0	0	0	0	0	0	1	0	3	4	0
2021-01-27	0	43	0	0	7	1	11	7	0	1	0	3	40	1	4	24	0	0	0	4	1	2	22	0	0	0	0	0	0	2	1	3	5	0
2021-01-28	0	42	0	0	7	1	10	7	0	1	0	3	39	1	4	22	0	0	0	4	1	3	22	0	0	0	0	0	0	3	1	3	4	0
2021-01-29	0	50	0	0	7	1	10	7	0	1	0	3	41	1	4	22	0	0	0	4	1	3	34	0	0	0	0	0	0	4	1	3	4	0
2021-01-30	0	41	0	0	9	0	10	9	0	1	0	3	40	1	2	18	0	0	0	3	1	3	37	0	0	0	0	0	0	5	1	0	3	0
2021-01-31	0	37	0	0	11	0	10	11	0	1	0	2	39	1	3	16	0	0	0	3	1	2	36	0	0	0	0	0	0	5	2	5	3	0
2021-02-01	0	30	0	0	10	0	12	10	0	0	0	1	30	2	3	16	0	0	0	3	0	2	37	0	0	0	0	0	0	5	2	5	2	0
2021-02-02	0	28	0	0	11	0	12	11	0	0	0	1	30	1	2	14	0	0	0	1	1	2	32	0	0	0	0	0	0	5	2	2	0	0
2021-02-03	0	25	0	0	11	0	9	11	0	0	0	1	29	1	2	13	0	0	0	1	2	1	31	0	0	0	0	0	0	5	2	2	0	0
2021-02-04	0	25	0	0	11	0	9	11	0	0	0	1	30	1	2	13	0	0	0	1	2	1	33	0	0	0	0	0	0	6	2	2	0	0
2021-02-05	0	14	0	0	9	0	8	9	0	0	0	1	29	1	1	12	0	0	0	2	2	1	23	0	0	0	0	0	0	3	2	1	0	0
2021-02-06	0	12	0	0	5	0	5	5	0	0	0	1	24	1	3	5	0	0	0	3	2	1	11	0	0	0	0	0	0	3	2	0	0	0
2021-02-07	0	7	0	0	1	0	4	1	0	0	0	1	24	1	1	6	0	0	0	3	1	1	6	0	0	0	0	0	0	2	1	0	0	0
2021-02-08	0	4	0	0	0	0	2	0	0	0	0	0	20	0	1	5	0	0	0	3	1	1	1	0	0	0	0	1	0	3	0	0	0	0
2021-02-09	0	18	0	0	1	0	2	1	0	0	0	0	23	0	1	5	0	0	0	3	1	1	1	0	0	0	0	1	0	3	0	0	0	0
2021-02-10	0	25	0	0	1	0	2	1	0	0	0	0	29	0	2	6	0	0	0	3	1	1	1	0	0	0	0	1	0	3	0	0	0	0
2021-02-11	0	27	0	0	3	0	2	3	0	0	0	0	39	1	3	10	0	0	0	3	1	1	3	0	0	0	0	2	0	3	0	0	0	0
2021-02-12	0	33	0	0	3	0	3	3	0	0	0	0	40	1	3	13	0	0	0	3	1	1	11	0	0	0	0	2	0	4	0	0	0	0
2021-02-13	0	33	0	0	4	0	4	4	0	0	0	0	42	1	4	13	0	0	0	3	1	1	15	0	0	0	0	3	0	4	0	0	1	0
2021-02-14	0	39	0	0	5	1	4	5	0	0	0	0	43	2	4	15	0	0	0	4	1	1	21	0	0	0	0	3	0	4	0	1	1	0
2021-02-15	0	45	0	0	5	1	4	5	0	0	1	0	43	2	4	19	0	0	0	4	1	1	28	0	0	0	0	3	0	4	0	1	1	0
2021-02-16	0	39	0	0	5	1	6	5	0	0	1	0	44	3	2	20	0	0	0	5	1	1	31	0	0	0	0	3	0	4	0	1	0	0
2021-02-17	0	24	0	0	4	1	5	4	0	0	1	1	34	3	4	19	0	0	0	4	0	1	25	0	0	0	0	4	0	4	0	1	0	0
2021-02-18	0	21	0	0	4	1	5	4	0	0	1	1	31	2	3	18	0	0	0	3	0	1	18	0	0	0	0	3	0	4	0	2	3	0
2021-02-19	0	21	0	0	6	1	5	6	0	0	1	1	36	2	3	18	0	0	0	3	0	2	29	0	0	0	0	3	0	4	0	2	4	0
2021-02-20	0	19	0	0	3	1	5	3	0	0	0	1	36	4	2	21	0	0	0	2	0	2	21	0	0	0	0	2	0	4	0	2	6	0
2021-02-21	0	18	0	0	3	1	11	3	0	1	0	2	36	4	2	20	0	0	0	3	0	2	29	1	0	0	0	2	0	3	0	2	6	0
2021-02-22	0	18	0	0	2	1	12	2	0	0	0	2	36	3	3	32	0	0	0	5	0	2	32	1	0	0	0	3	0	2	0	0	8	0
2021-02-23	0	15	0	0	2	1	12	2	0	0	0	3	34	3	3	30	0	0	0	5	0	2	33	1	0	0	0	4	0	2	0	1	11	0
2021-02-24	0	18	0	1	2	2	12	2	0	0	0	3	35	2	4	29	0	0	0	4	0	2	32	1	0	0	0	4	0	2	1	1	10	0
2021-02-25	0	18	0	1	3	1	12	3	0	0	0	3	37	2	3	32	0	0	0	4	1	2	34	1	0	0	0	3	0	2	1	3	11	0
2021-02-26	0	19	0	1	4	1	16	4	0	0	0	3	41	2	3	34	0	0	0	4	1	2	44	1	0	0	0	3	0	3	1	3	11	0
2021-02-27	0	21	0	1	8	1	15	8	0	0	0	2	35	1	3	28	0	0	0	4	1	2	41	1	0	0	0	2	0	2	1	2	5	0
2021-02-28	0	22	0	1	8	0	16	8	0	0	0	2	37	2	3	30	0	0	0	4	1	2	41	0	0	0	0	2	0	1	1	0	5	0
2021-03-01	0	18	0	0	8	0	15	8	0	0	0	2	42	2	3	31	0	0	0	3	1	2	44	0	0	0	0	1	0	2	1	0	5	0
2021-03-02	0	17	0	0	8	0	10	8	0	0	0	2	40	1	4	23	0	0	0	4	1	2	40	0	0	0	0	0	0	3	1	0	5	0
2021-03-03	0	13	0	0	8	0	9	8	0	0	0	2	40	1	4	20	0	1	0	6	0	3	39	0	0	0	0	2	0	4	1	0	6	0
2021-03-04	0	13	0	0	8	0	12	8	0	0	0	2	38	1	4	21	0	1	0	5	0	3	43	0	0	0	0	2	0	4	2	0	6	0
2021-03-05	0	15	0	2	8	0	15	8	0	0	0	2	39	1	4	21	0	1	0	5	1	3	43	0	0	0	0	3	0	4	2	0	6	0
2021-03-06	0	15	0	2	5	0	20	5	0	0	0	2	36	1	3	18	0	1	0	4	1	3	35	0	0	0	0	3	0	5	2	0	4	0
2021-03-07	0	19	0	2	5	0	22	5	0	0	0	2	43	2	3	23	0	1	0	4	1	3	37	0	0	0	0	3	0	6	2	0	4	0
2021-03-08	0	20	0	3	9	0	20	9	0	0	1	3	44	3	3	21	0	1	0	4	1	3	47	0	0	0	0	2	0	6	2	0	5	0
2021-03-09	0	19	0	3	8	3	20	8	0	0	0	3	43	2	2	19	0	1	0	4	0	2	46	0	0	0	0	3	0	7	2	0	5	0
2021-03-10	0	20	0	1	5	3	21	5	0	0	0	3	36	1	2	16	0	1	0	4	0	2	41	0	0	0	0	1	0	7	1	0	3	0
2021-03-11	0	18	0	1	5	3	19	5	0	1	0	3	36	1	2	19	0	1	0	2	0	1	44	0	0	0	0	1	0	7	1	0	3	0
2021-03-12	0	20	0	1	6	3	23	6	0	1	0	3	36	2	2	22	0	1	0	3	0	1	51	0	0	0	0	2	0	10	3	0	3	0
2021-03-13	0	19	0	1	10	4	15	10	0	1	0	3	29	4	2	20	0	1	0	3	0	1	49	0	0	0	0	3	1	10	3	0	3	0
2021-03-14	0	17	0	1	10	2	15	10	0	1	0	3	31	4	4	21	0	1	0	4	0	1	44	0	0	0	0	3	1	10	3	1	4	0
2021-03-15	0	23	0	1	10	2	15	10	0	1	0	3	32	4	3	21	0	0	0	2	0	1	43	0	0	0	0	4	1	10	3	1	5	0
2021-03-16	0	24	0	1	11	2	15	11	0	1	0	3	33	4	3	25	0	1	0	2	0	1	28	0	0	0	0	3	1	10	3	1	4	0
2021-03-17	0	24	0	1	13	2	15	13	0	1	0	3	34	4	4	30	0	1	0	2	0	0	25	1	0	0	0	3	1	9	3	1	2	0
2021-03-18	0	24	0	1	14	1	15	14	0	1	0	3	42	5	4	33	0	1	0	3	0	0	33	1	0	0	0	3	1	8	3	0	3	0
2021-03-19	0	26	0	1	20	1	15	20	0	1	0	3	44	5	4	35	0	1	0	3	0	0	40	1	0	0	0	5	1	8	3	0	3	0
2021-03-20	0	24	0	1	23	2	16	23	0	2	0	3	50	5	5	39	0	2	0	3	0	0	54	1	0	0	0	5	1	9	4	0	4	0
2021-03-21	0	24	0	2	24	2	15	24	0	2	0	3	54	4	7	37	0	2	0	3	0	0	55	1	0	0	0	6	1	9	5	1	4	0
2021-03-22	0	19	0	1	22	1	13	22	0	3	0	2	53	3	7	30	0	1	0	2	0	0	47	1	0	0	0	6	1	8	3	2	3	0
2021-03-23	0	18	0	1	20	1	13	20	0	3	0	2	55	2	7	27	0	1	0	1	0	0	51	1	0	0	0	3	0	8	3	1	5	0
2021-03-24	0	19	0	1	14	1	11	14	0	2	0	2	59	3	7	21	0	1	0	1	0	1	40	1	0	0	0	3	0	5	5	0	3	0
2021-03-25	0	19	0	1	14	1	9	15	0	2	0	2	55	3	6	25	0	1	0	4	1	1	43	1	0	0	0	3	0	5	6	0	3	0
2021-03-26	0	21	0	1	14	1	13	15	0	2	0	2	59	3	7	26	0	1	0	4	1	1	50	1	0	0	0	3	0	5	6	0	3	0
2021-03-27	0	23	0	1	8	0	7	9	0	2	0	2	50	2	6	15	0	1	0	4	0	1	31	1	0	0	0	2	0	2	6	0	2	0
2021-03-28	0	30	0	0	7	0	6	8	0	2	0	2	45	3	8	25	0	0	0	3	0	1	30	1	0	0	0	2	0	3	6	1	0	0
2021-03-29	0	42	0	0	5	0	10	5	0	2	0	2	49	2	8	22	0	0	0	4	0	1	33	1	0	0	0	2	0	3	5	0	1	0
2021-03-30	0	38	0	0	2	0	8	2	0	2	0	2	49	3	8	26	0	0	0	6	0	1	43	1	0	0	0	3	0	3	7	0	1	0
2021-03-31	0	42	0	0	1	0	8	1	0	2	0	2	54	3	8	28	0	0	0	6	0	1	41	1	0	0	0	4	0	3	4	0	1	0
2021-04-01	0	42	0	0	1	0	8	1	0	2	0	3	67	3	8	29	0	0	0	7	0	1	41	2	0	0	0	4	0	3	4	0	4	0
2021-04-02	0	45	0	0	2	0	9	2	0	2	0	3	70	3	9	33	0	1	0	7	0	2	41	2	0	0	0	4	0	3	4	0	4	0
2021-04-03	0	45	0	0	2	0	9	2	0	2	0	3	71	4	9	37	0	1	0	7	0	2	58	2	0	0	0	4	0	4	4	0	4	0
2021-04-04	0	61	0	0	2	0	6	2	0	2	0	3	66	3	10	39	0	1	0	5	0	2	54	2	0	0	0	3	0	2	5	0	1	0
2021-04-05	0	42	0	1	2	0	5	2	0	2	0	3	66	3	7	31	0	1	0	5	0	2	37	1	0	0	0	3	0	2	2	0	1	0
2021-04-06	0	56	0	1	2	0	6	2	0	2	0	3	61	3	7	31	0	1	0	4	0	1	33	1	0	0	0	2	0	3	2	2	2	0
2021-04-07	0	53	0	1	3	0	2	3	0	2	0	3	60	1	8	19	0	1	0	4	0	1	33	1	0	0	0	1	0	3	2	0	1	0
2021-04-08	0	51	0	1	3	0	4	3	0	2	0	3	63	1	9	25	0	1	0	5	0	1	36	1	0	0	0	1	0	4	2	0	1	0
2021-04-09	0	54	0	3	3	0	10	3	0	2	0	3	66	2	9	27	0	1	0	5	0	1	37	1	0	0	0	1	0	4	3	0	1	0
2021-04-10	0	50	0	3	4	0	14	4	0	2	0	3	61	2	8	33	0	1	0	7	0	1	37	1	0	0	0	1	0	4	3	1	3	0
2021-04-11	0	51	0	2	4	0	14	4	0	2	0	3	56	2	7	29	0	0	0	5	1	1	43	1	0	0	0	1	0	4	2	1	3	0
2021-04-12	0	35	0	2	5	0	16	5	0	2	0	3	50	2	6	29	0	1	0	6	0	1	37	0	0	0	0	1	0	5	2	0	3	0
2021-04-13	0	33	0	0	4	0	17	4	0	2	0	2	36	2	5	28	0	1	0	7	0	1	33	0	0	0	0	0	0	6	2	0	2	0
2021-04-14	0	36	0	0	4	0	18	4	0	2	0	2	36	1	5	27	0	1	0	7	0	1	38	1	0	0	0	1	0	7	2	0	2	0
2021-04-15	0	41	0	0	4	0	22	4	0	1	0	2	34	1	5	24	0	1	0	6	2	1	38	1	0	0	0	1	0	8	4	0	2	1
2021-04-16	0	43	0	0	5	0	26	5	0	1	0	2	36	1	5	33	0	1	0	6	3	1	38	1	0	0	0	1	0	8	4	0	2	1
2021-04-17	0	39	0	1	4	0	26	4	0	1	0	2	34	1	5	32	0	1	0	6	3	1	32	1	0	0	0	1	0	8	4	0	1	1
2021-04-18	0	37	0	0	3	0	26	3	0	1	0	2	28	1	4	33	0	1	0	6	4	1	34	1	0	0	0	1	0	7	4	1	1	1
2021-04-19	0	36	0	0	3	0	20	3	0	2	0	2	27	0	4	30	0	1	0	3	4	1	44	0	0	0	0	1	0	4	3	1	1	1
2021-04-20	0	41	0	0	3	0	18	3	0	1	0	2	28	0	3	31	0	1	0	3	4	1	40	0	0	0	0	1	0	4	3	1	1	0
2021-04-21	0	36	0	0	2	0	16	2	0	1	0	2	23	0	3	31	0	1	0	2	4	0	35	0	0	0	0	1	0	4	1	0	0	0
2021-04-22	0	35	0	0	2	0	15	2	0	3	0	1	24	0	3	28	0	1	0	2	4	0	35	0	0	0	0	2	0	4	1	0	0	0
2021-04-23	0	32	0	0	2	0	12	2	0	2	0	1	19	0	2	26	0	1	0	1	4	0	31	0	0	0	0	2	0	4	1	1	0	0
2021-04-24	0	23	0	0	1	0	15	1	0	2	0	1	22	1	2	22	0	0	0	1	1	0	27	0	0	0	0	3	0	2	1	0	0	0
2021-04-25	0	25	0	0	1	0	12	1	0	2	0	0	32	2	3	21	0	0	0	0	1	0	21	0	0	0	0	3	0	2	1	0	0	0
2021-04-26	0	25	0	0	1	0	14	1	0	2	0	0	34	3	3	26	0	0	0	0	0	0	22	0	0	0	0	3	0	4	1	0	0	0
2021-04-27	0	48	0	0	5	2	19	5	0	2	0	0	32	3	10	22	0	0	0	1	0	0	29	0	0	0	0	3	0	3	1	0	0	0
2021-04-28	0	49	0	1	4	2	17	4	0	2	0	0	40	3	10	21	0	0	0	1	0	0	24	0	0	0	0	2	0	3	2	0	0	0
2021-04-29	0	52	0	1	5	3	20	5	0	2	0	0	40	3	12	21	0	0	0	2	0	0	24	1	0	0	0	3	0	3	2	0	1	0
2021-04-30	0	66	0	1	6	3	20	6	0	2	0	0	46	3	14	27	0	0	0	3	0	0	35	1	0	0	0	3	0	4	3	0	5	1
2021-05-01	0	71	0	1	7	3	21	7	0	2	0	0	51	3	16	32	0	0	0	3	0	0	43	1	0	0	0	4	0	6	4	0	6	1
2021-05-02	0	85	0	3	10	3	23	10	0	2	0	0	56	4	17	35	0	0	0	3	0	0	43	1	0	0	0	4	0	7	6	0	6	1
2021-05-03	0	88	0	3	11	3	28	11	0	2	0	0	59	4	17	37	0	0	0	3	0	0	47	1	0	0	0	4	0	8	6	0	6	1
2021-05-04	0	64	0	2	11	1	24	11	0	2	0	0	54	3	14	33	0	0	0	3	0	0	38	1	0	0	0	4	0	8	4	1	5	1
2021-05-05	1	53	0	1	12	1	23	12	0	2	0	0	53	3	11	30	0	0	0	3	0	0	27	1	0	0	0	3	0	9	3	0	2	1
2021-05-06	1	57	0	1	11	1	17	11	0	2	0	1	50	1	10	29	0	0	0	4	0	0	36	1	0	0	0	3	0	9	2	0	3	1
2021-05-07	1	65	0	3	11	2	18	11	0	2	0	1	53	1	10	44	0	0	0	4	0	0	40	1	0	0	0	3	0	10	2	0	3	1
2021-05-08	1	63	0	2	10	1	19	10	0	1	0	1	47	1	11	31	0	0	0	3	0	0	37	1	0	0	0	3	0	8	1	1	3	1
2021-05-09	1	61	0	2	6	1	16	6	0	2	0	1	53	0	6	30	0	0	0	3	1	0	43	1	0	0	0	2	0	5	1	0	2	1
2021-05-10	1	51	0	2	2	0	17	2	0	2	0	1	61	0	5	32	0	0	0	3	1	0	42	1	0	0	0	1	0	5	1	1	2	1
2021-05-11	1	44	0	0	3	0	16	3	0	2	0	1	53	0	5	28	0	0	0	3	1	0	40	1	0	0	0	2	0	5	0	0	0	1
2021-05-12	1	57	0	0	3	1	19	3	0	2	0	1	56	0	6	28	0	0	0	2	1	0	45	1	0	0	0	2	0	4	0	0	0	1
2021-05-13	1	54	0	0	3	1	20	3	0	2	0	1	60	0	8	32	0	0	0	2	1	0	54	1	0	0	0	3	0	4	0	0	0	1
2021-05-14	1	59	0	0	3	1	20	3	0	2	0	1	65	0	8	34	0	0	0	2	1	0	56	1	0	0	0	3	0	4	0	0	1	1
2021-05-15	1	46	0	0	2	1	16	2	0	2	0	1	62	0	10	28	0	0	0	1	1	0	55	1	0	0	0	3	0	4	0	0	1	1
2021-05-16	1	39	0	1	5	1	16	5	0	1	0	1	63	0	8	25	0	0	0	2	2	0	47	0	0	0	0	4	0	4	0	0	1	1
2021-05-17	1	46	0	1	11	1	11	11	0	1	0	2	60	0	11	23	0	0	0	2	2	0	39	0	0	0	0	4	0	5	0	0	1	1
2021-05-18	1	52	0	1	11	1	11	11	0	2	0	2	62	0	10	20	0	0	0	2	3	1	35	0	0	0	0	4	0	6	0	0	4	1
2021-05-19	0	51	0	1	11	0	10	11	0	2	0	2	45	1	10	21	0	0	0	2	2	1	36	0	0	0	0	3	0	3	0	0	5	1
2021-05-20	0	45	0	0	11	0	9	11	0	2	0	3	42	2	11	17	0	0	0	2	3	1	24	0	0	0	0	3	0	3	0	0	7	1
2021-05-21	0	50	0	0	11	0	9	11	0	2	0	3	50	2	11	17	0	0	0	2	3	1	26	0	0	0	0	3	0	3	0	0	7	1
2021-05-22	0	51	0	0	13	0	9	13	0	2	0	3	47	2	11	14	0	0	0	4	2	1	22	0	0	0	0	3	0	3	0	0	6	1
2021-05-23	0	68	0	1	13	0	10	13	0	2	0	3	46	2	14	17	0	0	0	4	2	1	23	0	0	0	0	2	0	3	0	1	6	1
2021-05-24	0	60	0	4	7	0	14	7	0	2	0	2	39	3	14	17	0	0	0	4	4	1	23	0	0	0	0	0	0	3	0	1	3	2
2021-05-25	0	58	0	4	7	0	12	7	0	3	0	2	44	3	12	16	0	0	0	4	4	1	21	0	0	0	0	0	0	4	0	1	1	2
2021-05-26	0	54	0	4	7	0	14	7	0	1	0	2	38	4	20	20	0	0	0	4	6	1	26	0	0	0	0	1	0	3	1	1	1	1
2021-05-27	0	54	0	4	9	0	14	9	0	1	0	2	46	4	21	25	0	0	0	4	6	1	28	0	0	0	0	1	0	3	1	3	1	1
2021-05-28	0	64	0	4	10	0	14	10	0	1	0	2	49	4	22	30	0	0	0	4	6	1	39	0	0	0	0	1	0	3	1	5	1	1
2021-05-29	0	83	0	4	11	0	16	11	0	1	0	2	48	3	20	29	0	0	0	4	6	1	39	0	0	0	0	4	0	3	1	3	1	1
2021-05-30	0	72	0	5	8	0	12	8	0	1	0	2	44	2	21	28	0	0	0	3	6	1	38	0	0	0	0	3	0	4	1	4	2	1
2021-05-31	0	59	0	2	7	0	11	7	0	1	0	2	41	2	17	25	0	0	0	2	6	1	30	0	0	0	0	3	0	4	0	3	3	1
2021-06-01	0	59	0	2	5	0	12	5	0	1	0	2	41	1	20	25	0	0	0	4	3	1	34	0	0	0	0	2	0	4	0	1	3	1
2021-06-02	0	55	0	2	6	0	12	6	0	1	0	2	46	1	21	31	0	0	0	4	3	1	30	0	0	0	0	2	0	4	0	0	2	0
2021-06-03	0	57	0	2	6	0	12	6	0	1	0	2	47	1	21	30	0	0	0	4	3	1	33	0	0	0	0	2	0	5	0	0	2	0
2021-06-04	0	57	0	3	7	0	13	7	0	1	0	2	56	1	23	35	0	0	0	4	3	1	33	0	0	0	0	3	0	5	0	0	2	0
2021-06-05	0	70	0	3	8	0	17	8	1	1	0	2	55	1	28	35	0	0	0	4	3	1	38	0	0	0	0	3	0	4	1	0	2	0
2021-06-06	0	46	0	1	4	0	23	4	1	1	0	1	52	1	28	32	0	0	0	4	4	1	32	1	0	0	0	3	0	3	0	0	0	0
2021-06-07	0	59	0	1	4	0	18	4	1	1	0	1	46	1	27	26	0	0	0	3	4	1	25	1	0	0	0	1	0	2	0	0	0	0
2021-06-08	0	52	0	5	6	0	16	6	0	1	1	1	49	1	30	26	0	0	0	2	5	1	27	1	0	0	0	3	0	2	0	0	0	0
2021-06-09	0	63	0	5	7	1	17	7	0	1	1	1	48	3	32	26	0	1	0	2	5	1	26	1	0	0	0	2	0	3	5	0	3	0
2021-06-10	0	71	0	6	9	1	17	9	0	1	1	1	50	3	36	26	0	1	0	2	5	1	26	1	0	0	0	2	0	3	5	0	3	0
2021-06-11	0	74	0	6	9	1	17	9	0	1	1	1	58	3	38	27	0	1	1	3	5	1	26	1	0	0	0	3	0	3	5	0	3	0
2021-06-12	0	84	0	8	9	1	17	9	0	1	1	1	60	3	39	30	0	1	1	3	5	1	29	1	0	1	0	3	0	3	5	0	3	0
2021-06-13	0	65	0	6	8	1	12	8	0	1	1	1	60	3	30	26	0	1	1	1	6	1	33	1	0	1	0	3	0	2	5	0	3	0
2021-06-14	0	55	0	2	11	1	11	11	0	1	1	1	54	3	21	16	0	2	0	1	7	1	28	1	0	1	0	3	0	2	1	0	0	0
2021-06-15	0	41	0	1	10	1	6	10	0	1	1	0	43	3	22	11	0	2	0	1	5	1	22	1	0	1	0	1	0	2	1	0	0	0
2021-06-16	1	38	0	2	8	0	8	8	0	1	1	0	42	2	18	10	0	2	0	1	5	2	20	1	0	1	0	3	0	2	3	0	0	0
2021-06-17	1	39	0	4	8	0	8	8	0	1	0	0	40	2	17	12	0	2	0	3	5	2	22	1	0	1	0	4	0	2	3	0	0	0
2021-06-18	2	45	0	4	8	0	10	8	0	1	0	0	40	2	17	13	0	2	0	3	5	2	29	1	0	1	0	5	0	2	3	0	2	0
2021-06-19	1	41	0	4	7	0	11	7	0	1	0	0	36	2	14	15	0	2	0	3	5	2	27	1	0	1	0	5	0	2	3	0	1	0
2021-06-20	1	47	0	4	7	0	12	7	0	1	0	0	35	2	16	17	0	2	0	3	5	1	20	1	0	0	0	6	0	1	5	0	3	0
2021-06-21	1	46	0	2	5	0	12	5	0	1	0	0	37	1	14	15	0	2	0	4	3	1	20	0	0	0	0	6	0	1	4	0	2	0
2021-06-22	1	41	0	1	4	0	13	4	0	2	0	0	30	0	15	14	0	2	0	4	3	1	19	0	0	0	0	5	0	1	4	0	4	0
2021-06-23	0	42	0	1	2	0	12	2	0	1	0	0	29	0	17	12	0	3	0	4	4	1	32	0	0	0	0	4	0	2	4	0	4	0
2021-06-24	0	42	0	1	2	0	9	2	0	1	0	0	29	0	21	13	0	4	0	4	4	1	27	0	0	0	0	3	0	2	1	0	3	0
2021-06-25	0	45	0	1	2	0	9	2	0	1	0	0	34	1	21	13	0	4	0	4	4	1	30	0	0	0	0	3	0	3	3	2	3	0
2021-06-26	0	50	0	1	3	1	8	3	0	1	0	0	36	1	16	13	0	4	0	4	4	1	33	0	0	0	0	2	0	3	3	2	4	0
2021-06-27	0	44	0	3	3	2	5	3	0	1	0	0	34	1	15	13	0	4	0	4	4	1	31	0	0	0	0	3	0	3	3	2	3	0
2021-06-28	0	41	0	4	3	2	7	3	0	1	0	0	36	1	12	13	0	4	0	4	4	1	27	0	0	0	0	3	0	3	3	0	1	0
2021-06-29	0	38	0	4	7	2	7	7	0	1	0	0	33	2	12	16	0	3	0	2	1	1	24	0	0	0	0	3	0	3	3	1	1	0
2021-06-30	0	37	0	3	10	1	7	10	0	1	0	0	35	2	11	18	0	2	0	2	1	1	27	0	0	0	0	3	0	3	5	2	0	0
2021-07-01	0	42	0	2	11	2	5	11	0	1	0	0	38	2	15	13	0	2	0	1	1	1	21	0	0	0	0	4	0	4	4	2	0	0
2021-07-02	0	48	0	2	11	2	6	11	0	1	0	0	41	2	19	15	0	2	0	1	1	1	23	0	0	0	0	4	0	5	4	2	1	0
2021-07-03	0	47	0	2	11	1	6	11	0	1	0	0	37	2	17	14	0	2	0	1	1	1	20	0	0	0	0	3	0	5	3	1	2	0
2021-07-04	0	37	0	1	11	1	7	11	0	0	0	0	30	2	12	14	0	0	0	0	1	0	16	0	0	0	0	1	0	5	3	0	2	0
2021-07-05	0	32	0	1	13	1	7	13	0	0	0	0	29	1	11	14	0	0	0	0	0	0	18	0	0	0	0	2	0	7	4	0	1	0
2021-07-06	0	37	0	1	7	1	8	7	0	0	0	0	24	1	11	13	0	0	0	1	0	0	22	0	0	0	0	2	0	7	4	0	0	0
2021-07-07	1	36	0	1	5	0	7	5	0	0	0	0	25	0	14	14	0	0	0	1	0	0	24	0	0	0	0	3	0	8	3	0	0	0
2021-07-08	1	42	0	1	7	0	8	7	0	0	0	0	32	0	17	14	0	0	0	1	0	1	25	0	0	0	0	3	0	8	4	0	0	0
2021-07-09	2	42	0	1	8	0	9	8	0	0	0	0	34	0	17	17	0	0	0	1	0	1	27	0	0	0	0	4	0	8	6	0	0	0
2021-07-10	2	45	0	1	7	0	7	7	0	0	0	0	31	0	15	14	0	0	0	1	0	2	34	0	0	0	0	4	0	10	5	0	1	0
2021-07-11	2	39	0	1	7	0	7	7	0	0	0	0	26	1	12	14	0	0	0	1	0	2	34	0	0	0	0	3	0	8	5	0	1	0
2021-07-12	2	40	0	1	6	0	8	6	0	0	0	1	25	1	8	14	0	0	0	1	0	2	24	1	0	0	0	3	0	8	3	0	1	0
2021-07-13	2	49	0	0	5	1	8	5	0	0	0	1	26	1	10	12	0	0	0	1	0	2	21	1	0	0	0	2	0	8	3	0	1	0
2021-07-14	2	44	0	0	5	2	8	5	0	0	0	1	30	3	10	12	0	0	0	1	0	1	20	1	0	0	0	3	0	6	5	0	1	0
2021-07-15	3	43	0	2	2	2	8	2	0	1	0	1	27	3	8	14	0	0	0	1	0	1	21	0	0	0	0	3	0	5	4	0	1	0
2021-07-16	3	44	0	2	2	2	9	2	0	1	0	1	27	3	8	14	0	0	0	1	0	1	22	0	0	0	0	4	0	6	6	0	1	0
2021-07-17	2	41	0	2	2	2	10	2	0	1	0	1	27	3	11	12	0	0	0	1	0	1	27	0	0	0	0	4	0	5	5	0	1	0
2021-07-18	0	38	0	2	1	3	9	1	0	1	0	1	25	2	11	12	0	0	0	1	0	0	23	0	0	0	0	4	0	8	5	0	1	0
2021-07-19	0	39	0	2	2	2	10	2	0	1	0	1	26	2	10	12	0	0	0	4	0	0	22	0	0	0	0	3	0	7	5	0	3	0
2021-07-20	0	33	0	3	2	2	10	2	0	1	0	1	26	2	8	9	0	0	0	4	0	0	25	0	0	0	0	1	0	7	4	1	5	0
2021-07-21	0	34	0	3	1	1	11	1	0	1	0	1	26	2	7	10	0	0	0	4	0	0	27	0	0	0	0	2	0	6	3	0	5	0
2021-07-22	0	36	0	3	1	1	12	1	0	3	0	1	25	2	8	8	0	0	0	3	0	0	27	0	0	0	0	2	0	6	3	0	5	1
2021-07-23	0	41	0	4	1	1	12	1	0	3	0	1	28	2	8	14	0	0	0	3	0	0	28	0	0	0	0	2	0	6	4	0	6	1
2021-07-24	0	39	0	3	1	1	18	1	0	3	0	1	32	0	8	15	0	0	0	2	0	0	26	0	0	0	0	2	0	6	5	0	3	1
2021-07-25	0	36	0	3	1	0	19	1	0	1	0	1	26	0	6	16	0	0	0	3	0	0	30	0	0	0	0	1	0	5	3	0	3	1
2021-07-26	0	37	0	3	1	0	16	1	0	0	0	0	26	0	8	12	0	0	0	2	0	0	25	0	0	0	0	2	0	3	3	0	3	1
2021-07-27	0	34	0	3	0	0	16	0	0	0	0	0	21	0	8	11	0	0	0	3	0	0	32	1	0	0	0	6	0	2	3	0	2	1
2021-07-28	0	32	0	3	0	0	17	0	0	0	0	0	23	0	7	12	0	0	0	5	0	0	30	1	0	0	0	6	0	3	3	0	2	1
2021-07-29	0	32	0	3	1	0	16	1	0	0	0	0	22	0	9	11	0	0	0	5	1	0	30	1	0	0	0	10	0	2	3	0	2	1
2021-07-30	0	33	0	3	1	0	18	1	0	0	0	0	23	0	9	15	0	0	0	5	2	0	37	1	0	0	0	12	0	2	3	0	2	1
2021-07-31	0	30	0	2	3	0	16	3	0	0	0	0	23	1	7	11	0	0	0	4	2	0	32	1	0	0	0	10	0	3	2	1	2	0
2021-08-01	0	26	0	0	3	0	16	3	0	0	0	0	25	1	6	15	0	0	0	4	2	0	21	0	0	0	0	9	0	2	1	1	3	0
2021-08-02	0	27	0	0	4	1	17	4	0	0	0	0	24	1	6	15	0	0	0	4	1	0	18	0	0	0	0	4	0	2	1	1	3	0
2021-08-03	0	26	0	0	5	1	12	5	0	0	0	0	21	1	5	11	0	0	0	3	1	0	20	0	0	0	0	3	0	2	0	1	3	0
2021-08-04	0	29	0	0	5	1	12	5	0	0	0	0	20	1	5	15	0	0	0	3	1	0	20	1	0	0	0	3	0	2	1	0	3	0
2021-08-05	0	29	0	0	5	1	15	5	0	0	0	0	19	1	3	16	0	1	0	3	1	0	20	1	0	0	0	2	0	2	1	0	2	0
2021-08-06	0	29	0	0	5	1	15	5	0	0	0	0	21	1	3	17	0	1	0	3	1	0	22	1	0	0	0	5	0	2	1	0	2	0
2021-08-07	0	31	0	1	5	1	17	5	0	0	0	0	23	1	3	17	0	1	0	3	1	0	28	1	0	0	0	5	0	1	1	1	2	0
2021-08-08	0	27	0	2	5	1	17	5	0	0	0	0	19	0	1	20	0	1	0	2	0	0	26	1	0	0	0	6	0	1	1	3	2	0
2021-08-09	0	21	0	2	4	1	15	4	0	0	0	0	18	1	1	15	0	1	0	3	0	1	22	1	0	0	0	6	0	1	1	1	2	0
2021-08-10	0	21	0	2	4	0	15	4	0	0	0	0	20	1	1	18	0	2	0	3	0	1	25	1	0	0	0	4	0	1	0	0	2	0
2021-08-11	0	22	0	2	5	0	16	5	0	0	0	1	16	2	1	23	0	2	0	1	0	1	22	1	0	0	0	6	0	1	0	0	2	0
2021-08-12	0	17	0	1	5	0	11	5	0	0	0	1	17	2	1	24	0	2	0	1	0	1	21	1	0	0	0	3	0	0	0	0	3	0
2021-08-13	0	19	0	1	6	0	12	6	0	0	0	1	17	3	1	24	0	2	0	1	0	1	24	1	0	0	0	3	0	0	0	0	3	0
2021-08-14	0	19	0	1	6	1	18	6	0	0	0	1	18	4	2	22	0	2	0	1	0	1	25	1	0	0	0	6	0	0	3	0	4	0
2021-08-15	0	21	0	1	4	1	17	4	0	0	0	2	17	4	2	16	0	2	0	2	0	1	22	1	0	0	0	4	0	0	3	1	4	0
2021-08-16	0	22	0	1	5	1	14	5	0	0	0	2	17	4	1	18	0	1	0	2	0	1	22	1	0	0	0	3	0	1	3	0	2	0
2021-08-17	0	19	0	0	6	1	14	6	0	0	0	2	15	3	2	20	0	1	0	3	0	1	18	1	0	0	0	3	0	1	5	0	2	0
2021-08-18	0	19	0	0	6	1	16	6	0	0	0	2	18	3	2	17	0	1	0	3	0	1	16	1	0	0	0	2	0	1	5	0	2	0
2021-08-19	0	20	0	0	8	1	18	8	0	0	0	2	18	3	4	18	0	1	0	3	0	1	13	1	0	0	0	5	0	1	4	0	3	0
2021-08-20	0	23	0	0	9	1	19	9	0	2	0	2	19	3	4	21	0	1	0	4	0	1	20	1	0	0	0	6	0	2	5	0	3	0
2021-08-21	0	26	0	1	9	1	18	9	0	2	0	2	15	3	4	27	0	1	0	4	0	2	24	1	0	0	0	6	0	2	5	0	5	0
2021-08-22	0	23	0	1	9	1	16	9	0	2	0	2	17	3	5	29	0	0	0	4	0	2	23	0	0	0	0	6	0	3	5	0	4	0
2021-08-23	0	16	0	1	9	1	14	9	0	2	0	2	17	2	5	27	0	0	0	3	0	2	23	0	0	0	0	5	0	3	1	0	3	1
2021-08-24	0	13	0	2	10	1	16	10	0	2	0	2	17	2	5	24	0	0	0	3	0	2	25	0	0	0	0	6	0	3	1	0	3	1
2021-08-25	0	17	0	3	9	1	17	9	0	2	0	2	23	2	6	23	0	0	0	3	0	2	29	0	0	0	0	7	0	6	3	0	5	1
2021-08-26	0	19	0	2	9	1	17	9	0	2	0	2	23	2	5	29	0	0	0	4	0	2	29	0	0	0	0	8	0	6	3	0	5	1
2021-08-27	0	20	0	2	9	1	18	9	0	2	0	2	26	2	5	31	0	0	0	4	0	2	33	1	0	1	0	8	0	6	5	0	6	1
2021-08-28	0	19	0	1	7	0	17	7	0	2	0	2	26	0	4	25	0	0	0	3	0	2	31	1	0	1	0	5	0	5	8	3	6	1
2021-08-29	0	15	0	0	6	0	16	6	0	2	0	2	25	1	4	23	0	0	0	2	0	2	32	1	0	1	0	5	0	5	7	3	6	1
2021-08-30	0	15	0	0	6	0	14	6	0	2	0	0	22	1	4	20	0	1	0	1	0	2	27	0	0	1	0	6	0	5	6	0	2	1
2021-08-31	0	14	0	0	5	0	11	5	0	1	0	0	21	1	5	17	0	3	0	1	0	2	25	0	0	1	0	4	0	4	3	0	2	1
2021-09-01	0	17	0	0	4	0	11	4	0	1	0	0	21	1	5	15	0	3	0	1	0	2	22	0	0	1	0	4	0	1	3	0	2	1
2021-09-02	0	18	0	0	3	0	11	3	0	1	0	0	22	1	5	18	0	3	0	1	0	1	24	0	0	1	0	4	0	1	1	1	2	1
2021-09-03	0	18	0	0	3	1	11	3	0	1	0	0	24	1	5	19	0	3	0	1	0	1	28	0	0	1	0	4	0	1	1	1	2	1
2021-09-04	0	19	0	0	2	1	8	2	0	0	0	0	22	1	4	19	0	3	0	1	0	1	30	0	0	1	0	6	0	1	4	0	2	0
2021-09-05	0	20	0	0	3	1	8	3	0	0	0	0	21	1	4	16	0	3	0	0	0	1	34	0	0	1	0	7	0	1	4	0	1	0
2021-09-06	0	25	0	0	4	1	6	4	0	0	0	0	20	1	4	12	0	3	0	0	0	1	31	0	0	1	0	6	0	0	3	0	2	0
2021-09-07	0	23	0	0	4	1	4	4	0	0	1	0	17	1	2	13	0	3	0	0	0	1	27	0	0	1	0	5	0	0	3	0	2	0
2021-09-08	0	22	0	0	4	1	4	4	0	0	1	0	14	1	2	14	0	3	0	0	0	1	27	0	0	1	0	4	0	0	3	0	1	0
2021-09-09	0	18	0	2	2	0	4	2	0	0	0	0	12	1	2	9	0	3	0	0	0	1	21	0	0	1	0	3	0	0	1	0	2	0
2021-09-10	0	17	0	2	2	0	4	2	0	0	0	0	15	1	1	6	0	2	0	0	0	0	18	0	0	1	0	5	0	0	0	0	2	0
2021-09-11	0	20	0	2	2	0	3	2	0	0	0	0	17	0	2	7	0	2	0	0	0	1	19	0	0	1	0	4	0	0	0	1	2	0
2021-09-12	0	18	0	2	2	0	2	2	0	1	0	0	16	1	3	5	0	0	0	0	0	2	20	0	0	0	0	3	0	0	0	0	2	1
2021-09-13	0	18	0	2	3	0	2	3	0	1	0	0	17	2	3	6	0	0	0	0	0	2	23	1	0	0	0	9	0	0	0	2	2	1
2021-09-14	0	18	0	0	4	0	6	4	0	1	0	0	22	2	4	7	0	0	0	0	0	2	18	1	0	0	0	10	0	0	0	2	2	1
2021-09-15	0	26	0	0	4	1	8	4	0	1	0	0	22	3	5	9	0	0	0	1	0	2	17	1	0	0	0	12	0	0	0	2	1	1
2021-09-16	0	30	0	1	4	1	7	4	0	1	0	0	20	3	4	9	0	0	0	1	0	2	14	1	0	0	0	11	0	1	3	0	0	1
2021-09-17	0	31	0	2	4	2	7	5	0	1	0	0	21	4	6	11	0	0	0	1	0	2	16	1	0	0	0	12	0	1	3	0	0	1
2021-09-18	0	50	0	2	4	2	8	5	0	1	0	0	22	4	6	12	0	0	0	1	0	2	19	1	0	0	0	13	0	1	3	0	0	1
2021-09-19	0	57	0	2	4	2	8	5	0	1	0	0	22	4	6	13	0	0	0	1	0	2	19	1	0	0	0	15	0	2	3	1	0	1
2021-09-20	0	50	0	1	2	2	8	3	0	1	0	0	24	4	8	15	0	0	0	1	0	1	20	0	0	0	0	16	0	2	3	2	3	1
2021-09-21	0	49	0	2	1	1	9	2	0	1	0	0	24	4	8	13	0	0	0	1	0	1	16	0	0	0	0	10	0	2	2	1	3	1
2021-09-22	0	38	0	1	1	1	6	1	0	1	0	0	17	3	6	12	0	0	0	1	0	1	15	0	0	0	0	7	0	2	3	1	3	1
2021-09-23	0	40	0	1	1	1	7	1	0	1	0	0	19	3	6	12	0	0	0	1	1	1	24	0	0	0	0	7	0	2	5	1	3	1
2021-09-24	0	34	0	1	1	1	10	1	0	0	0	0	17	2	7	16	0	0	0	1	1	1	22	1	0	0	0	6	0	2	5	0	4	1
2021-09-25	0	28	0	1	0	1	8	0	0	0	0	0	14	1	7	14	0	0	0	0	1	1	19	1	0	0	0	3	0	2	4	0	4	1
2021-09-26	0	18	0	0	0	0	7	0	0	0	0	0	15	1	9	14	0	0	0	1	1	1	15	1	0	0	0	3	0	2	3	0	1	0
2021-09-27	0	13	0	0	0	0	6	0	0	0	0	0	14	0	7	12	0	0	0	1	0	1	12	1	0	0	0	2	0	1	2	0	1	0
2021-09-28	0	6	0	0	0	0	4	0	0	0	0	1	13	0	5	9	0	0	0	1	0	1	6	1	0	0	0	3	0	1	1	0	1	0
2021-09-29	0	9	0	0	0	0	4	0	0	0	0	1	16	0	5	9	0	0	0	1	0	1	6	1	0	0	0	4	0	2	1	0	1	0
2021-09-30	0	15	0	1	0	0	7	0	0	0	0	1	17	1	9	10	0	1	0	1	0	1	12	1	0	0	0	4	0	2	1	0	1	0
2021-10-01	0	22	0	1	1	0	13	1	0	0	0	1	21	1	9	12	0	1	0	1	0	1	12	1	0	0	0	4	1	2	1	0	1	0
2021-10-02	0	31	0	1	3	1	15	3	0	0	0	1	26	1	9	15	0	1	0	1	0	2	20	1	0	0	0	6	1	3	2	0	1	1
2021-10-03	0	42	0	2	6	2	15	6	0	0	0	1	26	1	10	15	0	1	0	1	0	2	29	1	0	0	0	7	1	4	4	0	2	1
2021-10-04	0	46	0	2	7	2	19	7	0	0	0	1	26	1	10	17	0	1	0	1	0	2	37	1	0	0	0	7	1	4	4	0	3	1
2021-10-05	0	55	0	2	7	3	22	8	0	0	0	1	27	4	11	20	0	1	0	1	0	3	47	1	0	0	0	9	1	5	4	0	3	1
2021-10-06	0	49	0	1	8	4	22	9	0	0	1	1	28	4	11	15	0	1	0	2	0	3	48	1	0	0	0	7	1	5	4	0	3	1
2021-10-07	0	47	0	1	9	3	16	10	0	0	1	1	27	4	10	11	0	1	0	2	0	3	51	1	0	0	0	4	1	5	2	0	1	1
2021-10-08	0	52	0	1	10	3	16	11	0	0	1	1	27	4	11	12	0	1	0	2	0	3	51	1	0	0	0	6	1	5	2	0	2	1
2021-10-09	0	44	0	1	5	3	18	6	0	0	1	1	24	4	11	13	0	0	0	2	0	1	44	0	0	0	0	7	0	4	0	1	2	0
2021-10-10	0	52	0	0	4	3	20	5	0	0	1	1	21	4	8	12	0	0	0	2	0	1	39	0	0	0	0	6	0	4	0	1	2	0
2021-10-11	0	41	0	0	3	2	19	4	0	0	1	1	21	2	6	11	0	0	0	1	0	1	24	0	0	0	0	6	0	4	0	1	1	0
2021-10-12	0	31	0	1	4	1	17	4	0	0	1	1	18	3	4	9	0	0	0	1	0	1	15	0	0	0	0	5	0	4	0	1	1	0
2021-10-13	0	30	0	2	5	2	17	5	0	2	1	1	20	4	3	10	0	0	0	1	0	1	18	0	0	0	0	6	0	4	0	1	0	0
2021-10-14	0	25	0	2	3	2	13	3	0	2	1	1	17	3	4	12	0	1	0	2	0	1	21	0	0	0	0	5	0	4	0	0	1	0
2021-10-15	0	25	0	2	3	2	13	4	0	2	1	1	19	3	5	13	0	1	0	2	0	1	33	0	0	0	0	6	0	4	0	0	1	0
2021-10-16	0	32	0	2	3	2	12	4	0	2	1	1	18	2	5	13	0	2	0	2	0	0	33	0	0	0	0	5	0	4	1	0	1	0
2021-10-17	0	27	0	1	3	1	8	4	0	2	1	1	15	2	5	15	0	2	0	2	0	0	36	0	0	0	0	5	0	4	1	0	0	0
2021-10-18	0	20	0	0	7	1	8	8	0	0	1	0	12	2	4	19	0	2	0	3	0	0	32	0	0	0	0	5	0	3	1	0	0	0
2021-10-19	0	19	0	0	7	0	4	8	0	1	1	0	11	2	3	16	0	2	0	3	0	0	37	0	0	0	0	3	0	3	1	0	0	0
2021-10-20	0	27	0	2	7	0	6	8	0	1	1	0	10	2	4	18	0	2	0	2	0	0	25	0	0	0	0	2	0	3	0	0	3	1
2021-10-21	0	27	0	2	7	0	5	7	0	1	1	0	12	1	3	16	0	2	0	2	0	0	22	0	0	0	0	1	0	3	0	0	4	1
2021-10-22	0	30	0	2	7	0	5	7	0	1	1	0	16	1	4	16	0	2	0	3	0	0	22	0	0	0	0	1	0	3	0	0	4	1
2021-10-23	0	35	0	2	6	0	7	6	0	1	0	0	19	0	4	14	0	3	0	4	0	0	22	0	0	0	0	1	0	3	0	0	4	2
2021-10-24	0	38	0	2	6	0	5	6	0	1	0	0	17	1	3	14	0	2	0	4	0	0	18	0	0	0	0	1	0	4	0	0	3	2
2021-10-25	0	45	0	0	5	0	6	5	0	1	0	0	18	1	3	15	0	1	0	4	0	0	16	0	0	0	0	1	0	3	0	0	3	2
2021-10-26	0	48	0	0	5	0	7	6	0	3	0	0	18	1	3	15	0	1	0	4	0	0	14	0	0	0	0	0	0	3	0	0	3	3
2021-10-27	0	43	0	0	3	0	7	4	0	3	0	0	14	1	2	9	0	1	0	4	0	0	18	0	0	0	0	0	0	1	0	0	1	3
2021-10-28	0	55	0	0	3	0	8	4	0	3	0	0	14	1	4	8	0	1	0	5	0	0	21	0	0	0	0	0	0	2	1	0	2	3
2021-10-29	0	57	0	0	3	0	8	4	0	3	0	0	15	1	6	11	0	1	0	5	0	0	24	0	0	0	0	0	0	2	1	0	3	3
2021-10-30	0	58	0	0	3	0	9	4	0	3	0	0	16	1	6	11	0	1	0	5	0	0	20	0	0	0	0	0	0	2	1	0	4	3
2021-10-31	0	61	0	0	4	0	10	5	0	3	0	0	17	1	7	16	0	1	0	4	0	0	20	0	0	0	0	0	0	2	1	0	3	3
2021-11-01	0	76	0	0	3	0	10	4	0	3	0	0	15	1	6	17	0	0	0	6	3	0	20	0	0	0	0	1	0	2	1	1	2	3
2021-11-02	0	69	0	0	3	0	8	5	0	4	0	0	15	0	6	17	0	0	0	7	3	0	16	0	0	0	0	2	0	3	0	0	1	2
2021-11-03	0	79	0	0	3	1	6	4	0	3	0	0	13	0	7	15	0	0	0	6	3	0	19	1	0	0	0	2	0	2	0	0	2	1
2021-11-04	0	69	0	0	4	1	5	5	0	1	0	0	14	0	4	13	0	0	0	7	3	0	17	1	0	0	0	2	0	3	0	0	1	0
2021-11-05	0	72	0	0	5	1	5	6	0	1	0	0	15	0	6	13	0	0	0	9	3	0	18	2	0	0	0	4	0	3	1	0	1	0
2021-11-06	0	81	0	0	5	1	5	6	0	1	0	0	20	0	6	14	0	0	0	9	3	1	26	2	0	0	0	4	0	4	1	0	1	0
2021-11-07	0	84	0	0	5	1	2	6	0	0	0	0	17	0	7	15	0	0	0	8	2	1	29	2	0	0	0	4	0	4	2	1	1	0
2021-11-08	0	78	0	0	5	1	3	5	0	0	0	0	19	1	4	11	0	0	0	6	2	1	23	2	0	0	0	3	0	6	1	0	1	0
2021-11-09	0	77	0	0	7	2	5	7	0	1	0	0	20	1	4	11	0	0	0	6	3	1	19	2	0	0	0	2	0	6	1	0	1	0
2021-11-10	0	66	0	0	5	1	5	5	0	1	0	0	21	1	4	11	0	0	0	5	2	1	17	2	0	0	0	3	0	6	1	0	1	0
2021-11-11	0	58	0	0	6	2	8	6	0	1	0	0	20	1	5	8	0	0	0	5	1	1	19	2	0	0	0	3	0	6	1	0	2	0
2021-11-12	0	80	0	0	9	2	8	9	0	1	0	0	21	1	6	9	0	0	0	5	2	1	19	2	0	0	0	3	0	6	1	0	2	0
2021-11-13	0	93	0	1	9	2	9	9	0	1	0	0	28	1	6	15	0	0	0	6	2	1	18	2	0	0	0	4	0	7	0	0	2	0
2021-11-14	0	101	0	1	7	3	11	7	0	1	0	0	28	1	8	15	0	0	0	6	2	1	18	2	0	0	0	3	0	9	0	0	2	0
2021-11-15	0	103	0	1	7	3	11	7	0	1	0	0	29	1	8	17	0	0	0	4	2	2	19	1	0	0	0	2	0	4	1	0	0	0
2021-11-16	0	112	0	0	8	3	12	8	0	0	0	0	31	1	8	19	0	0	0	6	1	2	18	1	0	0	0	4	0	3	1	0	1	0
2021-11-17	0	110	0	0	7	3	9	7	0	0	0	0	31	0	7	21	0	0	0	4	1	2	18	1	0	0	0	4	0	2	0	0	1	0
2021-11-18	0	103	0	1	7	3	10	7	0	2	0	0	31	0	10	22	0	0	0	4	1	2	28	1	0	0	0	5	0	4	1	0	3	0
2021-11-19	0	114	0	1	12	3	16	13	0	2	0	0	33	1	11	26	0	0	0	5	1	2	31	1	0	0	0	6	0	5	1	1	5	0
2021-11-20	0	132	0	1	11	2	16	13	0	2	0	0	34	1	10	28	0	0	0	5	0	2	43	0	0	0	0	7	0	5	5	0	3	0
2021-11-21	0	153	0	1	8	2	17	10	0	2	0	0	37	3	11	26	0	1	0	5	0	2	43	1	0	0	0	7	0	5	6	0	2	0
2021-11-22	0	146	0	1	11	4	18	12	0	2	0	0	37	3	10	30	0	1	0	4	1	2	47	1	0	0	0	7	0	5	6	0	2	0
2021-11-23	0	156	0	0	15	3	17	16	0	2	0	0	36	4	9	24	0	1	1	4	1	2	36	1	0	1	0	7	0	6	7	1	2	0
2021-11-24	0	166	0	0	16	4	18	17	0	2	0	0	51	4	9	25	0	1	1	4	2	2	35	1	0	1	0	6	0	6	5	0	0	0
2021-11-25	0	163	0	0	15	4	34	16	0	2	0	0	49	3	9	29	0	1	1	3	2	2	35	1	0	1	0	5	0	6	5	0	2	0
2021-11-26	0	182	0	1	16	4	35	17	0	2	0	0	66	3	13	31	0	1	1	3	3	2	45	1	0	1	0	6	0	6	5	2	4	0
2021-11-27	0	187	0	1	16	3	32	16	0	4	0	0	65	3	14	35	0	1	1	3	3	2	38	0	0	1	0	7	0	7	4	2	3	0
2021-11-28	0	177	0	2	12	1	42	12	0	2	0	0	62	5	14	37	0	1	1	3	3	2	34	0	0	1	0	6	0	7	3	0	1	0
2021-11-29	0	149	0	2	8	0	40	8	0	2	0	0	66	6	12	35	0	1	1	3	3	2	36	0	0	1	0	6	0	9	3	1	1	0
2021-11-30	0	153	0	2	7	0	39	8	0	2	0	0	68	6	12	27	0	2	0	0	4	2	41	0	0	1	0	6	0	7	5	1	2	0
2021-12-01	0	154	0	3	7	0	39	8	0	2	0	0	69	6	10	30	0	2	0	2	4	2	39	1	0	1	0	8	0	7	4	4	2	0
2021-12-02	0	150	0	3	7	0	40	8	0	2	0	0	68	5	10	33	0	2	0	4	4	2	41	1	0	1	0	8	0	7	3	4	2	0
2021-12-03	0	160	0	3	7	0	43	8	0	2	0	0	69	5	12	37	0	2	0	4	4	2	61	1	0	2	0	9	0	7	3	4	3	0
2021-12-04	0	180	0	4	8	1	43	9	0	2	0	0	69	5	13	33	0	2	0	4	2	2	66	2	0	2	0	7	0	7	5	4	4	0
2021-12-05	0	181	0	3	6	1	29	6	0	2	0	0	49	2	12	24	0	1	0	4	2	1	61	2	0	2	0	4	0	6	4	4	3	0
2021-12-06	0	175	0	2	4	1	29	4	0	2	0	0	43	2	10	25	0	2	0	5	2	1	47	2	0	1	0	6	0	6	3	2	4	0
2021-12-07	0	178	0	2	5	1	23	5	0	2	0	0	33	1	10	24	0	2	0	6	1	0	46	2	0	1	0	7	0	4	2	2	4	0
2021-12-08	0	172	0	2	4	1	22	5	0	2	0	0	34	1	9	23	0	2	0	6	0	0	38	2	0	1	0	6	0	3	1	2	4	1
2021-12-09	0	155	0	1	4	0	16	5	0	2	0	0	28	1	9	17	0	2	0	6	0	0	30	2	0	1	0	5	0	2	1	2	3	1
2021-12-10	0	166	0	1	4	0	16	5	0	2	0	0	30	1	10	18	0	2	0	6	1	0	30	2	0	1	0	5	0	2	1	3	4	1
2021-12-11	0	183	0	1	3	0	16	4	0	2	0	0	33	1	9	19	0	2	0	6	1	0	20	1	0	1	0	6	0	2	1	2	2	1
2021-12-12	1	173	0	0	6	0	16	7	0	2	0	0	32	1	10	17	0	1	0	6	1	0	25	1	0	1	0	6	0	3	1	3	2	1
2021-12-13	0	128	0	0	5	2	13	6	0	2	0	0	26	1	9	16	0	1	0	4	2	0	26	0	0	1	0	5	0	2	1	1	1	2
2021-12-14	0	133	0	0	6	2	15	7	0	2	0	0	30	1	7	16	0	1	0	5	2	0	16	0	0	1	0	3	0	4	1	0	0	2
2021-12-15	0	134	0	3	6	2	16	7	0	2	0	0	29	1	10	13	0	1	0	5	2	0	19	0	0	1	0	5	0	4	1	1	0	2
2021-12-16	0	129	0	3	6	3	17	7	0	1	0	0	32	1	12	13	0	2	0	4	3	0	22	0	0	1	0	6	0	4	1	0	0	2
2021-12-17	0	157	0	3	6	3	21	7	0	1	0	0	35	1	13	14	0	2	0	5	3	0	28	0	0	1	0	6	0	4	3	0	0	2
2021-12-18	0	187	0	3	6	5	20	7	0	1	0	0	31	1	17	13	0	2	0	4	3	0	26	0	0	1	0	8	0	4	3	2	1	2
2021-12-19	0	183	0	3	5	3	18	6	0	2	0	0	35	1	19	20	0	2	0	4	3	0	44	0	0	1	0	7	0	4	3	0	1	2
2021-12-20	0	183	0	8	6	3	20	7	0	2	0	0	41	1	23	20	0	2	0	5	3	0	45	0	0	1	0	10	0	4	3	0	3	2
2021-12-21	0	168	0	5	7	2	20	8	0	2	0	0	40	2	21	23	0	2	0	5	4	0	46	0	0	1	0	9	0	3	2	0	5	2
2021-12-22	0	174	0	5	10	2	26	10	0	2	0	0	39	2	25	27	0	2	0	4	4	0	45	0	0	1	0	11	0	2	2	0	6	1
2021-12-23	0	170	0	7	11	1	26	12	0	2	0	0	42	2	25	34	0	2	0	4	3	0	42	1	0	0	0	11	0	2	2	2	6	1
2021-12-24	0	186	0	9	12	1	30	14	0	2	0	0	43	3	29	35	0	2	0	4	3	0	56	2	0	0	0	11	0	3	2	2	6	1
2021-12-25	0	177	0	9	14	2	31	16	0	2	0	0	40	3	28	36	0	2	0	4	3	0	47	2	0	0	0	13	0	3	3	0	4	1
2021-12-26	0	161	0	5	13	1	26	15	0	2	0	0	38	3	29	32	0	2	0	4	2	0	42	1	0	0	0	11	0	3	3	0	5	1
2021-12-27	0	168	0	4	15	1	29	17	0	2	0	0	34	3	26	30	0	0	0	3	2	0	36	1	0	0	0	8	0	2	2	0	5	0
2021-12-28	0	169	0	5	14	2	24	16	0	2	0	0	27	3	20	26	0	0	0	3	4	0	31	1	0	0	0	7	0	1	2	0	4	0
2021-12-29	0	150	0	5	10	2	18	11	0	2	0	0	24	3	18	24	0	0	0	4	4	0	27	1	0	0	0	5	0	0	1	0	4	0
2021-12-30	0	162	0	5	13	2	20	15	0	2	0	0	29	3	19	24	0	0	0	4	4	0	29	1	0	0	0	5	0	0	3	0	4	0
2021-12-31	0	171	0	5	13	2	20	15	0	2	0	0	30	3	34	24	0	0	0	4	5	0	31	1	0	0	0	7	0	0	3	0	4	0
2022-01-01	0	164	0	4	12	2	17	13	0	2	0	0	24	3	29	18	0	0	0	3	2	0	28	0	0	0	0	7	0	0	4	2	0	0
2022-01-02	0	160	0	6	9	1	17	10	0	2	0	0	23	3	35	18	0	0	0	3	1	0	18	0	0	0	0	3	0	0	3	2	0	0
2022-01-03	0	152	0	6	11	1	15	12	0	2	0	1	24	2	33	18	0	0	0	2	0	0	24	0	0	0	0	3	0	0	4	2	0	0
2022-01-04	0	133	0	4	12	1	15	13	0	2	0	1	25	2	33	18	0	1	0	1	0	0	26	0	0	0	0	3	0	0	3	0	0	0
2022-01-05	0	130	0	2	12	1	13	12	0	2	0	1	22	2	38	16	0	1	0	1	0	0	36	0	0	0	0	3	0	1	3	0	0	0
2022-01-06	0	123	0	2	15	0	13	15	0	2	0	1	21	2	43	17	0	1	0	1	0	0	34	0	0	0	0	3	0	3	3	0	0	0
2022-01-07	0	134	0	3	15	0	13	16	0	3	0	1	23	4	45	18	0	1	0	1	0	0	37	0	0	0	0	3	0	3	6	0	1	0
2022-01-08	0	126	0	2	11	0	13	13	0	3	0	1	24	5	45	15	0	1	0	1	0	0	39	0	0	0	0	5	0	3	5	1	1	0
2022-01-09	0	118	0	2	14	1	13	16	0	3	0	1	28	6	41	13	0	1	0	1	0	0	37	0	0	0	0	5	0	3	5	1	1	0
2022-01-10	0	100	0	2	12	2	12	14	0	3	0	1	25	4	39	14	0	1	0	1	1	0	39	0	0	0	0	3	0	4	4	1	1	0
2022-01-11	0	95	0	2	13	3	15	15	0	3	0	1	24	4	36	17	0	1	0	1	2	0	38	1	0	0	0	4	0	5	6	0	2	0
2022-01-12	0	88	0	2	8	3	12	10	0	3	0	1	23	5	30	13	0	1	0	1	2	0	24	1	0	0	0	5	0	6	3	0	2	0
2022-01-13	0	85	0	1	8	3	9	9	0	3	0	1	23	5	29	15	0	1	0	1	2	0	21	1	0	0	0	7	0	5	3	0	2	0
2022-01-14	0	94	0	1	8	3	9	9	0	3	0	1	26	5	29	16	0	1	0	1	2	0	22	1	0	0	0	8	0	5	3	0	3	0
2022-01-15	0	96	0	1	9	2	11	9	0	3	0	1	30	4	29	19	0	1	0	3	2	0	22	1	0	0	0	8	0	5	0	0	2	0
2022-01-16	0	81	0	1	11	1	12	11	0	2	0	1	25	2	18	20	0	0	0	4	2	0	16	1	0	0	0	6	0	7	0	0	2	0
2022-01-17	0	78	0	1	13	1	10	13	0	2	0	1	24	2	18	23	0	0	0	3	2	0	15	1	0	0	0	8	0	6	0	0	2	0
2022-01-18	0	70	0	1	10	0	8	11	0	2	0	1	19	2	16	20	0	0	0	2	0	0	14	0	0	0	0	7	0	6	1	0	1	0
2022-01-19	0	63	0	1	8	0	8	9	0	2	0	1	17	2	15	18	0	0	0	3	0	0	13	0	0	0	0	7	0	6	1	0	2	0
2022-01-20	0	48	0	1	9	0	8	10	0	2	0	1	16	3	10	17	0	0	0	4	1	0	13	0	0	0	0	6	0	5	1	3	1	0
2022-01-21	0	51	0	1	10	0	9	11	0	2	0	1	21	3	11	18	0	0	0	4	2	0	15	0	0	0	0	7	0	5	1	3	1	0
2022-01-22	0	46	0	1	9	0	8	10	0	2	0	1	17	3	11	16	0	0	0	4	2	0	12	0	0	0	0	6	0	3	0	3	2	0
2022-01-23	0	45	0	1	9	0	8	10	0	2	0	1	14	3	11	16	0	0	0	4	2	0	15	0	0	0	0	6	0	3	0	0	2	0
2022-01-24	0	32	0	1	2	0	6	3	0	2	0	1	14	2	8	16	0	0	0	3	3	0	12	0	0	0	0	5	0	1	0	0	1	0
2022-01-25	0	26	0	1	1	0	8	2	0	3	0	1	17	2	9	14	0	0	0	2	2	0	11	0	0	0	0	2	0	1	0	0	1	0
2022-01-26	0	22	0	0	0	0	6	0	0	2	0	1	22	0	6	12	0	0	0	2	0	0	8	0	0	0	0	2	0	0	0	0	1	0
2022-01-27	0	21	0	0	1	0	6	1	0	2	0	1	24	1	4	9	0	0	0	2	0	0	3	0	0	0	0	0	0	2	0	0	1	0
2022-01-28	0	18	0	0	1	0	7	1	0	2	0	1	26	2	6	10	0	0	0	2	0	0	2	0	0	0	0	0	0	2	0	0	0	0
2022-01-29	0	33	0	0	2	0	7	2	0	2	0	1	28	3	9	14	0	1	0	2	1	0	5	0	0	0	0	0	0	2	0	0	0	0
2022-01-30	0	41	0	0	2	0	7	2	0	2	0	1	31	3	11	14	0	1	0	2	3	0	11	0	0	0	0	0	0	2	0	0	0	0
2022-01-31	0	50	0	1	3	0	7	3	0	2	0	1	33	3	12	15	0	2	0	2	3	0	11	0	0	0	0	0	0	3	0	0	0	0
2022-02-01	0	62	0	1	3	0	8	3	0	3	0	1	38	3	13	21	0	2	0	2	3	0	12	0	0	0	0	0	0	3	0	0	0	0
2022-02-02	0	65	0	1	3	0	12	3	0	3	0	1	41	3	13	24	0	2	0	2	3	0	12	0	0	0	0	0	0	3	0	0	1	0
2022-02-03	0	67	0	1	4	0	13	4	0	3	0	1	42	3	14	29	0	2	0	2	3	0	13	0	0	0	0	0	0	3	0	0	1	0
2022-02-04	0	88	0	1	4	0	13	4	0	3	0	1	42	3	15	30	0	2	0	2	3	0	15	0	0	0	0	1	0	4	0	0	1	0
2022-02-05	0	84	0	1	4	0	9	4	0	2	0	1	40	3	13	27	0	3	0	1	3	0	17	0	0	0	0	1	0	4	0	0	1	0
2022-02-06	0	70	0	1	3	0	7	3	0	3	0	1	33	2	10	23	0	2	0	1	3	1	12	0	0	0	0	1	0	4	0	0	1	0
2022-02-07	0	56	0	1	3	0	6	3	0	3	0	1	30	2	10	27	0	2	0	1	3	1	10	0	0	0	0	2	0	4	1	0	1	0
2022-02-08	0	52	0	1	3	0	3	3	0	3	0	1	27	2	7	22	0	2	0	2	1	1	8	0	0	0	0	1	0	1	2	0	1	0
2022-02-09	0	45	0	1	2	0	3	2	0	3	0	1	26	2	9	22	0	2	0	2	1	1	6	0	0	0	0	1	0	1	2	1	1	0
2022-02-10	0	43	0	0	2	0	2	2	0	3	0	1	29	2	9	23	0	3	0	3	0	1	6	0	0	0	0	1	0	1	1	1	5	0
2022-02-11	0	47	0	1	3	0	3	3	0	3	0	1	29	2	10	29	0	3	0	3	0	2	9	0	0	0	0	1	0	2	2	1	7	0
2022-02-12	0	32	0	1	3	1	3	3	0	2	0	1	30	1	10	29	0	3	0	3	0	2	15	0	0	0	0	1	0	1	1	1	6	0
2022-02-13	0	33	0	2	4	1	7	4	0	2	0	1	30	0	7	31	0	3	0	4	0	1	15	0	0	0	0	1	0	1	2	3	4	0
2022-02-14	0	29	0	2	4	1	10	4	0	1	0	1	32	0	4	31	0	3	0	4	0	1	15	0	0	0	0	1	0	1	2	3	3	0
2022-02-15	0	29	0	1	7	1	14	7	0	1	0	1	36	0	5	29	0	2	0	4	1	1	14	0	0	0	0	4	0	1	3	4	2	0
2022-02-16	0	35	0	0	6	1	14	6	0	1	0	1	42	0	4	32	0	3	0	4	2	1	19	0	0	0	0	5	0	1	3	0	2	0
2022-02-17	0	34	0	0	7	1	17	7	0	1	0	1	39	2	2	24	0	3	0	5	2	1	17	0	0	0	0	5	0	1	4	0	3	0
2022-02-18	0	36	0	0	7	1	19	7	0	1	0	1	43	2	2	33	0	3	0	5	2	1	20	0	0	0	0	5	0	1	4	1	3	0
2022-02-19	0	44	0	1	6	0	26	6	0	1	0	1	47	2	3	33	0	2	0	5	2	1	25	0	0	0	0	6	0	1	4	1	3	0
2022-02-20	0	40	0	1	5	0	26	5	0	1	0	1	45	2	3	40	0	1	0	6	2	1	24	0	0	0	0	6	0	2	3	2	2	1
2022-02-21	0	38	0	1	4	0	28	4	0	1	0	1	39	3	3	37	0	1	0	8	2	0	22	0	0	0	0	4	0	1	2	2	3	1
2022-02-22	0	40	0	1	4	0	23	4	0	1	0	1	39	3	1	32	0	1	0	7	2	0	16	0	0	0	0	4	0	2	2	2	4	1
2022-02-23	0	35	0	1	3	0	29	3	0	1	0	1	33	4	1	30	0	1	0	6	1	0	18	0	0	0	0	5	0	2	2	2	7	1
2022-02-24	0	37	0	0	1	1	28	1	0	1	0	1	29	2	2	31	0	3	0	6	2	0	30	0	0	0	0	4	0	2	2	2	8	1
2022-02-25	0	39	0	0	1	1	30	1	0	1	0	1	34	2	2	36	0	3	0	6	2	0	33	0	0	0	0	6	0	2	3	2	9	1
2022-02-26	0	43	0	0	2	1	31	2	0	1	0	1	37	2	4	34	0	3	0	6	1	0	31	0	0	0	0	6	0	2	3	3	10	1
2022-02-27	0	35	0	0	2	1	27	2	0	2	0	1	35	3	4	29	0	2	0	5	1	0	21	0	0	0	0	7	0	1	3	0	8	1
2022-02-28	0	33	0	1	4	2	21	4	0	2	0	1	36	2	5	33	0	2	0	4	2	0	22	0	0	0	0	6	0	1	2	6	8	1
2022-03-01	0	33	0	3	5	1	20	5	0	2	0	1	36	3	5	29	0	2	0	3	3	0	21	0	0	0	0	4	0	1	1	5	7	1
2022-03-02	0	37	0	3	5	1	27	5	0	1	0	1	34	3	7	23	0	2	0	4	3	0	10	0	0	0	0	4	0	1	1	0	4	2
2022-03-03	0	39	0	3	6	1	17	6	0	1	0	1	31	3	7	24	0	2	0	5	3	1	19	0	0	0	0	3	0	1	2	0	4	2
2022-03-04	0	40	0	4	6	2	20	6	0	1	0	1	32	4	7	25	0	2	0	5	3	1	23	0	0	0	0	3	0	1	2	0	4	2
2022-03-05	0	38	0	4	6	2	22	6	0	1	0	2	32	4	10	27	0	3	0	5	4	1	25	1	0	0	0	3	0	1	2	0	4	2
2022-03-06	0	38	0	3	11	1	20	11	0	1	0	2	30	3	10	35	0	3	0	5	4	1	25	2	0	0	0	3	0	1	2	0	4	2
2022-03-07	0	33	0	2	11	1	21	12	0	0	0	2	33	4	10	29	0	1	0	5	4	1	23	2	0	0	0	3	0	2	2	1	2	1
2022-03-08	0	37	0	1	11	0	19	12	0	0	0	2	34	4	9	29	0	1	0	5	3	1	17	2	0	0	0	2	0	2	0	0	2	1
2022-03-09	0	37	0	1	11	0	19	12	0	0	0	2	40	4	8	34	0	1	0	4	3	1	19	2	0	0	0	2	0	2	2	0	2	1
2022-03-10	0	41	0	1	9	0	19	10	0	0	0	2	38	4	8	29	0	2	0	2	1	2	25	2	0	0	0	2	0	1	2	0	2	1
2022-03-11	0	46	0	2	9	0	22	10	0	0	0	2	45	5	9	40	0	2	0	2	1	2	37	2	0	0	0	2	0	1	3	0	3	1
2022-03-12	0	44	0	2	10	0	14	10	0	0	0	2	38	5	7	40	0	2	0	2	2	2	40	2	0	0	0	1	0	1	3	1	3	1
2022-03-13	0	37	0	1	10	0	19	11	0	0	0	2	36	4	5	38	0	2	0	2	2	2	36	2	0	0	0	2	0	1	2	0	3	0
2022-03-14	0	38	0	1	11	0	19	12	0	0	0	2	38	4	11	32	0	2	0	3	2	2	34	2	0	0	0	3	0	1	4	2	3	0
2022-03-15	0	28	0	1	4	0	17	5	0	1	0	2	38	3	10	29	0	2	0	4	2	2	40	2	0	0	0	3	0	1	4	3	6	0
2022-03-16	0	28	0	0	6	0	19	7	0	1	0	2	37	3	10	36	0	1	0	4	1	2	44	2	0	0	0	3	0	1	5	3	7	1
2022-03-17	0	29	0	0	8	0	17	9	0	1	0	2	39	3	10	40	0	1	0	4	1	1	44	2	0	0	0	3	0	1	5	2	8	1
2022-03-18	0	38	0	0	8	2	22	9	0	1	0	2	47	5	17	42	0	2	0	4	2	2	47	2	0	0	0	3	0	1	5	4	9	1
2022-03-19	0	40	0	0	10	4	26	11	0	1	0	2	48	7	19	43	0	2	0	4	2	2	47	2	0	0	0	3	0	1	5	4	6	1
2022-03-20	0	48	0	2	9	4	28	10	0	1	0	2	45	7	17	35	0	2	0	3	0	1	41	1	0	0	0	2	0	1	5	2	5	1
2022-03-21	0	55	0	2	11	4	18	11	0	1	0	2	34	7	17	26	0	2	0	2	0	1	29	1	0	0	0	2	0	1	0	0	3	1
2022-03-22	0	61	0	2	12	6	19	12	0	1	0	2	32	7	18	27	0	2	0	2	0	1	26	1	0	0	0	1	0	1	0	0	4	1
2022-03-23	0	63	0	4	10	6	16	10	0	1	0	2	31	6	17	30	0	2	0	1	1	1	25	0	0	0	0	2	0	1	1	0	3	1
2022-03-24	0	60	0	5	11	6	16	11	0	1	0	2	30	7	17	27	0	2	0	1	1	1	19	0	0	0	0	2	0	1	1	0	6	1
2022-03-25	0	63	0	5	11	6	17	11	0	1	1	3	32	7	17	27	0	3	0	1	2	1	19	0	0	0	0	2	0	2	1	0	6	1
2022-03-26	0	59	0	3	8	5	14	8	0	1	1	3	30	4	18	25	0	3	0	1	2	1	20	0	0	0	0	2	0	2	1	0	5	1
2022-03-27	0	54	0	3	5	4	13	5	0	1	0	3	27	4	16	24	0	4	0	2	2	1	20	1	0	0	0	2	0	5	1	0	4	1
2022-03-28	0	45	0	2	3	1	11	3	0	0	0	3	27	3	12	25	0	3	0	2	2	1	18	1	0	0	0	2	0	6	0	0	4	0
2022-03-29	0	36	0	1	3	1	8	3	0	0	0	2	24	2	8	28	0	2	0	3	2	1	17	0	0	0	0	1	0	6	0	0	2	0
2022-03-30	0	28	0	1	3	3	9	3	0	0	0	2	21	2	10	26	0	2	0	3	2	1	26	0	0	0	0	1	0	6	1	0	2	0
2022-03-31	0	26	0	0	3	2	5	3	0	1	0	3	16	2	7	25	0	2	0	3	1	1	25	0	0	0	0	3	0	6	1	0	3	0
2022-04-01	0	32	0	0	4	2	8	4	0	1	0	3	19	3	8	31	0	2	0	3	3	1	26	0	0	0	0	4	0	6	1	1	4	0
2022-04-02	1	40	0	1	7	2	10	7	0	1	1	3	30	3	11	33	0	2	0	4	3	1	26	0	0	0	0	5	0	8	1	1	5	0
2022-04-03	1	48	0	2	8	2	13	8	0	1	1	3	34	4	11	38	0	2	0	5	3	1	35	0	0	0	0	7	0	8	1	1	6	0
2022-04-04	1	52	0	2	10	3	15	10	0	1	1	3	43	4	9	44	0	2	1	4	3	1	38	0	0	0	0	10	0	8	1	1	6	0
2022-04-05	1	52	0	4	9	5	16	9	0	1	1	3	44	3	9	39	0	2	1	4	2	1	36	0	0	0	0	10	0	6	1	0	4	0
2022-04-06	1	47	0	4	12	3	15	12	0	1	1	3	42	3	10	30	0	2	1	3	2	1	29	0	0	0	0	12	0	6	3	1	4	1
2022-04-07	1	42	0	2	12	3	17	12	0	1	1	3	39	1	11	33	0	2	1	2	3	1	25	0	0	0	0	11	0	6	5	1	4	1
2022-04-08	1	56	0	4	12	3	17	12	0	1	1	3	39	1	13	41	0	2	1	3	3	1	27	0	0	0	0	11	0	6	5	1	4	1
2022-04-09	1	58	0	3	14	4	17	14	0	1	0	3	40	1	12	38	0	2	0	3	2	1	30	0	0	0	0	11	0	6	5	1	5	1
2022-04-10	1	62	0	3	12	6	15	12	0	0	0	2	40	1	12	32	0	2	0	3	1	1	29	0	0	0	0	9	0	7	5	1	5	1
2022-04-11	1	64	0	2	11	4	12	11	0	0	0	2	41	3	11	32	0	2	0	3	1	2	22	0	0	0	0	6	0	8	5	2	5	1
2022-04-12	0	55	0	0	11	4	11	11	0	0	0	2	33	3	10	28	0	2	0	3	2	1	26	0	0	0	0	4	0	5	4	1	4	1
2022-04-13	0	60	0	0	10	4	12	10	0	0	0	2	30	3	9	32	0	2	0	3	3	1	25	0	0	0	0	4	0	4	4	0	3	1
2022-04-14	0	63	0	0	11	4	16	12	0	0	0	2	37	3	8	34	0	1	0	2	3	1	32	0	0	0	0	3	0	4	4	0	3	1
2022-04-15	0	81	0	0	12	4	26	13	0	0	0	3	41	3	12	34	0	1	0	2	4	1	38	0	0	0	0	3	0	4	4	2	3	1
2022-04-16	0	78	0	0	10	4	28	11	0	0	0	3	38	3	10	34	0	1	0	3	3	1	44	0	0	0	0	3	0	3	2	2	2	1
2022-04-17	0	77	0	0	11	2	24	14	0	0	0	2	37	4	9	30	0	1	0	4	3	1	39	0	0	0	0	2	0	3	2	2	1	0
2022-04-18	0	65	0	0	10	3	24	13	0	0	0	1	37	3	8	32	0	0	0	4	3	1	34	0	0	0	0	2	0	3	1	0	3	0
2022-04-19	0	59	0	1	9	3	22	12	0	0	0	1	34	1	10	30	0	0	0	4	3	1	33	0	0	0	0	2	0	3	1	1	5	0
2022-04-20	0	54	0	1	8	3	20	10	0	0	0	1	29	1	10	29	0	0	0	4	2	1	29	0	0	0	0	2	0	3	1	0	5	0
2022-04-21	0	61	0	1	8	4	20	10	0	0	0	1	32	1	10	29	0	0	0	5	2	1	27	0	0	0	0	2	0	5	3	1	5	0
2022-04-22	0	52	0	1	8	5	17	10	0	0	0	1	31	2	10	27	0	0	0	5	3	1	23	0	0	0	0	2	1	6	3	1	4	0
2022-04-23	0	49	0	1	7	5	12	9	0	0	0	1	24	2	10	23	0	0	0	5	2	1	18	0	0	0	0	2	1	5	3	0	3	0
2022-04-24	0	29	0	2	7	4	7	7	0	0	0	0	20	2	7	18	0	1	0	3	1	1	7	0	0	0	0	1	1	5	2	0	0	0
2022-04-25	0	24	0	1	6	1	9	6	0	0	0	1	25	2	7	18	0	1	0	4	0	1	7	1	0	0	0	0	1	6	2	0	0	0
2022-04-26	0	39	0	0	11	1	13	11	0	1	0	1	27	3	6	25	0	1	0	5	0	1	6	1	0	0	0	0	1	6	1	1	1	0
2022-04-27	0	34	0	0	9	0	16	9	0	1	0	1	22	4	7	18	0	1	0	3	0	1	5	1	0	0	0	2	0	5	1	0	1	0
2022-04-28	0	39	0	0	12	1	17	12	0	1	0	1	25	4	7	24	0	2	0	4	0	1	9	1	0	1	0	2	0	5	1	0	1	0
2022-04-29	0	52	0	2	12	1	20	12	0	1	0	1	26	4	10	26	0	2	0	5	0	1	9	1	0	1	0	3	0	6	1	0	1	1
2022-04-30	0	83	0	2	17	2	23	18	0	1	1	1	28	4	12	26	0	2	0	5	0	1	11	1	0	1	0	5	0	6	1	0	1	1
2022-05-01	0	96	0	2	17	2	24	18	0	1	1	1	28	4	12	29	0	3	0	5	0	1	12	1	0	1	0	6	0	6	1	0	2	1
2022-05-02	0	107	0	2	18	2	26	19	0	1	1	1	31	4	13	32	0	3	0	5	1	1	15	1	0	1	0	7	0	6	1	0	2	1
2022-05-03	0	111	0	2	19	2	22	20	0	1	1	1	33	3	9	30	0	3	0	5	2	1	15	1	0	1	0	6	0	6	1	0	6	1
2022-05-04	0	107	0	2	16	1	18	17	0	0	1	1	30	2	8	36	0	3	0	5	2	1	13	1	0	1	0	7	0	5	1	0	6	1
2022-05-05	0	104	0	2	13	2	23	14	0	0	1	1	29	1	7	33	0	2	0	5	2	1	11	1	0	1	0	6	0	2	2	0	10	1
2022-05-06	0	106	0	2	13	2	23	14	0	0	2	1	32	3	9	39	0	2	0	6	3	1	15	1	0	1	0	6	0	2	2	0	10	1
2022-05-07	0	104	0	2	9	2	22	10	0	2	1	1	25	3	8	33	0	2	0	5	3	1	13	2	0	1	0	5	0	3	1	0	7	1
2022-05-08	0	86	0	1	9	2	20	10	0	2	1	1	25	3	8	32	0	1	0	5	3	1	19	2	0	1	0	6	0	2	2	0	6	1
2022-05-09	0	78	0	1	5	1	21	6	0	2	1	1	26	2	8	30	0	1	0	7	3	1	20	1	0	0	0	4	0	3	2	0	3	1
2022-05-10	1	69	0	0	6	0	19	7	0	2	1	1	22	1	7	32	0	1	0	7	2	1	20	1	0	0	0	3	0	2	3	0	2	0
2022-05-11	1	74	0	0	6	1	21	7	0	2	1	1	23	1	8	35	0	1	0	7	2	1	21	1	0	0	0	3	0	2	3	0	1	0
2022-05-12	1	76	0	0	5	1	20	6	0	2	0	1	28	1	8	32	0	0	0	6	2	1	19	2	0	0	0	3	0	2	2	0	1	0
2022-05-13	1	79	0	1	6	1	21	7	0	2	0	1	32	2	10	36	0	0	0	6	2	1	21	2	0	0	0	5	0	2	2	0	1	0
2022-05-14	1	67	0	1	6	1	22	7	0	2	0	1	30	3	10	32	0	0	0	6	2	1	18	2	0	0	0	4	0	1	2	0	2	0
2022-05-15	1	72	0	2	6	2	25	6	0	2	0	1	32	3	10	35	0	0	0	6	2	5	14	2	0	0	0	5	0	1	2	0	2	0
2022-05-16	1	66	0	2	7	2	22	7	0	2	0	1	30	2	7	28	0	0	0	5	0	5	16	1	0	0	0	6	0	0	2	1	1	0
2022-05-17	1	81	0	3	7	1	19	7	0	2	0	0	32	2	6	27	0	0	0	5	0	5	20	2	0	0	0	6	0	1	1	0	1	0
2022-05-18	1	79	0	3	7	1	19	7	0	2	0	0	32	2	6	25	0	0	0	4	1	5	23	1	0	0	0	8	0	2	1	1	0	1
2022-05-19	0	77	0	4	6	1	17	6	0	2	0	0	31	2	6	29	0	0	0	2	1	5	25	1	0	0	0	9	0	2	1	1	0	1
2022-05-20	0	78	0	4	11	1	20	11	0	2	0	0	35	2	8	42	0	0	0	2	1	5	27	1	0	0	0	9	0	3	1	2	2	1
2022-05-21	0	77	0	2	10	0	15	10	0	2	0	0	28	2	8	39	0	0	0	1	1	5	23	1	0	0	0	7	0	3	1	3	2	1
2022-05-22	0	85	0	2	12	0	14	12	0	1	0	0	28	3	7	38	0	0	0	1	1	5	20	2	0	0	0	6	1	3	0	2	2	2
2022-05-23	0	80	0	1	10	0	13	10	0	1	0	0	31	3	6	39	0	0	0	0	2	9	16	2	0	0	0	5	1	2	0	1	2	2
2022-05-24	0	71	0	1	11	0	17	11	0	1	0	0	27	3	6	32	0	0	0	0	2	9	24	2	0	0	0	5	1	2	1	1	5	2
2022-05-25	0	58	0	0	9	0	12	9	0	1	0	0	22	3	6	33	0	0	0	0	2	9	21	1	0	0	0	5	1	1	2	1	7	2
2022-05-26	0	49	0	0	8	1	11	8	0	0	0	0	21	3	6	33	0	0	0	1	2	9	20	1	0	0	0	4	1	1	1	1	7	2
2022-05-27	0	53	0	0	10	1	15	10	0	0	0	0	23	3	6	34	0	0	0	1	3	9	27	1	0	0	0	5	1	1	1	1	7	2
2022-05-28	0	61	0	0	12	1	14	12	0	1	0	0	21	4	6	42	0	0	0	1	1	9	30	0	0	0	0	3	1	1	1	1	4	2
2022-05-29	0	67	0	0	11	1	16	11	0	2	0	0	22	4	7	42	0	1	0	1	1	9	24	0	0	0	0	4	1	1	1	1	4	2
2022-05-30	0	59	0	0	8	1	18	8	0	1	0	0	32	5	5	51	0	1	0	2	1	9	20	1	0	0	0	5	1	1	1	0	4	2
2022-05-31	0	50	0	0	7	1	14	7	0	1	0	0	33	4	11	44	0	1	0	2	1	9	20	1	0	0	0	4	1	4	0	0	0	1
2022-06-01	0	63	0	1	7	1	16	7	0	1	0	0	35	4	11	45	0	1	0	2	1	9	20	1	0	0	0	5	1	4	0	0	0	1
2022-06-02	0	79	0	1	8	1	16	8	0	1	0	0	37	4	11	45	0	2	0	3	2	9	24	1	0	0	0	5	1	4	1	0	0	1
2022-06-03	0	89	0	1	9	1	18	9	0	1	0	0	42	4	13	46	0	2	0	4	2	9	25	1	0	0	0	5	1	4	1	0	1	1
2022-06-04	0	87	0	1	7	0	15	7	0	1	0	0	43	4	14	46	0	2	0	4	2	5	29	1	0	0	0	4	1	4	1	0	2	0
2022-06-05	0	89	0	2	7	0	11	7	0	1	1	0	40	3	13	46	0	2	0	4	2	2	23	1	0	0	0	2	1	4	2	0	1	0
2022-06-06	0	75	0	2	4	0	10	4	0	3	1	0	41	3	8	36	0	2	0	4	1	2	20	0	0	0	0	1	0	4	2	0	1	0
2022-06-07	0	68	0	2	5	0	8	5	0	3	1	0	44	2	10	22	0	3	0	3	0	2	21	0	0	0	0	1	0	5	2	0	1	0
2022-06-08	0	65	0	2	3	0	7	3	0	3	1	0	42	1	11	16	0	3	0	2	0	2	13	1	0	0	0	0	0	6	1	0	1	1
2022-06-09	0	53	0	1	4	0	10	4	0	3	1	0	41	1	13	18	0	3	0	2	0	1	10	1	0	0	0	0	0	7	3	0	1	1
2022-06-10	0	62	0	1	5	0	12	5	0	3	1	0	42	1	13	20	0	4	0	2	0	1	10	1	0	0	0	1	0	7	3	0	1	2
2022-06-11	0	69	0	2	5	0	11	5	0	3	1	0	43	1	13	21	0	4	0	2	0	1	17	2	0	0	0	2	0	8	3	1	1	1
2022-06-12	0	58	0	2	5	0	11	5	0	3	1	0	41	1	14	23	0	3	0	2	0	1	14	3	0	0	0	3	0	8	1	0	2	1
2022-06-13	0	58	0	2	6	0	11	6	0	1	1	0	38	1	14	22	0	3	0	1	0	2	12	2	0	0	0	2	0	8	0	0	2	1
2022-06-14	0	56	0	2	6	0	10	6	0	1	1	0	37	1	13	21	0	3	0	3	0	2	10	2	0	0	0	3	0	7	3	0	3	1
2022-06-15	1	55	0	2	5	2	12	5	0	1	1	0	32	1	12	17	0	2	0	3	1	2	10	2	0	0	0	5	0	3	4	0	3	1
2022-06-16	1	60	0	2	5	3	12	5	0	1	1	0	33	1	10	21	0	2	0	3	1	2	3	2	0	0	0	5	0	3	4	0	3	1
2022-06-17	1	65	0	2	5	3	12	5	0	1	1	0	34	1	10	28	0	2	0	4	1	2	7	2	0	0	0	5	0	5	6	0	3	1
2022-06-18	1	56	0	3	3	5	10	3	0	0	1	0	33	1	9	23	0	2	0	3	2	1	11	1	0	0	0	4	0	5	7	0	5	1
2022-06-19	0	50	0	3	3	4	7	3	0	0	1	0	28	1	6	21	0	1	0	3	1	1	11	0	0	0	0	3	0	5	7	2	5	1
2022-06-20	0	44	0	3	3	4	6	3	0	0	1	0	26	0	4	18	0	1	0	4	1	1	11	0	0	0	0	3	0	3	8	1	4	1
2022-06-21	0	51	0	3	0	4	7	0	0	0	1	0	20	0	6	20	0	0	0	4	1	1	12	0	0	0	0	2	0	3	7	0	1	1
2022-06-22	0	56	0	6	0	2	5	0	0	0	1	0	17	1	8	26	0	0	0	4	1	0	15	0	0	0	0	1	0	3	8	0	5	1
2022-06-23	0	62	0	6	1	2	6	1	0	0	1	0	23	1	8	27	0	0	0	3	1	0	15	0	0	0	0	1	0	4	8	0	8	1
2022-06-24	0	72	0	6	1	3	11	1	0	0	1	0	29	1	8	33	0	0	0	3	1	0	16	1	0	0	0	1	0	4	9	0	8	2
2022-06-25	0	61	0	5	1	2	9	1	0	0	1	0	27	2	7	28	0	0	0	2	2	0	14	1	0	0	0	0	0	3	7	0	8	1
2022-06-26	0	62	0	8	1	2	10	1	0	0	1	0	25	1	9	29	0	0	0	3	2	0	20	1	0	0	0	2	0	3	9	1	6	1
2022-06-27	0	67	0	8	2	2	11	2	0	0	0	0	30	3	10	24	0	0	0	3	2	0	23	1	0	0	0	3	0	4	5	0	3	1
2022-06-28	0	69	0	10	3	2	11	3	0	0	0	0	32	3	11	22	0	0	0	3	2	1	20	1	0	0	0	5	1	5	7	0	3	1
2022-06-29	0	66	0	6	3	3	11	3	0	0	1	0	31	3	11	18	0	0	0	3	2	1	20	0	0	0	0	6	1	6	6	0	1	1
2022-06-30	0	65	0	8	4	4	15	4	0	0	1	0	34	3	13	19	0	0	1	3	3	1	21	0	0	0	0	6	1	7	8	0	2	1
2022-07-01	0	68	0	8	5	4	15	5	0	0	1	0	36	3	13	24	0	0	1	3	3	1	28	0	0	0	0	6	1	7	8	0	2	1
2022-07-02	0	67	0	10	5	4	13	5	0	0	1	0	35	1	14	26	0	0	1	2	3	0	20	0	0	0	0	7	1	8	6	0	2	1
2022-07-03	0	54	0	9	5	2	12	5	0	0	1	0	37	0	15	24	0	0	1	5	3	0	20	0	0	0	0	7	1	8	5	0	1	2
2022-07-04	0	53	0	10	4	2	10	4	0	0	1	0	33	0	18	16	0	0	1	5	2	0	10	0	0	0	0	6	0	7	1	0	1	2
2022-07-05	0	38	0	9	3	2	8	3	0	0	0	0	32	1	14	15	0	1	1	5	2	0	9	0	0	0	0	3	0	6	1	0	1	2
2022-07-06	0	37	0	7	4	1	9	4	0	0	0	0	33	2	13	16	0	2	1	5	2	0	6	0	0	0	0	4	0	6	6	0	1	2
2022-07-07	0	38	0	4	4	1	10	4	0	0	0	0	32	2	14	21	0	2	0	5	2	0	13	0	0	0	0	4	0	6	7	1	1	2
2022-07-08	0	40	0	5	4	1	10	4	0	0	0	0	32	3	14	21	0	2	0	5	3	0	14	0	0	0	0	4	0	7	8	1	5	2
2022-07-09	0	34	0	4	4	1	12	4	0	0	0	0	41	4	13	24	0	2	0	5	1	0	19	0	0	0	0	5	0	7	8	0	4	2
2022-07-10	0	30	0	4	3	1	17	3	0	0	0	0	37	4	12	28	0	2	0	6	1	0	23	0	0	0	0	4	0	4	8	0	4	3
2022-07-11	1	24	0	2	5	1	18	5	0	0	0	0	37	4	11	26	0	2	0	5	1	0	27	0	0	0	0	5	0	4	7	0	6	3
2022-07-12	1	21	0	2	4	1	13	4	0	0	0	0	34	3	9	31	0	2	0	5	1	1	20	0	0	0	0	3	0	5	5	0	4	2
2022-07-13	1	24	0	3	5	2	13	5	0	0	0	0	31	3	6	30	0	2	0	4	1	1	31	0	0	0	0	5	0	5	7	0	5	2
2022-07-14	1	23	0	2	5	2	12	5	0	0	0	0	35	2	4	28	0	2	0	4	1	2	32	0	0	0	0	4	0	4	8	1	9	1
2022-07-15	1	25	0	2	5	2	12	5	0	0	0	0	47	4	7	28	0	2	0	4	1	2	33	0	0	0	0	4	0	4	11	1	9	1
2022-07-16	1	29	0	3	6	2	12	6	0	0	0	0	44	4	7	28	0	2	0	4	1	2	31	0	0	0	0	4	0	4	11	4	8	1
2022-07-17	0	27	0	2	10	2	13	10	0	0	0	0	47	4	10	23	0	2	0	5	1	2	34	0	0	0	0	4	0	4	9	4	8	1
2022-07-18	0	34	0	2	10	1	14	10	0	0	0	0	44	3	9	29	0	1	0	5	0	1	28	0	0	0	0	3	0	4	9	4	3	1
2022-07-19	0	34	0	0	9	1	15	9	0	0	0	0	44	3	9	28	0	1	0	5	0	1	28	0	0	0	0	3	0	2	9	2	4	1
2022-07-20	0	33	0	1	7	0	9	7	0	0	0	0	42	2	7	27	0	1	0	5	0	1	21	0	0	0	0	5	0	2	8	2	5	1
2022-07-21	0	36	0	1	8	0	7	8	0	0	0	0	38	0	9	30	0	1	0	5	0	1	30	0	0	0	0	3	0	1	8	1	6	0
2022-07-22	0	46	0	1	8	0	7	8	0	0	0	0	40	1	9	31	0	2	0	5	0	1	36	0	0	0	0	3	0	1	8	1	7	0
2022-07-23	0	45	0	1	9	0	11	9	0	0	0	0	38	1	9	35	0	2	0	5	0	1	35	0	0	0	0	3	0	1	6	1	7	0
2022-07-24	0	38	0	1	9	1	11	9	0	0	0	0	36	1	11	34	0	3	0	3	0	1	30	0	0	0	0	4	0	1	6	1	7	0
2022-07-25	0	38	0	2	9	1	16	9	0	0	0	0	32	1	11	35	0	3	0	3	0	1	28	0	0	0	0	4	0	1	3	2	7	0
2022-07-26	0	31	0	2	3	1	15	3	0	0	0	0	23	1	9	30	0	4	0	2	0	0	16	0	0	0	0	4	0	1	3	2	6	0
2022-07-27	1	31	0	2	3	1	17	3	0	0	0	0	27	1	10	31	0	4	0	2	0	0	23	0	0	0	0	5	0	1	3	1	5	0
2022-07-28	1	31	0	3	3	1	15	3	0	0	0	0	25	1	8	31	0	4	0	2	0	0	27	0	0	0	0	4	0	1	4	1	4	0
2022-07-29	1	35	0	3	3	1	18	3	0	1	0	0	29	1	9	31	0	4	0	3	0	0	33	0	0	0	0	4	0	1	5	1	5	0
2022-07-30	1	32	0	3	2	0	18	2	0	1	0	1	29	2	10	24	0	4	0	2	0	0	30	0	0	0	0	8	0	0	5	0	7	0
2022-07-31	1	38	0	3	2	0	17	2	0	1	0	1	33	2	10	17	0	3	0	1	0	0	27	0	0	0	0	8	0	1	8	0	6	0
2022-08-01	0	28	0	2	3	0	15	4	0	1	0	1	33	2	8	15	0	3	0	1	0	0	18	0	0	0	0	9	0	1	6	0	5	0
2022-08-02	0	27	0	3	3	0	16	4	0	1	0	0	31	3	7	13	0	2	0	1	0	0	18	0	0	0	0	9	0	1	4	1	5	0
2022-08-03	0	30	0	2	3	0	16	4	0	1	0	0	30	3	7	14	0	2	0	3	0	0	9	0	0	0	0	8	0	1	4	0	3	0
2022-08-04	0	28	0	2	3	1	11	4	0	1	0	0	30	2	7	18	0	2	0	3	0	0	11	0	0	0	0	7	0	1	4	1	4	0
2022-08-05	0	29	0	5	4	1	11	5	0	1	0	0	31	2	7	19	0	2	0	3	0	0	12	0	0	0	0	8	0	1	4	2	5	0
2022-08-06	0	27	0	5	4	1	9	6	0	1	0	0	26	1	6	18	0	1	0	3	0	0	19	0	0	0	0	5	0	1	4	1	5	0
2022-08-07	0	28	0	3	4	1	11	5	0	1	0	0	23	1	5	19	0	1	0	3	0	0	16	0	0	0	0	3	1	1	4	1	3	0
2022-08-08	0	32	0	4	3	2	11	4	0	0	0	0	24	1	5	19	0	1	0	3	1	0	12	0	0	0	0	3	1	1	4	0	2	0
2022-08-09	0	35	0	4	2	3	15	3	0	0	0	0	25	1	6	23	0	1	0	2	3	0	15	0	0	0	0	3	1	1	4	0	2	0
2022-08-10	0	34	0	3	4	2	11	5	0	0	0	0	22	0	5	25	0	1	0	2	3	0	16	0	0	0	0	3	0	1	4	1	2	0
2022-08-11	0	37	0	3	4	2	11	5	0	0	0	0	23	0	6	30	0	1	0	2	2	0	16	0	0	0	0	3	0	1	4	0	1	0
2022-08-12	0	39	0	4	4	2	11	5	0	0	0	0	25	0	7	31	0	1	0	2	2	0	21	1	0	0	0	4	0	1	5	0	1	0
2022-08-13	0	35	0	4	4	2	6	4	0	0	0	0	23	0	6	27	0	2	0	2	2	0	14	1	0	0	0	4	0	1	5	0	1	0
2022-08-14	0	27	0	3	3	1	9	3	0	0	0	0	24	0	5	33	0	1	0	3	2	0	19	1	0	0	0	6	0	2	5	0	1	0
2022-08-15	0	23	0	5	3	0	8	3	0	0	1	0	22	0	6	28	0	2	0	3	2	0	20	1	0	0	0	5	0	2	4	0	2	0
2022-08-16	0	25	0	5	3	0	13	3	0	0	1	0	24	0	6	28	0	2	0	3	2	0	20	1	0	0	0	6	0	2	4	0	3	0
2022-08-17	0	22	0	3	4	0	10	4	0	0	2	0	24	1	5	21	0	2	0	2	3	0	16	1	0	0	0	6	0	2	5	0	2	0
2022-08-18	0	20	0	3	4	0	11	4	0	0	4	0	25	1	4	25	0	2	0	2	3	0	19	1	0	0	0	8	0	2	6	0	2	1
2022-08-19	0	26	0	6	8	0	13	8	0	0	4	0	25	1	6	28	0	2	0	2	3	0	23	1	0	0	0	9	0	3	7	0	2	1
2022-08-20	0	33	0	6	6	0	13	6	0	0	4	0	28	1	7	29	0	2	0	3	1	0	21	0	0	0	0	8	0	3	6	0	2	1
2022-08-21	0	40	0	4	5	0	12	5	0	0	4	0	26	1	7	22	0	1	0	3	1	0	19	0	0	0	0	10	0	2	4	1	2	2
2022-08-22	0	41	0	4	6	1	13	6	0	0	4	0	26	1	6	19	0	2	0	2	1	0	17	0	0	0	0	10	0	3	4	0	2	2
2022-08-23	0	37	0	3	6	1	13	6	0	0	4	0	25	2	5	17	0	4	0	2	1	1	15	0	0	0	0	10	0	3	4	0	3	2
2022-08-24	0	37	0	3	6	1	12	6	0	0	4	0	19	2	5	20	0	4	0	3	1	1	9	0	0	0	0	8	1	3	4	0	2	2
2022-08-25	0	34	0	3	7	1	7	7	0	0	3	0	18	2	5	21	0	3	0	3	1	1	7	0	0	0	0	7	0	3	7	0	2	1
2022-08-26	0	38	0	3	7	1	9	7	0	0	3	0	20	2	5	23	0	4	0	3	1	1	11	0	0	0	0	7	0	3	7	0	3	1
2022-08-27	0	37	0	3	7	1	6	7	0	0	3	0	17	2	6	27	0	4	0	3	0	1	13	0	0	0	0	8	0	3	6	0	3	1
2022-08-28	0	31	0	1	5	1	7	5	0	0	2	0	20	2	4	30	0	3	0	3	1	1	14	0	0	0	0	6	0	3	8	0	3	1
2022-08-29	0	24	0	0	3	1	7	3	0	0	2	0	19	1	4	27	0	3	0	3	1	1	14	0	0	0	0	3	0	1	6	0	2	1
2022-08-30	0	25	0	0	3	2	6	3	0	0	2	0	15	2	6	28	0	3	0	4	1	1	14	0	0	0	0	4	0	1	6	0	1	1
2022-08-31	0	25	0	0	4	2	8	4	0	0	2	0	18	2	5	26	0	1	0	5	2	1	18	0	0	0	0	4	0	1	6	0	1	0
2022-09-01	0	28	0	1	6	1	8	6	0	0	2	0	20	3	5	26	0	1	0	5	2	2	17	0	0	0	0	4	0	1	6	0	3	1
2022-09-02	0	34	0	1	6	1	9	6	0	0	2	0	24	3	5	29	0	1	0	5	2	2	17	0	0	0	0	4	0	1	6	0	4	1
2022-09-03	0	35	0	1	6	1	9	6	0	0	2	0	22	3	5	27	0	1	0	5	2	2	16	0	0	0	0	4	0	1	5	0	4	1
2022-09-04	0	31	0	1	6	0	8	6	0	0	0	0	20	2	6	19	0	0	0	4	2	2	7	0	0	0	0	2	0	1	5	0	3	1
2022-09-05	1	30	0	1	5	0	6	5	0	0	0	0	22	3	5	18	0	1	0	3	3	1	5	0	0	0	0	2	0	0	6	1	1	1
2022-09-06	1	21	0	0	4	0	6	4	0	1	0	0	21	3	5	15	0	1	0	2	2	1	4	0	0	0	0	0	0	0	3	2	0	1
2022-09-07	1	20	0	0	5	0	6	5	0	1	0	0	22	3	2	18	0	2	0	2	2	1	13	0	0	0	0	1	0	0	3	0	1	1
2022-09-08	1	24	0	0	5	0	7	5	0	1	0	0	27	3	2	23	0	2	0	2	3	1	19	0	0	0	0	6	0	0	3	0	1	1
2022-09-09	1	27	0	2	5	1	7	5	0	1	0	0	27	3	2	23	0	2	0	3	3	2	22	0	0	0	0	9	0	0	3	0	2	1
2022-09-10	1	31	0	2	8	1	7	8	0	1	0	0	30	3	3	25	0	2	0	3	3	2	22	0	0	0	0	15	0	0	4	0	3	1
2022-09-11	1	34	0	2	8	1	7	8	0	1	0	0	28	3	3	22	0	1	0	3	2	2	12	0	0	0	0	19	0	0	2	0	4	1
2022-09-12	0	45	0	1	15	1	10	15	0	0	0	0	28	3	1	23	0	0	0	3	2	2	17	0	0	0	0	35	0	0	2	0	3	1
2022-09-13	0	47	0	1	18	0	8	18	0	0	0	0	27	3	1	18	0	0	0	3	1	1	12	0	0	0	0	40	0	0	1	0	3	1
2022-09-14	0	54	0	0	20	1	9	20	0	0	0	0	29	1	4	20	0	0	0	3	1	1	13	0	0	0	0	45	0	0	1	0	2	2
2022-09-15	0	44	0	0	22	1	5	22	0	0	0	0	24	2	4	23	0	0	0	2	0	1	11	0	0	0	0	44	0	0	1	0	2	1
2022-09-16	0	49	0	0	22	1	8	22	0	0	0	0	24	3	4	26	0	0	0	2	0	1	11	0	0	0	0	46	1	0	1	0	3	1
2022-09-17	0	39	0	0	16	1	8	16	0	0	0	0	25	3	7	27	0	1	0	2	0	1	17	0	0	0	0	41	1	0	2	0	3	1
2022-09-18	0	37	0	0	9	1	8	9	0	0	0	0	21	3	8	21	0	1	0	2	0	1	10	0	0	0	0	27	1	0	2	1	1	1
2022-09-19	0	36	0	0	4	0	7	4	0	0	0	0	18	2	7	19	0	1	0	1	0	1	11	0	0	0	0	10	1	1	2	1	2	1
2022-09-20	0	28	0	0	2	0	7	2	0	0	0	0	19	2	5	17	0	1	0	0	0	1	13	0	0	0	0	8	1	1	2	0	2	1
2022-09-21	0	27	0	2	2	0	4	2	0	0	0	0	18	2	6	16	0	1	0	0	1	0	18	0	0	0	0	8	1	1	4	1	4	1
2022-09-22	0	30	0	2	2	0	8	2	0	0	0	0	15	1	6	16	0	1	0	0	1	0	14	0	0	0	0	9	0	1	3	1	4	1
2022-09-23	0	31	0	2	3	0	8	3	0	0	0	0	15	1	7	16	0	1	0	0	1	0	15	0	0	0	0	12	0	1	3	1	4	1
2022-09-24	0	31	0	2	3	0	8	3	0	0	0	0	19	1	7	21	0	1	0	0	1	0	14	0	0	0	0	12	0	1	3	1	3	1
2022-09-25	0	29	0	3	3	0	6	3	0	0	0	0	18	1	6	20	0	1	0	0	1	0	13	0	0	0	0	9	0	1	2	1	3	1
2022-09-26	0	19	0	2	5	0	5	5	0	0	0	0	20	1	4	25	0	0	0	0	1	1	10	0	0	0	0	5	0	1	1	1	3	1
2022-09-27	0	15	0	1	6	0	7	6	0	0	0	0	24	1	4	26	0	0	0	1	1	0	10	0	0	0	0	1	0	2	1	1	3	1
2022-09-28	0	7	0	0	6	0	4	6	0	0	0	0	25	1	2	30	0	0	0	1	0	0	4	0	0	0	0	2	0	3	0	0	1	0
2022-09-29	0	13	0	0	7	0	4	7	0	0	0	0	25	1	5	31	0	0	0	1	1	0	4	0	0	0	0	2	0	3	0	0	2	0
2022-09-30	0	16	0	1	11	1	5	11	0	0	0	0	26	1	5	32	0	0	0	2	3	0	4	0	0	0	0	4	0	3	0	0	2	0
2022-10-01	0	21	0	1	11	1	6	11	0	0	0	0	27	1	7	33	0	0	0	2	3	0	4	0	0	0	0	5	0	3	0	0	2	0
2022-10-02	0	24	0	1	12	1	9	12	0	0	0	0	27	2	7	36	0	0	0	2	3	0	6	0	0	0	0	6	0	3	0	1	4	0
2022-10-03	0	43	0	2	13	1	9	13	0	0	0	0	29	3	8	38	0	0	0	2	3	0	6	0	0	0	0	6	0	4	3	1	4	0
2022-10-04	0	46	0	5	18	1	15	18	0	0	0	0	32	4	9	38	0	0	0	2	3	0	17	0	0	0	0	6	0	4	3	1	4	0
2022-10-05	0	53	0	5	19	1	15	19	0	0	1	0	36	4	9	38	0	0	0	2	3	0	17	0	0	0	0	8	0	5	4	1	9	0
2022-10-06	0	55	0	6	18	1	13	18	0	0	1	0	28	4	11	37	0	0	0	3	3	0	17	0	0	0	0	9	0	5	4	0	6	0
2022-10-07	0	67	0	6	22	1	14	22	0	0	1	0	37	4	12	37	0	0	0	4	3	0	16	0	0	0	0	15	0	4	5	0	7	0
2022-10-08	0	62	0	6	12	0	16	12	0	0	1	0	39	4	15	29	0	0	0	3	1	0	18	0	0	0	0	22	0	5	2	0	2	0
2022-10-09	0	53	0	4	10	0	12	10	0	0	1	0	37	3	16	23	0	0	0	3	1	0	17	0	0	0	0	19	0	4	2	0	1	0
2022-10-10	0	56	0	3	9	0	11	9	0	0	1	0	38	2	18	23	0	0	0	4	1	0	11	0	0	0	0	20	0	6	1	0	1	1
2022-10-11	0	63	0	6	11	0	11	11	0	0	1	0	43	2	17	22	0	0	0	4	3	0	14	0	0	0	0	24	0	7	2	0	1	1
2022-10-12	0	48	0	5	8	0	6	9	0	0	1	0	38	1	17	20	0	0	0	3	2	0	17	0	0	0	0	20	0	5	1	0	0	1
2022-10-13	0	59	0	5	7	1	8	8	0	0	1	0	43	1	18	20	0	0	0	3	2	0	15	0	0	0	0	20	0	5	1	0	2	1
2022-10-14	0	60	0	7	7	1	8	8	0	0	1	0	45	1	18	23	0	0	0	3	2	0	15	0	0	0	0	20	0	5	2	0	2	1
2022-10-15	0	59	0	3	6	1	8	7	0	0	1	0	44	1	22	22	0	0	0	3	2	0	17	0	0	0	0	1	0	6	2	0	3	1
2022-10-16	1	64	0	3	6	2	8	7	0	0	1	0	47	1	23	21	0	0	0	3	2	0	19	0	0	0	0	4	0	5	4	0	4	1
2022-10-17	1	61	0	4	8	2	8	8	0	0	0	0	48	1	25	21	0	0	0	4	5	0	15	0	0	0	0	5	0	5	5	0	3	1
2022-10-18	2	68	0	9	9	3	8	9	0	0	0	0	47	0	22	22	0	0	0	5	5	0	18	0	0	0	0	6	0	6	4	0	5	1
2022-10-19	2	54	0	10	12	3	6	12	0	0	0	0	47	1	19	24	0	0	0	5	5	0	15	1	0	0	0	6	0	6	3	0	6	1
2022-10-20	2	61	0	9	18	3	7	19	0	0	0	0	49	1	20	27	0	0	0	5	5	0	13	1	0	0	0	7	0	6	4	0	6	1
2022-10-21	2	68	0	10	19	4	9	20	0	0	1	1	55	1	24	28	0	0	0	5	7	0	14	1	0	0	0	7	0	6	4	0	6	1
2022-10-22	2	79	0	8	19	2	9	20	0	0	1	1	50	2	25	26	0	0	0	4	7	0	12	1	0	0	0	6	0	6	3	0	6	1
2022-10-23	1	72	0	2	22	2	9	24	0	0	1	1	48	4	27	24	0	0	0	3	5	0	16	2	0	1	0	6	0	7	5	0	4	2
2022-10-24	0	66	0	2	20	1	7	21	0	0	1	1	47	4	32	24	0	0	0	2	5	0	18	2	0	1	0	1	0	4	5	0	2	1
2022-10-25	0	66	0	4	26	1	6	27	0	2	1	0	42	4	30	24	0	1	0	2	4	0	21	1	0	1	0	2	0	2	5	0	2	1
2022-10-26	0	72	0	4	27	1	7	28	0	2	1	0	42	3	23	22	0	1	0	3	4	0	26	1	0	1	0	3	0	3	5	0	2	1
2022-10-27	0	74	0	5	25	1	9	26	0	2	1	0	38	3	23	21	0	1	0	3	4	0	24	1	0	1	0	2	0	2	5	0	1	1
2022-10-28	0	77	0	6	26	1	9	27	0	2	1	0	41	3	33	22	0	1	0	3	4	1	25	1	0	1	0	2	0	4	5	0	2	1
2022-10-29	0	71	0	6	28	1	11	29	0	2	1	0	39	2	28	25	0	1	0	3	4	1	18	1	0	1	0	2	0	5	4	1	2	1
2022-10-30	0	69	0	4	34	1	11	35	0	2	1	0	39	2	27	28	0	1	0	3	1	0	20	1	0	1	0	2	0	4	2	1	2	0
2022-10-31	0	57	0	5	22	1	11	22	0	1	1	0	35	0	26	32	0	1	0	3	0	0	20	1	0	1	0	4	0	5	2	1	2	0
2022-11-01	0	62	0	6	24	1	8	24	0	1	0	0	30	1	25	31	0	1	0	3	1	0	22	1	0	1	0	5	0	5	1	0	1	0
2022-11-02	1	50	0	8	22	1	6	22	0	1	0	0	27	1	20	28	0	1	0	3	1	0	16	0	0	0	0	5	0	5	0	0	1	0
2022-11-03	1	49	0	7	22	1	6	22	0	1	0	0	28	1	20	27	0	2	0	4	1	0	12	0	0	0	0	5	0	4	0	0	3	0
2022-11-04	1	52	0	7	22	2	6	22	0	1	0	0	29	1	20	30	0	2	0	4	1	0	17	0	0	0	0	5	0	4	1	0	3	0
2022-11-05	1	50	0	8	22	2	6	22	0	1	0	0	32	1	20	28	0	2	0	4	1	0	21	0	0	0	0	4	0	4	3	0	4	0
2022-11-06	1	40	0	6	15	1	3	15	0	0	1	0	28	1	15	27	0	2	0	4	1	0	15	0	0	0	0	3	0	3	2	1	4	0
2022-11-07	0	42	0	3	10	1	3	10	0	0	1	0	21	1	10	26	0	2	0	4	1	0	14	0	0	0	0	3	0	4	2	2	3	0
2022-11-08	0	32	0	2	11	1	3	11	0	0	1	0	14	1	4	21	0	2	0	3	1	0	11	0	0	0	0	3	0	4	3	1	3	0
2022-11-09	0	27	0	2	5	1	4	5	0	0	1	0	17	1	2	14	0	2	0	3	0	0	9	0	0	0	0	3	0	3	3	1	2	0
2022-11-10	0	22	0	1	4	0	5	4	0	0	1	0	15	0	1	12	0	2	0	2	0	0	3	1	0	0	0	2	0	2	4	1	1	0
2022-11-11	0	23	0	1	6	0	6	6	0	0	1	0	17	0	2	14	0	2	0	2	0	0	3	1	0	0	0	3	0	2	4	1	1	0
2022-11-12	0	25	0	2	6	0	6	6	0	0	1	0	24	0	4	15	0	2	0	4	0	0	2	1	0	0	0	3	0	2	4	0	0	0
2022-11-13	0	25	0	2	7	0	5	7	0	0	1	0	23	0	5	13	0	2	0	4	0	0	2	1	0	0	0	1	0	2	4	0	0	0
2022-11-14	0	21	0	1	6	0	3	6	0	0	1	0	20	0	7	9	0	2	0	3	0	0	1	0	0	0	0	1	0	2	5	0	0	0
2022-11-15	0	15	0	1	5	0	4	5	0	1	1	0	17	0	7	9	0	2	0	2	0	0	1	0	0	0	0	1	0	1	5	0	0	1
2022-11-16	0	20	0	1	4	0	4	4	0	1	1	0	18	0	7	8	0	1	0	2	0	0	1	0	0	0	0	1	0	1	5	0	2	1
2022-11-17	0	21	0	1	4	0	3	4	0	1	1	0	19	0	9	7	0	1	0	2	0	0	0	0	0	0	0	1	0	2	4	0	2	1
2022-11-18	0	23	0	1	5	0	4	5	0	1	1	0	24	0	9	7	0	1	0	2	0	0	1	0	0	0	0	1	0	2	4	0	2	1
2022-11-19	0	30	0	1	8	0	4	8	0	1	0	0	26	0	9	9	0	1	0	3	0	0	1	0	0	0	0	1	0	2	4	0	2	2
2022-11-20	1	27	0	1	12	0	3	12	0	1	0	0	23	0	10	7	0	0	0	3	1	0	1	0	0	0	0	0	0	2	2	0	4	2
2022-11-21	1	27	0	0	11	0	3	11	0	1	0	0	24	0	10	6	0	0	0	3	0	0	1	0	0	0	0	0	0	1	1	0	4	2
2022-11-22	1	36	0	0	11	0	3	11	0	1	0	0	26	0	15	21	0	0	0	4	0	0	16	0	0	0	0	2	0	1	1	0	4	2
2022-11-23	1	52	0	0	22	0	3	22	0	0	0	0	36	0	23	22	0	0	0	4	0	0	16	0	0	0	0	3	0	1	1	0	4	2
2022-11-24	1	115	0	2	29	0	3	29	0	1	0	0	41	0	24	24	0	1	0	4	0	0	16	0	0	0	0	3	0	1	1	0	4	2
2022-11-25	1	132	0	9	29	0	3	29	0	1	0	0	41	1	26	35	0	1	0	4	1	0	16	0	0	0	0	3	0	3	3	0	4	2
2022-11-26	1	136	0	13	36	3	4	36	0	1	0	0	44	1	27	39	0	2	0	4	1	0	16	0	0	0	0	3	0	4	3	1	4	2
2022-11-27	1	131	0	13	36	3	4	36	0	1	0	0	41	1	26	41	0	2	0	4	1	1	43	0	0	0	0	3	0	4	3	4	4	2
2022-11-28	1	129	0	14	37	3	2	38	0	1	0	0	41	1	25	42	0	2	0	2	1	2	43	0	0	0	0	5	0	4	3	4	5	2
2022-11-29	1	122	0	12	33	3	2	34	0	1	0	0	36	1	24	36	0	2	0	1	3	2	29	0	0	0	0	3	0	4	2	3	5	2
2022-11-30	0	99	0	11	22	3	2	23	0	1	0	0	30	1	19	35	0	2	0	1	3	2	31	0	0	0	0	2	0	3	2	2	3	1
2022-12-01	0	46	0	3	14	0	2	15	0	1	0	0	29	1	5	37	0	2	0	1	3	2	31	0	0	0	0	1	0	3	2	1	1	0
2022-12-02	0	56	0	3	9	0	2	10	0	1	0	0	30	0	5	30	0	1	0	1	3	2	27	0	0	0	0	1	0	3	2	1	1	0
2022-12-03	0	45	0	0	3	0	2	3	0	1	0	0	17	0	3	21	0	1	0	0	0	2	3	0	0	0	0	0	0	0	2	0	0	0
2022-12-04	0	44	0	0	4	0	1	4	0	1	0	0	18	0	1	20	0	1	0	0	0	1	2	0	0	0	0	0	0	0	2	0	0	0
2022-12-05	0	42	0	0	5	0	1	5	0	0	0	0	17	0	0	11	0	2	0	1	0	1	6	0	0	0	0	0	0	0	0	0	0	0
2022-12-06	0	41	0	0	3	0	1	3	0	0	0	0	12	0	2	11	0	2	0	1	0	1	6	0	0	0	0	0	0	0	0	0	0	0
2022-12-07	0	45	0	0	4	0	2	4	0	0	0	0	12	0	2	12	0	2	0	1	0	1	6	0	0	0	0	0	0	0	0	0	0	0
2022-12-08	0	41	0	0	4	0	1	4	0	0	0	0	11	0	2	11	0	1	0	1	0	1	6	0	0	0	0	0	0	0	2	0	0	0
2022-12-09	0	47	0	0	4	0	1	4	0	0	0	0	12	0	2	13	0	1	0	1	0	1	6	0	0	0	0	0	0	0	2	0	0	0
2022-12-10	0	44	0	0	3	0	2	3	0	0	0	0	8	0	3	18	0	1	0	1	0	1	6	0	0	0	0	0	0	0	2	0	0	0
2022-12-11	0	45	0	0	3	0	2	3	0	0	0	0	8	0	5	18	0	1	0	1	0	1	6	1	0	0	0	0	0	0	3	0	0	1
2022-12-12	0	40	0	1	1	0	2	1	0	0	0	0	9	0	5	17	0	0	0	1	0	1	6	1	0	0	0	0	0	0	3	0	0	1
2022-12-13	0	42	0	1	0	0	2	0	0	0	0	0	11	0	4	17	0	0	0	1	0	1	6	0	0	0	0	0	0	0	3	0	0	1
2022-12-14	0	38	0	1	0	0	1	0	0	0	0	0	11	0	4	15	0	0	0	0	0	1	6	0	0	0	0	0	0	0	3	0	0	1
2022-12-15	0	38	0	1	0	0	1	0	0	0	0	0	12	0	4	14	0	0	0	1	0	1	6	0	0	0	0	0	0	1	3	0	0	1
2022-12-16	0	40	0	1	0	0	2	0	0	0	0	0	13	0	4	19	0	0	0	1	0	1	6	0	0	0	0	0	0	1	3	0	0	1
2022-12-17	0	31	0	0	0	0	1	0	0	0	0	0	12	0	2	17	0	0	0	1	0	1	2	0	0	0	0	0	0	2	3	0	0	1
2022-12-18	0	34	0	0	0	0	1	0	0	0	0	0	13	0	1	17	0	0	0	1	0	1	2	0	0	0	0	0	0	2	3	0	0	1
2022-12-19	0	32	0	0	0	0	1	0	0	0	0	0	17	0	3	15	0	1	0	1	0	1	2	0	0	0	0	0	0	1	2	0	1	0
2022-12-20	0	28	0	0	0	0	0	0	0	0	0	0	14	0	4	10	0	1	0	4	0	0	0	0	0	0	0	0	0	1	2	0	1	0
2022-12-21	0	20	0	0	0	0	0	0	0	0	0	0	13	0	4	12	0	1	0	4	0	0	3	0	0	0	0	0	0	1	2	0	1	0
2022-12-22	0	21	0	0	0	0	0	0	0	0	0	0	16	1	4	14	0	1	0	5	0	0	3	0	0	0	0	0	0	1	2	0	1	0
2022-12-23	0	25	0	0	0	0	5	0	0	0	0	0	17	1	4	15	0	1	0	5	0	0	3	0	0	0	0	1	0	1	3	0	1	0
2022-12-24	0	26	0	0	0	0	12	0	0	0	0	0	30	1	8	19	0	5	0	5	0	0	3	0	0	0	0	2	0	1	3	0	1	0
2022-12-25	0	27	0	1	0	0	12	0	0	0	0	0	34	2	9	17	0	5	0	5	0	0	1	0	0	0	0	2	0	2	1	0	0	0
2022-12-26	0	40	0	1	1	0	12	1	0	0	0	0	35	2	9	19	0	5	0	4	0	0	1	0	0	0	0	2	0	2	1	0	0	0
2022-12-27	0	48	0	1	2	0	14	2	0	1	0	0	35	2	9	15	0	5	0	4	0	2	9	0	0	0	0	2	0	2	1	0	0	0
2022-12-28	0	51	0	0	3	3	19	3	0	1	0	0	36	2	11	26	0	5	0	4	0	2	9	1	0	0	0	3	0	2	2	0	0	0
2022-12-29	1	63	0	0	3	6	19	3	0	1	0	0	38	2	11	26	0	5	0	4	0	2	9	1	0	0	0	3	0	2	2	0	0	0
2022-12-30	1	69	0	3	5	7	22	5	0	1	0	0	39	2	11	27	0	8	0	4	1	2	23	1	0	0	0	3	0	2	2	0	0	0
2022-12-31	1	84	0	3	6	7	22	6	0	1	0	0	44	2	12	34	0	8	0	5	1	2	25	1	0	0	0	3	0	2	3	0	0	0
2023-01-01	2	97	0	4	7	7	30	7	0	1	0	0	50	1	10	42	0	8	0	5	1	2	30	1	0	0	0	3	0	2	2	0	0	0
2023-01-02	2	99	0	3	5	2	25	5	0	0	0	0	43	1	9	37	0	8	0	4	2	2	27	1	0	0	0	2	0	1	2	0	0	0
2023-01-03	2	100	0	2	3	1	26	3	0	0	0	0	37	1	2	23	0	4	0	2	1	3	20	0	0	0	0	2	0	0	1	0	0	0
2023-01-04	2	126	0	2	5	1	30	6	0	0	0	0	38	2	1	24	0	3	0	3	1	1	19	0	0	0	0	2	0	0	1	0	0	0
2023-01-05	2	149	0	4	9	1	33	10	0	0	0	0	45	2	2	27	0	3	0	3	1	1	19	0	0	0	0	2	0	0	1	0	0	0
2023-01-06	3	173	0	4	9	1	35	10	0	0	0	0	50	2	2	29	0	3	0	3	2	1	20	0	0	0	0	2	0	0	1	0	1	0
2023-01-07	3	181	0	5	7	0	34	8	0	0	0	0	49	2	4	30	0	1	0	3	3	1	16	0	0	0	0	2	0	0	2	0	1	0
2023-01-08	4	204	0	5	8	0	33	9	0	0	0	0	52	2	6	28	0	0	0	3	3	1	14	0	0	0	0	2	0	1	4	0	2	0
2023-01-09	5	204	0	4	7	0	31	8	0	0	0	0	48	3	7	21	0	0	0	3	2	1	6	0	0	0	0	0	0	4	3	0	2	0
2023-01-10	5	205	0	1	7	0	31	8	0	0	0	0	48	2	6	22	0	0	0	3	2	1	6	0	0	0	0	0	0	3	3	0	2	0
2023-01-11	2	189	0	1	6	0	21	7	0	0	0	0	42	2	6	21	0	0	0	3	1	1	15	0	0	0	0	0	0	3	3	0	4	0
2023-01-12	1	174	0	1	4	0	17	5	0	0	0	0	42	3	5	21	0	0	0	3	1	1	14	0	0	0	0	0	0	2	3	0	3	0
2023-01-13	1	189	0	1	5	0	19	6	0	0	0	0	47	3	5	21	0	0	0	4	1	1	19	0	0	0	0	0	0	3	4	0	3	0
2023-01-14	1	190	0	1	6	0	24	7	0	0	0	0	51	2	4	21	0	1	0	4	1	1	12	0	0	0	0	0	0	3	3	0	3	0
2023-01-15	0	172	0	2	6	0	22	6	0	0	0	0	52	2	2	20	0	1	0	3	1	1	11	0	0	0	0	0	0	4	3	0	2	0
2023-01-16	0	157	0	1	4	0	23	4	0	0	0	0	52	2	1	18	0	1	0	4	1	1	6	0	0	0	0	0	0	4	2	0	4	0
2023-01-17	0	134	0	1	3	0	28	3	0	0	0	0	64	0	1	14	0	1	0	6	1	2	6	0	0	0	0	0	0	2	2	0	2	0
2023-01-18	0	158	0	0	6	0	30	6	1	0	0	0	66	1	1	18	0	1	0	5	2	2	6	0	0	0	0	0	0	2	1	0	1	0
2023-01-19	0	177	0	0	10	0	38	10	1	0	0	0	76	1	1	20	0	1	0	5	3	2	9	0	0	0	0	0	0	2	2	0	1	0
2023-01-20	0	207	0	0	14	0	44	14	1	0	0	0	86	1	1	25	0	2	0	10	3	2	21	0	0	0	0	1	0	3	2	0	1	0
2023-01-21	0	228	0	0	14	0	44	14	1	0	0	0	97	3	1	26	0	2	0	12	3	3	25	0	0	0	0	1	0	3	2	0	1	0
2023-01-22	3	246	0	0	16	0	45	16	1	0	0	0	106	3	1	35	0	2	0	13	3	3	32	0	0	0	0	1	0	4	3	0	3	0
2023-01-23	3	257	0	0	16	0	47	16	1	0	0	0	110	4	1	38	0	2	0	14	4	4	37	0	0	0	0	1	0	4	3	0	3	0
2023-01-24	4	262	0	1	16	0	47	16	1	0	0	0	111	4	1	43	0	3	0	14	4	4	42	0	0	0	0	1	0	4	3	1	3	0
2023-01-25	4	266	0	1	17	0	50	17	1	0	0	0	112	4	1	45	0	3	0	15	4	4	44	0	0	0	0	1	0	5	3	1	3	0
2023-01-26	4	209	0	1	11	0	38	11	0	0	0	0	109	3	1	37	0	3	0	14	3	4	32	0	0	0	0	3	0	3	3	0	2	0
2023-01-27	4	177	0	0	6	0	38	6	0	0	0	0	110	2	1	36	0	3	0	16	1	4	28	0	0	0	0	3	0	4	3	0	2	0
2023-01-28	0	144	0	0	2	0	30	2	0	0	0	0	85	3	1	24	0	1	0	14	0	4	21	1	0	0	0	2	0	3	3	0	2	0
2023-01-29	0	125	0	0	2	0	23	2	0	0	0	0	74	2	1	23	0	1	0	14	0	4	25	1	0	0	0	3	0	4	5	0	2	0
2023-01-30	0	100	0	0	3	0	22	3	0	0	0	0	66	3	0	27	0	1	0	9	0	3	37	1	0	0	0	3	0	5	5	0	4	0
2023-01-31	0	83	0	0	3	0	23	3	0	0	0	0	56	3	0	30	0	0	0	7	0	2	30	1	0	0	0	4	0	5	6	1	6	0
2023-02-01	0	76	0	0	2	0	20	2	0	0	0	0	52	3	0	31	0	0	0	7	0	2	31	1	0	0	0	3	0	5	7	3	10	0
2023-02-02	1	78	0	0	2	0	26	2	0	0	0	0	53	3	0	38	0	0	0	8	0	2	34	1	0	0	0	3	0	6	8	3	13	1
2023-02-03	1	83	0	0	2	0	28	2	0	0	1	0	61	3	2	41	0	0	0	8	1	2	40	1	0	0	0	4	1	6	8	6	13	1
2023-02-04	1	78	0	1	2	0	33	2	0	0	1	0	62	3	2	41	0	0	0	8	0	2	26	1	0	0	0	4	1	6	7	5	11	1
2023-02-05	1	64	0	0	4	0	34	4	0	0	1	0	56	2	2	44	1	0	0	7	0	1	23	1	0	0	0	3	1	5	6	4	9	1
2023-02-06	1	50	0	0	2	0	28	2	0	0	1	0	47	1	3	46	1	0	0	7	0	1	15	0	0	0	0	4	0	4	6	3	5	1
2023-02-07	1	43	0	0	2	1	29	2	0	0	1	0	41	4	3	38	1	0	0	4	0	1	13	0	0	0	0	1	0	2	6	3	4	1
2023-02-08	0	43	0	0	2	1	32	2	0	0	1	0	41	4	3	39	1	1	0	4	0	1	37	0	0	0	0	1	0	3	4	1	3	1
2023-02-09	0	45	0	0	3	1	38	3	0	0	1	0	51	4	3	45	1	1	0	4	0	1	37	0	0	0	0	1	0	4	4	1	4	1
2023-02-10	0	48	0	1	3	1	46	3	0	0	1	0	57	4	3	52	1	1	0	4	0	1	41	0	0	0	0	2	0	4	4	1	4	3
2023-02-11	0	44	0	1	3	1	43	3	0	0	1	0	60	4	4	55	1	2	0	5	0	1	43	0	0	0	0	3	0	4	5	1	4	3
2023-02-12	0	48	0	1	3	1	44	3	0	0	1	0	60	4	5	56	1	2	0	5	0	1	40	0	0	0	0	3	0	4	6	0	4	3
2023-02-13	0	37	0	0	1	1	39	1	0	0	0	0	54	3	2	43	0	2	0	4	0	1	28	0	0	0	0	3	1	4	5	0	2	3
2023-02-14	1	35	0	1	1	1	34	1	0	0	0	0	55	3	2	39	0	3	0	4	0	1	31	0	0	0	0	4	1	5	4	0	1	2
2023-02-15	1	33	0	1	1	0	34	1	0	0	0	0	52	2	2	38	0	3	0	5	0	1	20	0	0	0	0	4	1	4	5	0	0	2
2023-02-16	1	40	0	5	1	0	32	1	0	0	0	0	52	3	5	36	0	3	0	5	0	1	21	0	0	0	0	4	1	4	4	2	2	2
2023-02-17	1	44	0	5	1	0	33	1	0	0	0	0	55	4	5	40	0	3	0	5	0	1	26	0	0	0	0	4	1	4	4	2	5	2
2023-02-18	2	48	0	5	1	0	40	1	0	0	0	0	61	4	5	44	0	3	0	5	1	1	26	0	0	0	0	5	1	5	5	2	6	2
2023-02-19	2	50	0	3	1	0	28	1	0	0	0	0	54	4	4	36	0	3	0	5	0	1	20	0	0	0	0	5	0	6	4	0	6	1
2023-02-20	0	53	0	3	1	0	23	1	0	0	0	0	55	4	4	42	0	4	0	4	1	1	23	0	0	0	0	3	0	5	2	0	3	1
2023-02-21	0	44	0	1	0	0	19	0	0	0	0	0	52	2	4	33	0	4	0	5	1	0	18	0	0	0	0	3	0	5	2	0	5	1
2023-02-22	0	47	0	3	1	1	18	1	0	0	0	0	52	2	3	29	0	4	0	5	1	0	34	0	0	0	0	4	0	6	3	0	3	1
2023-02-23	0	54	0	3	2	2	17	2	0	0	0	0	54	2	5	27	0	4	0	6	1	1	40	0	0	0	0	5	0	7	5	0	3	2
2023-02-24	0	57	0	4	3	2	20	3	0	0	0	0	55	2	6	29	0	4	0	6	2	1	40	0	0	0	0	5	0	7	5	0	6	2
2023-02-25	0	57	0	4	3	2	19	3	0	0	0	1	56	2	7	34	0	3	0	7	1	2	35	0	0	0	0	4	0	7	5	1	11	2
2023-02-26	0	63	0	6	7	3	18	7	0	0	0	1	58	3	7	34	0	3	0	6	1	1	36	0	0	0	0	5	0	7	3	1	11	2
2023-02-27	0	57	0	5	9	2	18	9	0	0	0	1	59	3	7	30	0	3	0	6	1	2	31	0	0	0	0	5	0	7	3	0	10	2
2023-02-28	0	37	0	2	10	1	13	10	0	0	0	1	47	2	6	25	0	1	0	6	1	2	21	0	0	0	0	6	0	6	3	1	7	2
2023-03-01	0	34	0	1	8	1	14	8	0	0	0	1	44	2	6	24	0	1	0	7	1	2	26	0	0	0	0	7	0	6	3	1	1	2
2023-03-02	0	33	0	1	7	2	13	7	0	0	0	1	42	2	6	30	0	1	0	6	1	1	32	0	0	0	0	7	0	5	3	1	4	2
2023-03-03	0	37	0	2	8	2	14	8	0	0	0	2	51	5	9	31	0	1	0	6	1	1	41	0	0	0	0	7	0	5	4	1	7	3
2023-03-04	0	39	0	2	5	3	15	5	0	0	0	2	52	5	11	32	0	1	0	6	1	2	32	0	0	0	0	7	0	4	3	1	6	3
2023-03-05	0	38	0	2	7	3	14	7	0	0	0	2	58	5	12	33	0	2	0	6	1	2	36	0	0	0	0	8	0	3	4	0	6	2
2023-03-06	0	31	0	1	4	1	16	4	0	0	0	1	57	4	10	36	0	2	0	7	0	2	29	0	0	0	0	9	0	3	2	0	4	2
2023-03-07	0	32	0	1	9	2	20	9	0	0	0	1	51	3	8	34	0	2	0	6	0	2	25	0	0	0	0	9	0	3	2	0	7	2
2023-03-08	0	34	0	1	12	3	22	12	0	0	0	1	55	3	8	37	0	2	0	5	0	2	30	0	0	0	0	8	0	3	2	0	5	2
2023-03-09	0	36	0	4	12	3	22	12	0	0	0	1	56	2	8	33	0	2	0	5	0	2	30	0	0	0	0	5	0	3	2	0	7	2
2023-03-10	0	37	0	5	16	3	23	16	0	0	0	1	56	4	10	36	0	3	0	5	0	2	34	0	0	0	0	6	0	3	2	2	11	2
2023-03-11	0	32	0	7	18	2	22	18	0	0	0	1	57	4	11	35	0	1	0	4	0	3	30	0	0	0	0	6	0	2	1	1	7	2
2023-03-12	0	45	0	7	18	3	24	18	0	0	0	1	56	5	12	38	0	1	0	4	0	3	26	0	0	0	0	6	0	2	1	1	8	2
2023-03-13	0	59	0	14	21	3	28	21	0	0	0	1	57	5	18	44	0	1	0	5	0	3	27	0	0	0	0	5	0	2	1	0	6	2
2023-03-14	0	60	0	11	24	1	24	24	0	0	0	0	54	4	25	37	0	1	0	6	0	3	19	0	0	0	0	4	0	2	1	1	7	1
2023-03-15	0	70	0	13	26	3	22	26	0	0	0	0	71	5	26	40	0	1	0	4	1	3	21	0	0	0	0	4	0	3	1	0	4	1
2023-03-16	0	67	0	10	23	3	17	23	0	0	0	0	68	2	25	45	0	1	0	4	0	2	29	0	0	0	0	3	0	2	1	0	5	1
2023-03-17	0	69	0	16	23	3	20	23	0	0	0	0	73	2	25	50	0	1	0	4	0	2	30	0	0	0	0	5	0	2	1	0	5	1
2023-03-18	0	62	0	11	23	2	21	23	0	1	0	0	69	5	31	53	0	1	0	3	0	2	44	0	0	0	0	6	0	2	2	0	4	1
2023-03-19	0	66	0	10	29	2	27	29	0	0	0	0	70	5	42	49	0	1	0	3	0	2	49	0	0	0	0	5	0	2	2	0	4	0
2023-03-20	0	69	0	7	26	1	32	26	0	0	0	0	73	5	44	52	0	1	0	3	0	2	47	0	0	0	0	5	0	2	2	0	3	0
2023-03-21	1	71	0	8	24	1	30	24	0	0	0	0	75	6	49	55	0	0	0	3	0	2	42	0	0	0	0	5	0	2	2	0	1	0
2023-03-22	1	70	0	4	22	1	29	22	0	0	0	0	72	4	41	52	0	0	0	3	0	2	30	0	0	0	0	7	0	2	3	2	5	0
2023-03-23	1	74	0	3	28	1	36	28	0	0	0	0	86	4	41	50	0	0	0	3	0	2	30	0	0	0	0	8	0	2	4	0	5	0
2023-03-24	1	86	0	3	32	1	36	32	0	0	0	0	92	5	60	50	0	1	0	5	0	2	43	0	0	0	0	8	0	4	4	0	6	0
2023-03-25	1	94	0	4	31	1	35	31	0	0	0	0	92	5	54	53	0	1	0	5	0	2	36	0	0	0	0	7	0	3	4	0	9	0
2023-03-26	1	93	0	4	29	1	37	30	0	0	0	0	92	6	57	56	0	1	0	7	0	1	25	0	0	0	0	7	0	3	2	0	10	0
2023-03-27	0	83	0	3	21	2	37	22	0	0	0	0	91	4	41	48	0	1	0	8	0	1	20	0	0	0	0	7	0	2	4	0	11	0
2023-03-28	0	66	0	2	18	2	34	19	0	0	0	0	83	3	37	43	0	1	0	7	0	1	23	0	0	0	0	5	0	2	4	0	9	0
2023-03-29	0	62	0	4	15	2	30	16	0	0	0	0	80	3	32	43	0	1	0	7	0	3	20	0	0	0	0	7	0	3	5	0	4	0
2023-03-30	0	54	0	4	14	2	25	15	0	0	0	0	82	2	33	44	0	1	0	7	0	3	11	0	0	0	0	6	0	4	5	0	3	0
2023-03-31	0	60	0	4	14	2	26	15	0	0	0	0	86	2	35	50	0	1	0	7	0	3	20	0	0	0	0	6	0	4	5	1	3	0
2023-04-01	0	49	0	3	13	2	22	14	0	0	0	0	73	2	22	54	0	2	0	7	0	3	20	0	0	0	0	6	0	4	6	1	2	0
2023-04-02	0	31	0	0	8	1	16	8	0	0	0	0	66	1	13	45	0	2	0	7	1	3	17	0	0	0	0	2	0	2	4	0	1	0
2023-04-03	0	33	0	0	9	1	21	9	0	0	0	0	71	1	13	46	0	3	0	11	1	3	22	0	0	0	0	4	0	3	6	0	1	0
2023-04-04	0	31	0	0	8	0	24	8	0	0	0	0	78	0	14	49	0	3	0	11	0	3	20	0	0	0	0	5	0	1	6	0	1	0
2023-04-05	0	32	0	0	10	0	20	10	0	0	0	0	79	0	12	47	0	3	0	11	0	3	16	0	0	0	0	5	0	1	6	0	1	0
2023-04-06	0	29	0	1	6	0	21	6	0	0	0	0	83	1	11	42	0	2	0	11	0	3	8	0	0	0	0	4	0	1	5	0	1	0
2023-04-07	0	34	0	2	7	0	25	7	0	0	0	0	86	1	12	43	0	2	0	11	0	3	8	1	0	0	0	4	0	1	7	0	1	0
2023-04-08	0	40	0	3	8	0	32	8	0	0	1	0	80	1	12	45	0	2	0	12	0	3	13	1	0	0	0	5	0	1	7	1	2	0
2023-04-09	0	45	0	2	8	0	26	8	0	0	1	0	73	2	10	39	0	2	0	11	0	1	8	1	0	0	0	2	0	2	5	3	1	0
2023-04-10	0	46	0	2	8	0	26	8	0	0	1	0	77	2	12	39	0	2	0	9	0	1	9	1	0	0	0	3	0	2	7	3	4	0
2023-04-11	0	45	0	1	9	0	24	9	0	0	1	0	77	2	9	41	0	2	0	10	0	1	12	1	0	0	0	3	0	2	6	3	13	0
2023-04-12	0	46	0	1	8	0	24	9	0	0	1	0	75	2	9	40	0	1	0	10	0	1	13	1	0	0	0	3	0	2	6	4	13	0
2023-04-13	0	50	0	0	8	1	21	9	0	0	1	0	71	2	8	45	0	1	0	11	0	2	18	1	0	0	0	4	0	2	6	4	13	0
2023-04-14	0	53	0	0	11	1	22	12	0	0	1	0	76	2	9	61	0	1	0	11	1	2	20	1	0	0	0	4	0	2	6	4	13	0
2023-04-15	0	52	0	1	8	1	25	9	0	0	1	0	67	1	8	51	0	0	0	7	1	2	26	1	0	0	0	4	0	3	5	2	8	0
2023-04-16	0	47	0	1	6	1	24	7	0	0	1	0	65	0	8	53	0	0	0	7	1	2	28	2	0	0	0	6	0	2	5	2	5	0
2023-04-17	0	48	0	1	7	1	20	7	0	0	1	0	53	0	5	47	0	0	0	7	1	2	26	2	0	0	0	6	0	2	5	0	4	0
2023-04-18	0	49	0	1	7	0	18	8	0	0	1	0	47	1	8	49	0	0	0	7	1	2	21	2	0	0	0	6	0	3	3	0	4	0
2023-04-19	0	39	0	1	7	0	13	9	0	0	1	0	39	1	8	49	0	0	0	7	0	2	17	1	0	0	0	5	0	3	2	1	2	0
2023-04-20	0	36	0	0	4	0	12	6	0	0	1	0	44	1	6	50	0	0	0	4	0	1	16	1	0	0	0	3	0	3	2	1	1	0
2023-04-21	0	33	0	0	7	0	7	9	0	0	1	0	41	0	6	40	0	0	0	4	0	2	8	1	0	0	0	3	0	3	2	0	1	0
2023-04-22	0	29	0	0	7	0	7	9	0	0	1	0	43	1	5	38	0	0	0	4	0	2	11	1	0	0	0	3	0	3	2	0	1	0
2023-04-23	0	25	0	0	6	0	4	8	0	0	0	0	45	2	4	32	0	0	0	3	0	2	10	1	0	0	0	3	0	3	2	0	1	0
2023-04-24	0	21	0	0	3	0	0	4	0	0	0	0	52	4	5	28	0	0	0	3	0	2	9	0	0	0	0	1	0	3	0	0	1	0
2023-04-25	0	24	0	0	3	0	1	3	0	0	0	0	55	4	2	29	0	0	0	2	0	1	6	0	0	0	0	1	0	6	2	0	0	0
2023-04-26	0	33	0	0	1	0	0	1	0	0	0	0	50	3	1	22	0	0	0	2	0	1	0	1	0	0	0	0	0	5	7	0	0	0
2023-04-27	0	39	0	1	2	0	3	2	0	0	0	0	56	6	2	28	0	0	0	2	0	1	5	1	0	0	0	3	0	5	7	0	0	0
2023-04-28	0	51	0	3	7	0	3	7	0	0	1	0	57	6	2	32	0	0	0	2	0	1	9	1	0	0	0	3	0	5	7	0	0	0
2023-04-29	0	53	0	3	9	0	4	9	0	0	1	0	66	6	2	38	0	0	0	2	0	2	10	1	0	0	0	3	0	5	7	0	1	0
2023-04-30	0	62	0	3	10	0	4	10	0	0	1	0	70	6	2	40	0	0	0	2	0	2	10	1	0	0	0	3	1	5	7	0	1	0
2023-05-01	0	75	0	3	10	0	4	10	0	0	1	0	70	6	3	43	0	0	0	2	0	2	10	1	0	0	0	3	1	5	7	0	1	0
2023-05-02	0	75	0	2	13	0	7	13	0	1	1	0	68	6	3	46	0	0	0	1	0	2	9	1	0	0	0	3	1	4	7	0	1	0
2023-05-03	0	68	0	0	13	0	7	13	0	1	1	0	65	4	3	31	0	1	0	0	0	2	6	1	0	0	0	3	0	5	4	0	0	0
2023-05-04	0	52	0	0	9	0	4	9	0	0	1	0	41	3	1	25	0	1	0	0	0	3	4	1	0	0	0	1	0	4	2	0	1	0
2023-05-05	0	55	0	0	9	1	5	9	0	0	1	0	42	4	2	28	0	1	0	0	0	3	11	1	0	0	0	2	0	5	3	0	1	0
2023-05-06	0	58	0	0	10	1	6	10	0	0	1	0	45	4	2	26	0	1	0	1	0	3	13	2	0	0	0	2	0	3	3	2	1	0
2023-05-07	1	57	0	0	10	1	10	10	0	0	1	0	46	4	2	30	0	1	0	2	1	3	13	2	0	0	0	3	0	4	3	0	1	0
2023-05-08	1	43	0	0	3	1	11	3	0	0	1	0	40	2	3	32	0	1	0	2	1	3	11	2	0	0	0	1	0	4	4	0	0	0
2023-05-09	1	38	0	0	5	1	11	5	0	0	1	0	35	2	3	30	0	1	0	3	1	3	12	2	0	0	0	1	0	4	3	1	0	0
2023-05-10	1	47	0	1	7	1	12	7	0	0	1	0	34	2	3	29	0	1	0	2	3	3	9	1	0	0	0	1	0	4	1	1	0	0
2023-05-11	0	50	0	2	6	1	12	6	0	0	1	0	34	2	3	32	0	1	0	2	4	2	7	0	0	0	0	1	0	4	1	0	4	0
2023-05-12	1	56	0	2	10	1	13	10	0	0	1	0	36	2	4	35	0	2	0	2	5	2	8	0	0	0	0	1	0	4	1	0	8	0
2023-05-13	1	63	0	3	11	1	16	11	0	0	1	0	30	2	4	39	0	2	0	2	6	2	9	0	0	0	0	1	0	4	1	0	9	0
2023-05-14	1	71	0	3	13	0	16	13	0	0	1	0	30	3	4	44	0	2	0	2	6	2	14	0	0	0	0	1	0	5	1	1	12	0
2023-05-15	1	79	0	3	19	0	12	19	0	0	1	0	37	2	5	43	0	1	0	2	5	2	16	0	0	0	0	0	0	5	1	1	12	0
2023-05-16	1	69	0	1	17	0	9	17	0	0	1	0	40	2	7	44	0	1	0	1	6	2	35	0	0	0	0	0	0	6	1	0	15	0
2023-05-17	1	82	0	1	17	0	9	17	0	0	1	0	38	2	8	43	0	1	0	1	5	2	35	0	0	0	0	1	0	6	3	0	11	0
2023-05-18	1	100	0	1	16	0	10	16	0	0	1	0	37	3	8	43	0	1	0	1	5	2	29	0	0	0	0	1	0	5	3	0	14	0
2023-05-19	1	111	0	1	18	1	13	18	0	0	1	0	47	4	8	50	0	1	0	2	6	2	35	0	0	0	0	1	0	5	4	1	14	0
2023-05-20	1	138	0	2	17	1	16	17	0	0	1	0	48	4	8	48	0	1	0	2	6	2	39	1	0	0	0	1	0	7	4	1	11	0
2023-05-21	1	161	0	5	15	1	19	15	0	0	1	0	54	4	8	45	0	1	0	2	6	2	36	1	0	0	0	1	0	6	4	1	10	0
2023-05-22	1	181	0	4	15	1	19	15	0	0	1	1	53	4	8	48	0	1	0	2	4	1	30	1	0	0	0	3	0	5	3	1	4	0
2023-05-23	0	179	0	3	14	2	19	14	0	0	1	1	50	3	8	47	0	0	0	2	4	1	34	1	0	0	0	2	0	6	2	1	6	0
2023-05-24	0	205	0	3	10	1	16	10	0	0	1	1	50	3	5	32	0	0	0	2	3	0	29	1	0	0	0	3	0	5	3	1	2	0
2023-05-25	0	199	0	3	8	1	16	8	0	0	1	1	48	3	3	34	0	0	0	2	3	0	29	1	0	0	0	4	0	5	4	1	2	0
2023-05-26	0	203	0	3	10	2	20	10	0	0	1	1	54	4	5	37	0	1	0	3	3	1	29	1	0	0	0	4	0	5	6	1	5	0
2023-05-27	1	225	0	0	9	2	18	9	0	0	1	1	55	4	7	39	0	1	0	4	2	1	23	1	0	0	0	4	0	4	6	1	6	0
2023-05-28	0	200	0	0	8	2	16	8	0	0	1	1	50	3	9	43	0	1	0	5	1	2	25	1	0	0	0	4	0	4	7	1	6	0
2023-05-29	0	197	0	0	11	2	16	11	0	0	1	1	51	2	7	42	0	1	0	7	0	2	15	1	0	0	0	3	0	5	6	1	6	0
2023-05-30	0	185	0	0	13	1	17	13	0	0	1	1	61	2	9	41	0	1	0	7	0	2	15	1	0	0	0	3	0	5	7	1	5	0
2023-05-31	1	161	0	1	10	0	14	10	0	0	0	1	49	1	9	40	0	1	0	6	0	1	7	1	0	0	0	2	0	6	6	1	11	0
2023-06-01	1	139	0	3	10	1	9	10	0	0	0	0	46	0	7	42	0	1	0	6	0	1	10	0	0	0	0	1	0	4	3	1	10	0
2023-06-02	1	171	0	3	11	1	9	11	0	0	0	0	47	0	7	44	0	1	0	7	0	1	10	0	0	0	0	1	0	4	3	2	10	1
2023-06-03	1	160	0	4	12	1	12	12	0	0	1	0	46	0	6	48	0	1	0	7	0	1	10	0	0	0	0	0	0	4	5	1	11	1
2023-06-04	1	170	0	3	11	1	12	11	0	1	1	0	55	1	6	49	0	1	0	7	0	1	14	0	0	0	0	0	0	4	4	1	11	1
2023-06-05	0	180	0	2	11	0	13	11	0	1	1	0	58	2	6	51	0	2	0	6	0	1	14	0	0	0	0	0	0	4	4	1	10	1
2023-06-06	1	171	0	2	13	0	14	13	0	2	1	0	57	2	3	45	0	2	0	6	0	1	14	0	0	0	0	0	0	4	3	1	12	1
2023-06-07	1	164	0	0	10	0	16	10	0	1	1	0	60	2	4	45	0	2	0	6	0	1	14	0	0	0	0	1	0	3	3	1	10	1
2023-06-08	1	150	0	1	9	0	12	10	0	2	0	0	54	2	4	38	0	1	0	5	0	2	13	1	0	0	0	1	0	2	3	1	3	1
2023-06-09	1	184	0	1	9	0	15	10	0	3	0	0	58	2	5	41	0	2	0	5	0	2	14	1	0	0	0	1	0	2	9	1	4	1
2023-06-10	0	189	0	1	9	0	21	10	0	3	0	0	63	2	5	33	0	3	0	6	1	2	12	1	0	0	0	1	0	3	9	1	4	1
2023-06-11	0	179	0	3	9	0	25	11	0	3	0	0	64	2	4	29	0	2	0	6	1	2	7	2	0	0	0	1	0	3	7	1	3	1
2023-06-12	0	187	0	3	10	0	26	12	0	4	0	0	63	3	4	41	0	2	0	5	3	2	8	1	0	0	0	1	0	2	10	1	3	1
2023-06-13	0	165	0	2	10	0	24	13	0	3	0	0	65	3	4	39	0	2	0	4	3	2	19	1	0	0	0	1	0	1	10	2	2	0
2023-06-14	0	163	0	2	8	0	23	10	0	3	0	0	60	3	4	35	0	2	0	3	4	2	20	0	0	0	0	0	0	1	9	1	3	0
2023-06-15	0	170	0	4	8	0	25	10	0	3	0	0	64	3	8	40	0	2	0	3	5	2	20	0	0	0	0	1	0	1	9	1	3	1
2023-06-16	0	182	0	4	10	0	27	12	0	3	0	0	79	3	10	47	0	2	0	3	5	2	23	1	0	0	0	1	0	2	10	3	3	1
2023-06-17	0	163	0	3	8	0	28	10	0	3	0	0	79	3	9	41	0	3	0	3	2	1	17	1	0	0	0	1	0	2	4	4	1	1
2023-06-18	0	177	0	3	8	1	27	9	0	3	0	0	77	2	9	42	0	2	0	4	3	1	18	0	0	0	0	1	0	3	4	2	1	1
2023-06-19	0	142	0	1	7	1	23	9	0	3	0	0	64	0	10	34	0	2	0	4	2	1	21	0	0	0	0	1	0	3	4	2	1	1
2023-06-20	0	165	0	1	10	3	26	12	0	3	0	0	70	0	11	36	0	2	0	4	4	1	23	0	0	0	0	1	0	3	4	2	1	1
2023-06-21	0	166	0	1	10	3	28	12	0	3	0	0	77	0	11	42	0	2	0	4	4	1	23	0	0	0	0	1	0	3	4	2	1	1
2023-06-22	0	168	0	1	12	3	29	14	0	3	0	0	77	0	12	43	0	2	0	4	5	1	23	0	0	0	0	1	0	3	9	2	1	1
2023-06-23	0	153	0	2	13	3	26	14	0	2	0	0	72	0	11	42	0	2	0	4	4	1	27	0	0	0	0	1	0	3	6	1	2	1
2023-06-24	0	126	0	2	8	2	24	8	0	2	0	0	77	0	7	42	0	2	0	1	3	1	23	0	0	0	0	1	0	3	7	0	1	1
2023-06-25	0	101	0	1	5	0	25	5	0	2	0	0	62	0	6	31	0	1	0	0	2	1	16	0	0	0	0	1	0	3	4	2	1	0
2023-06-26	0	75	0	1	5	0	24	5	0	2	0	0	57	0	7	16	0	0	0	0	1	1	9	0	0	0	0	1	0	3	3	1	0	0
2023-06-27	0	59	0	0	4	0	19	4	0	1	0	0	53	0	6	18	0	0	0	0	1	1	8	0	0	0	0	1	0	2	3	2	1	0

## Sheet: Yulin_outpatient
Time	Myocarditis	Pneumonia	Meibomian Gland Dysfunction (MGD)	Acute Upper Respiratory Infection (AURI)	Bronchitis	Acute Laryngitis	Chronic Obstructive Pulmonary Disease (COPD)	Trachitis	Pericarditis	Acute Respiratory Distress Syndrome (ARDS)	Hydropericardium	Meningitis	Respiratory Failure	Bronchiectasis	Encephalitis	Cardiac Failure	Hepatic Injury	Diabetic Ketoacidosis (DKA)	Pharyngitis	Pulmonary Embolism	Otitis Media	Liver Failure	Coronary Atherosclerotic Cardiopathy (CAC)	Keratitis	Astigmatism	Conjunctivitis	Erectile Dysfunction	Asthma	Migraine	Pleural Effusion	Arrhythmia	Pterygium	Cataract	Parkinson Disease
2021-01-01	0	20	0	22	46	1	11	47	0	0	0	0	0	0	0	6	0	0	12	1	10	0	23	2	0	20	0	9	18	0	25	3	6	5
2021-01-02	0	16	0	29	31	1	11	31	0	0	0	0	0	2	0	0	0	0	5	0	5	0	42	2	0	17	0	8	3	0	19	2	3	0
2021-01-03	0	23	0	37	41	0	8	41	0	0	0	1	0	0	2	1	0	0	8	0	2	0	10	0	0	30	0	6	4	2	23	1	1	1
2021-01-04	0	13	0	16	35	0	5	35	0	0	0	0	0	1	1	1	0	0	11	1	6	0	22	2	0	20	0	3	9	0	19	2	1	2
2021-01-05	1	10	0	14	32	1	2	32	0	0	0	0	0	0	0	2	0	0	2	1	5	0	13	1	0	13	0	10	0	0	9	1	1	3
2021-01-06	1	7	0	15	27	1	7	27	0	0	0	0	0	0	1	2	0	0	3	1	6	0	12	0	0	16	0	2	2	0	6	0	0	0
2021-01-07	0	9	0	7	20	0	4	20	0	0	0	0	0	0	0	0	0	0	1	0	2	0	5	1	0	4	0	4	1	1	5	0	0	0
2021-01-08	0	14	0	33	35	0	10	35	0	0	1	0	0	0	0	2	0	0	15	0	9	0	27	1	0	13	0	6	10	0	25	5	3	1
2021-01-09	0	14	0	19	33	0	5	33	0	0	0	0	0	0	1	2	0	0	5	2	5	0	36	0	0	12	0	6	4	0	21	0	2	0
2021-01-10	0	16	0	16	26	1	12	26	0	0	0	0	0	1	3	2	0	0	10	0	6	0	13	0	0	32	0	10	9	0	25	1	2	3
2021-01-11	0	17	0	34	18	1	9	18	0	0	0	0	0	1	2	3	0	0	11	0	4	0	32	1	0	12	0	5	8	0	13	4	0	0
2021-01-12	0	15	0	7	26	0	4	27	0	0	0	0	1	1	0	2	0	0	9	3	6	0	25	0	0	11	0	8	1	0	15	1	1	3
2021-01-13	1	10	0	11	21	1	8	21	0	0	0	0	0	3	0	0	0	0	2	2	8	0	14	0	0	17	0	2	2	0	6	0	1	1
2021-01-14	0	6	0	26	31	0	3	31	0	0	0	0	0	0	0	0	0	0	3	0	3	0	6	7	0	8	0	2	0	0	2	0	0	0
2021-01-15	0	15	0	13	24	0	11	25	0	0	0	0	0	2	1	7	0	0	12	3	4	0	26	1	0	21	0	3	16	0	28	1	5	3
2021-01-16	0	24	0	29	23	1	6	23	0	0	1	1	0	1	2	0	0	0	4	3	5	0	39	0	0	15	0	11	5	0	25	2	4	1
2021-01-17	0	8	0	9	11	1	3	11	0	0	0	0	0	0	0	2	0	0	7	0	5	0	16	1	0	30	0	6	6	0	27	0	2	4
2021-01-18	1	9	0	10	32	0	5	32	0	0	0	0	0	0	1	1	0	0	14	0	4	0	21	0	0	13	0	6	14	0	12	2	0	1
2021-01-19	0	12	0	14	20	0	7	20	0	0	0	0	1	0	0	2	1	0	3	0	3	0	26	0	0	14	0	9	1	0	16	0	0	0
2021-01-20	0	10	1	14	22	0	2	23	0	0	0	0	1	0	1	0	0	0	2	1	3	1	10	0	0	9	0	2	2	1	5	0	0	3
2021-01-21	0	6	0	11	13	1	1	13	0	0	0	0	0	0	0	0	0	0	1	0	3	0	3	0	0	8	0	3	1	0	6	0	1	1
2021-01-22	0	8	0	13	24	0	13	25	0	0	0	0	0	0	1	5	0	0	12	1	6	0	16	2	0	14	0	7	12	0	14	1	3	1
2021-01-23	0	11	0	14	23	0	7	23	0	1	0	0	0	0	1	2	0	0	1	1	4	0	49	3	0	11	0	3	2	0	22	2	1	2
2021-01-24	0	9	1	14	13	0	9	13	0	0	0	0	0	2	2	1	1	0	5	1	2	0	14	0	0	28	0	8	3	1	19	0	2	1
2021-01-25	0	9	1	15	15	2	5	15	0	0	1	2	0	1	1	3	0	0	13	0	3	0	18	2	0	11	0	10	6	1	11	2	0	1
2021-01-26	0	8	0	6	21	0	4	21	0	0	0	0	0	3	1	2	0	0	2	3	5	0	23	2	0	16	0	8	0	0	14	2	1	2
2021-01-27	0	9	0	10	22	0	6	22	0	0	0	0	0	0	0	2	0	0	4	2	3	0	9	0	0	16	0	3	3	0	3	0	0	2
2021-01-28	0	4	0	13	5	1	0	5	0	0	0	0	0	0	0	0	0	0	2	1	0	0	4	0	0	4	0	1	1	0	4	0	1	1
2021-01-29	0	13	1	14	17	0	9	17	0	0	0	0	0	1	4	1	0	0	17	0	8	0	9	2	0	22	0	4	11	2	24	2	1	2
2021-01-30	0	7	0	15	19	0	4	19	0	0	0	0	0	2	2	1	0	0	5	1	5	0	29	0	0	13	0	7	1	0	26	1	2	0
2021-01-31	0	11	0	12	6	2	12	7	0	0	0	0	0	0	0	3	0	0	3	2	2	0	10	2	0	25	0	2	1	0	17	0	2	1
2021-02-01	0	9	1	10	15	0	5	16	0	0	0	0	0	0	0	1	0	0	6	0	2	0	23	4	0	10	0	4	7	2	18	0	1	4
2021-02-02	1	10	1	21	22	1	9	22	0	0	0	0	0	1	1	0	0	0	7	3	3	0	32	0	0	17	0	6	0	0	15	2	2	2
2021-02-03	0	9	0	15	13	0	9	13	0	0	0	1	0	0	1	0	0	0	1	1	4	0	6	0	0	14	0	3	2	1	2	1	1	1
2021-02-04	0	6	0	21	14	0	5	14	0	0	0	0	0	0	0	0	0	0	1	0	3	0	20	2	0	15	0	1	2	0	13	0	1	0
2021-02-05	0	11	0	7	28	0	12	28	0	0	0	0	0	0	2	0	0	0	18	1	4	0	11	2	0	13	0	5	10	0	13	0	2	4
2021-02-06	0	6	0	10	9	0	7	9	0	0	0	0	1	0	1	2	0	0	3	1	5	1	24	1	0	16	0	5	4	1	14	1	1	1
2021-02-07	0	7	0	10	16	0	6	16	0	0	0	0	0	0	0	2	0	0	2	0	3	0	10	1	0	19	0	4	7	0	13	0	0	0
2021-02-08	0	2	0	6	8	0	0	8	0	0	0	0	0	0	0	0	0	0	0	1	2	0	2	1	0	6	0	2	0	0	0	1	0	0
2021-02-09	0	3	0	16	6	0	0	6	0	0	0	0	0	0	0	0	0	0	3	0	2	0	0	1	0	1	0	0	0	0	0	0	0	0
2021-02-10	0	6	0	6	11	0	5	11	0	0	0	0	0	0	0	1	0	0	1	0	2	0	3	0	0	0	0	1	0	1	1	0	0	0
2021-02-11	0	3	0	6	14	0	3	14	0	0	0	0	0	0	0	2	0	0	1	0	3	0	2	0	0	3	0	2	3	0	3	0	0	1
2021-02-12	0	5	2	12	15	1	1	15	0	0	0	0	0	0	0	0	0	0	1	2	5	0	4	0	0	33	0	5	4	0	6	0	1	0
2021-02-13	0	3	0	12	6	0	1	6	0	0	0	0	0	0	0	0	0	0	2	0	7	0	0	0	0	19	0	4	1	1	1	0	1	0
2021-02-14	0	1	1	7	4	1	1	4	0	0	0	0	0	0	0	0	0	0	1	0	2	0	2	0	0	4	0	3	2	1	1	0	1	1
2021-02-15	0	7	0	8	11	0	20	11	0	0	0	0	0	4	2	0	0	0	9	2	5	0	17	1	0	17	0	4	9	1	16	1	2	2
2021-02-16	0	3	1	11	13	0	1	13	0	0	0	1	0	1	1	0	0	1	3	0	4	0	41	0	0	13	0	13	2	0	24	4	4	2
2021-02-17	0	5	0	13	8	2	12	8	0	0	1	1	1	1	1	4	0	0	4	1	2	0	26	0	0	26	0	5	6	1	11	1	4	0
2021-02-18	1	2	0	9	11	2	3	12	0	0	0	0	0	0	0	0	0	0	2	0	6	0	9	2	0	2	0	1	0	0	4	1	0	0
2021-02-19	0	4	0	10	7	1	2	7	0	0	0	1	0	1	1	2	0	0	24	2	5	0	9	3	0	44	0	14	18	5	28	0	5	1
2021-02-20	0	8	1	10	14	0	9	14	0	0	0	0	0	1	0	1	0	0	5	1	6	0	39	0	0	26	0	12	5	0	33	1	4	2
2021-02-21	0	5	2	1	14	0	4	14	0	0	1	0	0	1	0	1	0	0	6	1	2	0	11	0	0	25	0	6	7	2	32	0	2	1
2021-02-22	0	7	0	4	15	1	13	15	0	0	0	0	0	0	1	2	0	0	14	0	4	0	28	1	0	23	0	11	9	1	19	2	2	0
2021-02-23	0	0	0	20	11	0	3	11	0	0	1	0	1	0	1	1	0	1	4	0	2	0	32	1	0	13	0	4	0	2	6	2	1	3
2021-02-24	1	5	0	9	9	0	3	9	0	0	0	0	0	1	2	0	0	0	1	2	5	1	9	0	0	20	0	5	2	0	2	0	1	1
2021-02-25	0	2	0	4	12	0	1	12	0	0	0	0	0	0	0	0	0	0	1	0	1	0	3	0	0	4	0	6	0	1	7	0	0	1
2021-02-26	1	3	0	9	16	1	5	17	0	0	0	0	0	0	0	1	0	0	16	0	7	0	12	0	0	14	1	5	17	1	27	0	1	1
2021-02-27	0	5	0	17	6	0	8	6	0	0	0	1	0	1	0	2	0	0	8	2	5	0	41	1	0	20	0	4	6	4	20	0	3	3
2021-02-28	0	3	0	5	15	1	14	15	0	0	0	0	0	1	0	7	0	0	11	0	4	0	10	0	0	35	0	5	6	0	25	0	0	2
2021-03-01	0	7	0	2	10	1	12	10	0	0	0	1	0	1	1	0	0	0	12	0	2	0	30	1	0	12	0	3	11	0	14	2	3	2
2021-03-02	0	2	0	11	8	0	4	8	0	0	0	0	0	1	1	1	0	0	9	1	4	0	39	2	0	15	0	11	1	1	17	2	2	1
2021-03-03	0	2	0	4	10	0	9	10	0	0	0	0	1	0	0	1	0	0	4	0	3	0	7	0	0	19	0	4	2	1	8	0	1	4
2021-03-04	0	4	0	18	9	2	0	9	0	0	0	0	1	0	0	0	0	0	1	0	0	0	4	0	0	23	0	1	3	0	5	0	0	0
2021-03-05	1	2	1	3	9	1	9	9	0	0	0	1	0	1	1	4	0	0	16	4	4	0	23	2	0	15	0	6	15	1	29	0	4	3
2021-03-06	0	10	0	18	11	0	6	12	0	0	0	0	0	0	4	3	0	0	6	0	8	0	43	1	0	14	0	13	4	0	40	1	3	0
2021-03-07	0	3	0	11	7	0	4	7	0	0	0	0	0	0	1	5	0	0	13	1	3	0	8	1	0	30	0	6	11	0	35	0	1	3
2021-03-08	0	5	0	11	16	0	3	16	0	0	0	0	0	0	3	4	0	0	24	1	1	0	25	4	0	18	0	5	10	1	10	1	5	3
2021-03-09	0	4	1	21	5	0	4	5	0	0	1	0	0	0	0	3	0	0	4	0	4	0	36	0	0	11	0	4	1	0	28	0	2	2
2021-03-10	1	4	0	5	14	1	2	14	0	0	0	0	0	0	2	3	0	0	5	0	3	0	9	0	0	18	0	4	3	0	9	0	1	3
2021-03-11	0	5	0	2	17	1	0	17	0	0	0	0	0	0	0	0	0	0	3	0	3	0	4	0	0	8	0	1	2	0	6	0	0	0
2021-03-12	0	3	0	21	23	2	12	24	0	0	0	0	0	1	2	1	0	0	9	0	3	0	27	2	0	22	0	8	12	1	35	2	9	2
2021-03-13	0	9	0	26	15	1	10	15	0	0	0	0	0	0	1	2	0	0	6	2	1	0	28	1	0	24	0	23	6	0	20	0	3	1
2021-03-14	0	8	0	12	31	1	7	31	0	0	0	0	0	0	0	4	0	0	3	1	12	0	13	2	0	21	0	5	6	1	24	0	2	2
2021-03-15	0	6	1	7	23	0	14	23	0	0	0	0	0	0	0	0	0	0	7	0	7	0	18	4	0	19	0	6	8	1	16	0	0	2
2021-03-16	0	2	0	24	17	1	0	18	0	0	2	0	0	0	1	0	0	0	7	0	5	0	24	0	0	12	0	2	0	1	16	2	1	1
2021-03-17	0	5	0	17	19	0	8	21	0	0	0	0	0	0	0	1	0	0	8	4	3	0	15	0	0	24	0	6	5	0	3	0	0	2
2021-03-18	0	2	0	11	9	2	0	9	0	0	0	0	0	0	0	0	0	0	2	0	3	0	4	0	0	27	0	3	1	0	3	0	0	0
2021-03-19	0	5	0	16	27	0	10	27	0	0	0	0	0	0	2	4	0	0	13	1	11	0	18	6	0	21	0	7	15	2	21	1	3	0
2021-03-20	1	11	0	23	20	2	14	20	0	0	1	0	0	0	1	3	0	0	5	3	5	0	38	2	0	22	0	8	8	0	21	0	3	2
2021-03-21	0	4	0	24	23	1	2	23	0	0	0	0	0	0	0	4	0	0	13	1	6	0	10	1	0	34	0	6	6	0	32	0	0	0
2021-03-22	0	11	0	26	16	0	11	16	0	0	1	0	0	0	0	0	0	0	11	0	8	0	31	1	0	8	0	6	6	0	17	1	3	3
2021-03-23	0	9	0	21	21	4	2	21	0	0	1	0	0	2	0	3	0	0	7	0	3	0	21	2	0	15	0	10	1	1	19	2	6	2
2021-03-24	0	9	0	22	19	0	12	19	0	0	0	0	0	0	0	3	0	0	6	1	4	0	7	2	0	20	0	3	3	0	5	1	1	0
2021-03-25	0	2	0	13	22	0	2	22	0	0	0	0	0	0	0	2	0	0	1	0	2	0	5	0	0	5	0	1	0	0	2	0	1	0
2021-03-26	0	6	0	28	33	0	8	35	0	0	0	0	0	0	1	3	0	0	13	0	5	0	15	1	0	26	0	14	10	1	30	0	5	7
2021-03-27	0	11	1	20	30	0	12	31	0	0	0	0	0	0	1	3	0	0	0	1	7	0	45	0	0	22	0	4	3	1	11	1	0	2
2021-03-28	0	6	0	26	21	0	4	21	0	0	0	0	0	1	0	3	0	0	7	0	3	0	12	0	0	35	0	5	3	0	14	0	0	4
2021-03-29	0	14	0	8	22	2	8	22	0	0	0	0	0	2	0	4	0	0	6	0	7	0	29	1	0	16	0	4	8	0	16	1	2	1
2021-03-30	0	5	0	22	29	1	6	31	0	0	0	0	0	1	0	3	0	0	2	5	7	0	27	0	0	16	0	8	1	3	25	1	4	1
2021-03-31	0	10	1	12	34	1	5	34	0	0	0	0	0	0	2	1	0	0	8	0	6	0	5	0	0	43	0	3	0	0	5	1	1	0
2021-04-01	0	10	1	2	26	1	0	26	0	0	0	0	0	0	2	0	0	0	1	0	1	0	1	2	0	8	0	0	2	0	0	0	1	1
2021-04-02	0	11	0	7	34	0	5	34	0	0	0	0	2	1	3	0	0	0	3	1	3	0	1	2	0	8	0	3	2	0	14	0	0	0
2021-04-03	0	27	1	25	35	0	15	35	0	0	0	0	0	2	3	3	0	0	7	0	14	0	63	2	0	16	0	14	4	2	26	0	4	6
2021-04-04	0	9	0	16	53	0	6	60	0	0	1	0	0	1	1	7	0	0	9	0	7	0	10	2	0	29	0	7	5	1	35	1	3	2
2021-04-05	0	10	0	15	34	1	10	36	0	0	0	0	0	1	1	2	0	0	16	1	7	0	21	0	0	20	0	10	8	0	10	1	2	2
2021-04-06	0	8	0	25	34	0	6	38	0	0	1	0	0	1	0	2	0	0	4	0	10	0	22	0	0	26	0	8	2	2	17	0	1	2
2021-04-07	0	13	0	23	27	2	3	28	0	0	0	0	1	0	1	1	0	0	8	0	5	0	11	3	0	14	0	6	1	0	5	0	2	1
2021-04-08	1	7	0	22	32	0	0	32	0	0	0	0	1	0	1	1	0	0	0	0	3	0	1	1	0	3	0	5	1	0	2	0	0	1
2021-04-09	0	6	0	12	47	0	10	51	0	0	0	1	0	0	1	5	0	0	10	0	8	0	22	1	0	23	0	11	10	1	37	2	4	0
2021-04-10	0	18	0	25	45	3	11	46	0	0	0	0	0	1	0	2	0	0	4	1	3	0	36	0	0	14	0	7	4	0	31	2	1	0
2021-04-11	0	9	0	23	41	0	9	41	0	0	0	0	0	0	1	4	0	0	13	0	7	0	11	1	0	25	0	6	4	3	25	0	0	1
2021-04-12	0	9	0	18	39	0	8	42	0	0	0	1	0	3	3	2	0	0	17	0	4	0	20	1	0	18	0	5	5	1	17	1	5	0
2021-04-13	1	10	0	30	36	1	4	38	0	0	0	0	0	1	0	1	0	0	2	1	8	0	29	1	0	8	0	8	0	3	14	2	0	3
2021-04-14	0	20	0	23	43	1	9	44	0	0	1	0	0	0	4	3	0	0	4	1	5	0	9	0	0	26	0	4	0	2	11	1	0	7
2021-04-15	0	4	1	30	22	6	0	23	0	0	0	0	0	0	0	0	0	0	2	0	1	0	5	0	0	5	0	1	1	0	0	0	0	0
2021-04-16	1	13	0	15	61	1	11	64	0	0	0	0	0	2	2	3	0	0	7	0	11	0	20	2	0	25	0	5	8	0	19	4	3	1
2021-04-17	1	21	1	23	41	2	14	41	0	0	0	0	1	1	2	1	0	0	5	5	4	0	44	1	0	24	0	9	2	1	28	2	6	1
2021-04-18	0	16	0	29	43	3	4	44	0	0	0	0	0	0	0	7	0	0	17	1	6	0	8	0	0	45	0	8	7	0	20	1	2	3
2021-04-19	0	14	0	21	37	1	10	37	0	0	0	0	0	0	2	2	0	0	11	2	8	0	16	2	0	23	0	14	8	1	22	1	2	0
2021-04-20	0	13	1	26	34	0	9	37	0	0	0	0	0	0	1	2	0	0	3	0	2	0	20	0	0	17	0	11	3	2	18	0	1	0
2021-04-21	0	10	1	31	32	6	6	32	0	0	0	0	0	2	2	1	0	0	5	0	6	0	9	0	0	42	0	8	3	1	2	1	2	2
2021-04-22	0	9	1	32	42	0	9	43	0	0	0	0	0	2	1	0	0	0	9	2	5	0	23	0	0	14	0	10	2	0	4	1	1	0
2021-04-23	0	10	0	20	56	1	8	57	0	0	0	0	0	3	1	2	0	0	9	1	5	0	24	4	0	22	0	7	11	0	22	0	4	4
2021-04-24	1	24	1	33	38	3	9	38	0	0	0	0	0	0	1	1	0	0	9	2	2	0	42	0	0	38	0	12	1	0	16	0	3	1
2021-04-25	0	13	0	27	44	2	4	44	0	0	0	0	0	1	0	3	0	0	9	1	5	0	16	0	0	44	0	7	7	1	22	0	1	7
2021-04-26	1	12	0	25	54	0	11	55	0	0	0	0	0	0	1	3	0	0	11	4	4	0	15	1	0	14	0	5	6	0	17	1	2	2
2021-04-27	0	15	0	31	37	1	5	42	0	0	0	0	1	1	0	2	0	0	5	0	2	0	32	2	0	16	0	5	0	2	11	3	1	3
2021-04-28	0	6	0	30	44	1	4	44	0	0	0	0	1	0	0	1	0	0	13	0	7	0	2	1	0	10	0	1	0	2	3	1	0	0
2021-04-29	0	14	0	39	31	5	1	32	0	0	0	0	0	0	1	0	0	0	2	0	6	0	8	1	0	14	0	1	3	0	1	0	3	1
2021-04-30	0	16	0	30	36	1	6	36	0	0	0	0	1	0	1	0	0	0	1	1	4	0	19	1	0	9	0	2	0	1	3	0	1	1
2021-05-01	1	11	0	23	48	2	14	48	0	0	0	0	0	1	3	1	0	0	5	0	6	0	14	3	0	44	0	11	0	2	5	0	0	0
2021-05-02	0	14	0	46	31	1	7	33	0	0	0	0	0	0	0	0	0	0	3	0	6	0	7	0	0	7	0	4	1	0	10	0	2	2
2021-05-03	0	14	0	19	39	0	11	43	0	0	0	1	0	4	0	3	0	0	13	2	10	0	44	1	0	17	0	9	14	1	31	2	4	1
2021-05-04	0	15	0	48	35	2	3	37	0	0	0	0	0	1	2	2	0	0	4	2	9	0	50	1	0	17	0	13	1	0	28	1	4	2
2021-05-05	0	9	0	25	24	2	8	24	0	0	0	0	0	1	0	1	0	0	8	2	9	0	15	0	0	19	0	3	2	1	8	0	2	2
2021-05-06	0	4	0	20	32	0	6	32	0	1	0	0	0	0	0	0	0	0	8	0	2	0	7	1	0	9	0	2	1	1	6	0	2	1
2021-05-07	0	12	0	34	44	1	0	45	0	0	0	0	0	0	1	6	0	0	8	1	5	0	20	3	0	29	1	8	11	2	27	1	9	1
2021-05-08	1	14	0	28	25	1	9	25	0	0	1	0	0	1	3	1	0	0	4	0	1	0	36	2	0	18	0	13	3	0	27	0	3	5
2021-05-09	0	8	0	30	46	0	3	46	0	0	0	0	1	0	0	2	0	0	15	1	11	0	14	0	0	47	0	12	4	0	10	0	0	2
2021-05-10	0	12	1	15	41	3	12	42	0	0	0	0	0	1	1	2	0	0	9	1	8	0	22	1	0	12	0	8	7	0	13	0	1	1
2021-05-11	0	9	0	37	29	0	2	31	0	0	0	0	1	0	1	2	0	0	2	0	4	0	26	1	0	20	0	9	1	4	20	1	5	0
2021-05-12	0	16	0	29	28	1	6	28	0	0	0	0	0	0	7	1	0	0	4	0	3	0	8	1	0	8	0	3	0	0	1	0	1	2
2021-05-13	0	6	0	36	20	2	1	20	0	0	0	0	0	0	2	0	0	0	4	0	2	0	12	1	0	30	0	4	1	0	6	0	0	0
2021-05-14	0	19	0	24	43	1	6	43	0	1	0	0	0	0	1	5	0	0	16	0	5	0	27	2	0	19	0	14	11	0	28	0	6	0
2021-05-15	0	14	0	48	41	1	13	44	0	0	0	0	0	1	1	1	0	0	3	2	5	0	38	1	0	16	0	12	6	0	25	2	2	3
2021-05-16	0	19	0	27	41	0	3	42	0	0	0	0	0	0	1	1	0	0	12	0	5	0	14	0	0	36	0	10	2	1	20	1	4	1
2021-05-17	1	9	0	21	47	1	15	47	0	0	0	0	0	1	0	1	0	0	5	0	7	0	23	3	0	17	0	8	6	0	28	1	5	1
2021-05-18	3	11	0	48	40	0	0	44	0	0	0	0	0	0	1	2	0	0	3	0	8	0	34	0	0	24	0	8	1	2	18	0	3	2
2021-05-19	0	17	0	46	29	0	6	29	0	0	0	0	0	1	0	1	0	0	8	0	4	0	11	1	0	24	0	6	1	0	6	1	4	0
2021-05-20	0	5	0	53	40	1	0	40	0	0	0	0	0	0	0	1	0	0	1	0	6	0	4	1	0	10	0	6	0	0	0	0	1	1
2021-05-21	0	19	4	57	81	0	1	88	0	0	1	0	0	1	0	5	0	0	10	1	8	0	28	3	0	31	0	15	9	1	17	2	3	3
2021-05-22	1	19	0	58	45	0	16	46	0	0	1	0	0	2	1	1	0	0	10	1	8	0	39	1	0	33	0	5	3	0	23	1	0	0
2021-05-23	1	5	0	50	44	0	7	44	0	0	0	0	0	0	0	4	0	0	13	0	4	0	15	1	0	29	0	17	4	2	34	0	4	2
2021-05-24	0	7	1	34	43	3	16	45	0	0	0	0	1	2	3	5	0	0	17	0	5	0	33	0	0	25	0	6	12	2	27	1	3	2
2021-05-25	1	16	1	74	35	0	3	37	0	0	1	0	0	0	1	1	0	0	1	1	5	0	27	1	0	19	0	10	2	0	14	2	2	1
2021-05-26	0	11	2	73	47	0	15	50	1	0	0	0	0	0	5	1	0	0	12	1	5	0	6	0	0	28	0	11	5	0	6	0	1	2
2021-05-27	0	10	0	36	21	1	4	21	0	0	0	0	0	0	0	0	0	0	4	0	4	0	7	0	0	17	0	5	0	0	3	0	0	1
2021-05-28	0	19	3	66	63	1	7	64	0	0	0	0	0	0	0	7	0	0	10	2	9	0	19	0	0	32	0	11	11	1	30	3	5	4
2021-05-29	0	9	0	82	34	4	21	37	0	0	0	0	0	0	1	6	0	0	4	0	6	0	26	1	0	19	0	7	2	0	21	0	1	2
2021-05-30	0	11	0	79	75	0	2	78	0	0	1	0	0	1	0	4	0	0	12	1	8	0	20	1	0	41	0	14	3	1	22	0	2	3
2021-05-31	0	13	0	86	56	3	10	56	0	0	0	0	0	0	2	0	0	0	11	0	5	0	25	3	0	35	0	5	7	0	11	1	1	1
2021-06-01	0	7	0	130	36	0	4	40	0	0	0	0	0	0	0	1	0	0	3	1	4	0	28	0	0	32	0	7	4	1	18	0	2	6
2021-06-02	0	10	1	91	55	4	8	56	0	0	0	0	0	0	4	1	0	0	4	0	8	0	12	3	0	14	0	7	2	1	10	0	2	1
2021-06-03	0	9	0	50	29	0	6	29	0	0	0	0	0	0	1	1	0	0	1	0	4	0	6	0	0	37	0	8	0	0	4	0	0	1
2021-06-04	0	20	0	88	54	0	4	56	0	0	0	0	0	0	2	7	0	0	17	2	7	0	27	0	0	20	0	9	15	2	26	0	5	1
2021-06-05	0	5	0	112	30	0	15	32	0	0	0	0	0	1	2	1	0	0	3	0	11	0	35	0	0	22	0	6	3	1	18	0	2	2
2021-06-06	1	8	0	54	43	0	0	43	0	0	0	1	0	0	3	1	0	0	7	0	3	0	14	1	0	24	0	8	5	0	25	1	0	2
2021-06-07	0	10	0	40	42	1	19	43	0	0	0	0	0	0	4	3	0	0	6	0	7	0	21	1	0	26	0	10	11	0	14	0	2	0
2021-06-08	1	24	1	71	34	1	6	35	0	0	0	1	0	1	2	1	0	0	2	0	4	0	37	1	0	18	0	12	0	0	15	0	4	1
2021-06-09	0	5	0	80	21	1	0	21	0	0	0	0	0	0	2	1	0	0	4	0	2	0	3	0	0	32	0	4	2	0	4	0	2	0
2021-06-10	0	3	0	56	25	1	0	25	0	0	0	0	0	0	3	0	0	0	4	1	3	0	7	0	0	7	0	4	3	0	5	0	0	2
2021-06-11	0	6	0	31	50	0	1	50	0	0	0	0	0	1	4	1	0	0	5	0	3	0	7	1	0	13	0	1	0	1	3	2	1	2
2021-06-12	1	16	1	87	28	0	10	30	0	0	0	0	0	1	2	3	0	0	4	0	9	0	26	1	0	29	0	6	8	2	22	1	4	1
2021-06-13	1	15	0	26	43	0	5	43	0	0	0	0	0	1	0	4	0	0	6	2	3	0	17	3	0	19	0	20	7	1	25	0	0	0
2021-06-14	0	6	0	48	40	0	4	41	0	0	0	0	0	0	0	1	0	0	6	1	2	0	32	1	0	17	0	5	6	0	20	0	0	1
2021-06-15	1	12	0	33	34	0	1	34	0	0	0	0	0	1	0	1	0	0	4	1	9	0	35	2	0	25	0	12	2	0	13	0	1	3
2021-06-16	0	9	0	49	28	1	5	28	0	0	0	0	0	0	4	1	0	0	5	1	6	0	10	0	0	13	0	10	2	1	7	0	1	2
2021-06-17	0	3	0	32	7	3	1	7	0	0	0	0	0	0	1	0	0	0	1	0	6	0	8	1	0	14	0	3	2	0	1	0	0	1
2021-06-18	0	14	1	37	38	1	9	38	0	0	0	0	0	0	1	4	0	0	11	0	2	0	25	0	0	28	0	11	13	1	31	2	2	1
2021-06-19	0	4	0	52	36	1	11	36	0	0	0	0	0	0	3	1	0	0	7	1	0	0	28	2	0	26	0	5	2	0	21	0	2	3
2021-06-20	0	10	0	34	50	4	2	51	0	0	0	0	0	0	1	3	0	0	6	0	1	0	14	2	0	32	0	13	5	1	23	0	0	2
2021-06-21	0	18	0	50	34	1	5	35	0	0	0	0	0	0	1	1	0	0	12	0	1	0	27	0	0	14	0	12	2	1	16	1	3	0
2021-06-22	2	5	2	38	28	0	5	28	0	0	0	0	0	0	2	1	0	0	12	0	4	0	26	0	0	5	0	11	0	2	9	1	1	4
2021-06-23	0	6	0	45	19	0	4	19	0	1	0	0	0	0	3	3	1	0	5	1	4	0	8	0	0	22	0	8	0	1	9	0	0	2
2021-06-24	1	8	0	42	24	1	0	24	0	0	0	0	0	0	2	0	0	0	2	0	2	0	8	0	0	5	0	3	0	0	3	0	0	0
2021-06-25	0	9	0	29	39	0	6	39	0	0	0	0	0	0	0	4	0	0	12	0	6	0	19	1	0	22	0	12	6	7	25	2	4	1
2021-06-26	0	13	0	44	30	2	4	30	0	0	0	0	0	1	1	0	0	0	6	0	0	0	36	1	0	15	0	9	6	1	22	2	1	2
2021-06-27	2	14	1	46	29	2	0	29	0	0	0	0	0	0	1	2	0	0	8	2	3	0	8	0	0	41	0	9	4	0	25	0	1	0
2021-06-28	0	4	1	36	23	0	13	24	0	0	0	0	0	1	3	0	0	0	7	0	4	0	22	0	0	26	0	15	9	0	11	1	1	1
2021-06-29	0	7	0	48	35	1	3	36	0	0	0	0	0	0	1	2	0	0	2	2	12	0	34	2	0	25	0	9	2	2	14	1	3	4
2021-06-30	0	13	0	46	29	2	2	29	0	0	0	0	0	0	3	1	0	0	6	0	4	0	13	0	0	13	0	4	3	0	5	1	2	0
2021-07-01	0	4	0	29	19	1	3	19	0	0	0	0	0	0	1	1	0	0	1	0	3	0	4	0	0	18	0	4	2	0	4	0	0	0
2021-07-02	0	8	2	39	31	1	0	33	0	0	0	0	0	1	2	5	0	0	12	2	9	0	21	1	0	27	0	10	12	3	28	3	4	7
2021-07-03	1	19	0	31	23	1	4	23	0	0	0	0	0	0	0	4	0	0	5	0	7	0	46	2	0	29	0	11	4	0	22	1	4	0
2021-07-04	0	3	0	31	14	0	5	15	0	0	0	0	1	0	0	4	0	0	10	1	5	0	19	2	0	41	0	6	3	3	15	0	0	3
2021-07-05	0	13	0	31	20	0	7	20	0	0	0	0	0	1	0	3	0	0	11	2	2	0	22	3	0	26	0	13	4	0	18	0	4	2
2021-07-06	0	7	0	27	21	0	4	22	0	0	0	0	0	1	3	3	0	0	2	0	3	0	40	0	0	32	0	11	2	1	17	1	0	3
2021-07-07	0	6	0	33	15	2	5	15	0	1	0	0	0	1	2	1	0	0	4	0	6	0	16	0	0	32	0	4	1	0	5	1	1	1
2021-07-08	0	4	0	32	11	0	1	11	0	0	0	0	0	0	1	1	0	1	3	0	2	0	4	0	0	17	0	3	1	0	4	0	1	1
2021-07-09	0	6	0	28	23	0	1	23	0	0	0	1	0	0	2	3	0	0	6	1	6	0	22	0	0	17	0	12	7	1	27	1	3	2
2021-07-10	0	4	0	36	14	2	11	16	0	0	0	0	0	0	0	0	1	0	1	0	5	0	20	1	1	19	0	13	4	0	28	1	2	4
2021-07-11	0	11	0	32	14	0	5	14	0	0	0	0	0	0	1	3	0	0	6	0	3	0	10	0	0	45	0	13	7	1	20	0	0	1
2021-07-12	0	6	0	30	26	0	5	26	0	0	0	0	0	0	0	0	0	0	14	0	5	0	24	0	0	25	0	13	11	1	13	0	2	2
2021-07-13	0	7	0	32	12	0	7	12	0	0	0	0	0	1	0	1	0	0	10	0	10	0	35	1	0	12	0	6	1	2	15	0	0	1
2021-07-14	0	12	0	26	12	0	10	12	0	0	1	0	0	0	2	0	0	0	1	1	4	0	15	1	0	32	0	13	0	0	10	0	0	0
2021-07-15	0	11	0	27	9	1	2	9	0	0	0	0	0	0	1	1	0	0	1	1	2	0	3	0	0	24	0	4	3	0	4	0	0	1
2021-07-16	0	12	2	29	22	0	7	23	0	0	0	0	0	0	5	8	0	0	11	1	7	0	18	1	0	35	1	15	8	1	22	2	5	1
2021-07-17	0	9	0	43	9	3	15	12	0	0	0	0	0	0	2	3	0	0	6	1	10	0	29	2	0	29	1	11	2	0	20	1	6	0
2021-07-18	0	6	0	27	20	4	1	20	0	0	0	0	0	0	1	2	0	0	6	2	6	0	16	0	0	31	0	12	1	1	22	0	1	3
2021-07-19	0	10	0	18	20	1	11	20	0	0	1	0	0	0	1	1	0	0	3	0	5	0	17	2	0	25	0	17	10	2	17	0	4	3
2021-07-20	0	2	0	19	15	0	4	16	0	0	1	0	0	0	0	1	0	0	1	0	1	0	22	1	0	20	0	8	1	0	19	0	1	3
2021-07-21	0	6	0	18	15	0	3	15	0	0	0	0	0	0	0	0	0	0	1	0	4	0	12	1	0	17	0	11	2	1	7	0	3	0
2021-07-22	0	10	0	13	17	1	0	17	0	0	0	0	0	0	0	2	0	0	0	0	2	0	7	0	0	9	0	5	1	0	4	0	0	1
2021-07-23	0	5	2	27	21	0	3	21	0	0	0	0	0	0	3	6	0	0	12	1	5	0	18	5	0	19	0	10	8	3	21	1	0	2
2021-07-24	0	9	1	38	21	0	9	21	0	0	0	0	0	0	3	1	0	0	4	2	8	0	21	0	0	30	0	23	2	0	16	0	2	0
2021-07-25	0	7	0	19	32	1	6	35	0	0	0	0	0	1	0	1	0	0	9	2	3	0	12	0	0	40	0	36	5	2	20	0	4	0
2021-07-26	0	10	1	27	10	2	2	10	0	0	0	0	0	0	0	1	0	0	10	3	5	0	19	0	0	24	0	19	5	1	30	2	1	1
2021-07-27	0	6	1	32	17	2	1	19	0	0	0	0	1	0	2	0	0	0	0	2	10	0	24	1	0	17	0	11	1	1	18	1	1	1
2021-07-28	0	5	1	22	18	0	3	18	0	0	0	0	0	1	1	1	0	0	4	0	2	0	4	1	0	27	0	16	0	0	6	0	1	1
2021-07-29	0	3	0	23	12	2	3	12	0	0	0	0	0	0	1	2	0	0	1	0	2	0	8	0	0	50	0	10	1	0	1	0	0	0
2021-07-30	0	6	0	16	29	0	3	29	0	0	0	0	0	3	0	3	0	0	14	0	3	0	27	3	0	39	0	16	13	1	29	0	4	3
2021-07-31	0	7	0	16	9	0	10	9	0	0	0	1	0	1	2	3	1	0	3	0	1	0	33	1	0	26	1	23	2	0	20	0	3	1
2021-08-01	0	8	0	14	7	0	4	7	0	0	0	0	0	0	0	3	0	0	11	1	4	0	4	0	0	43	0	14	1	0	24	1	1	5
2021-08-02	0	10	0	10	31	1	7	31	0	0	0	0	0	1	0	1	0	0	16	1	3	0	17	1	0	36	0	10	5	0	16	0	4	2
2021-08-03	0	4	0	21	15	1	5	15	0	0	0	0	0	0	0	3	0	0	7	0	4	0	19	3	0	31	0	16	2	0	17	3	5	2
2021-08-04	1	15	1	13	13	1	4	13	0	0	0	0	0	0	1	3	0	0	3	0	2	0	16	0	0	35	0	8	1	0	11	0	0	2
2021-08-05	0	2	0	17	5	0	1	5	0	0	0	0	0	0	2	1	0	0	3	1	3	0	6	0	0	19	0	17	0	0	0	0	1	0
2021-08-06	0	16	1	25	18	0	4	18	0	0	1	0	0	0	0	1	0	0	15	1	4	0	15	1	0	31	0	17	9	0	25	1	2	3
2021-08-07	0	9	0	20	9	0	1	11	0	0	0	0	0	0	0	0	0	0	5	0	7	0	29	1	0	27	0	7	0	2	19	0	2	1
2021-08-08	0	6	0	17	12	0	2	12	0	0	0	0	0	0	1	2	0	0	7	1	9	0	10	1	0	43	0	15	1	0	23	0	4	2
2021-08-09	0	4	0	17	16	1	2	18	0	0	0	0	0	0	1	0	0	0	6	1	1	0	26	2	0	24	0	18	10	0	15	0	3	0
2021-08-10	0	3	0	24	23	0	3	23	0	0	1	0	1	1	2	1	0	0	5	1	7	0	25	1	0	18	0	19	2	1	11	2	2	2
2021-08-11	0	8	1	13	16	0	1	16	0	0	0	0	0	0	0	3	0	0	4	0	1	0	11	0	0	10	0	7	3	1	5	0	0	2
2021-08-12	0	1	0	16	4	0	1	4	0	0	0	0	0	0	0	0	0	0	1	0	1	0	4	0	0	14	0	3	1	0	4	0	1	0
2021-08-13	0	10	0	8	26	2	2	26	0	0	0	0	0	1	1	2	0	0	22	0	11	0	22	3	0	23	0	11	10	0	27	2	6	1
2021-08-14	0	12	0	18	16	0	10	16	0	0	0	0	0	0	0	1	0	0	3	1	3	0	37	2	0	23	0	6	5	0	31	1	1	1
2021-08-15	0	5	0	14	22	0	4	22	0	0	0	0	0	1	0	2	0	0	8	1	5	0	7	0	0	41	0	12	10	1	32	0	2	1
2021-08-16	0	4	0	10	14	0	6	15	0	0	1	0	0	0	0	1	0	0	8	1	2	0	16	0	0	14	0	11	8	2	11	0	0	1
2021-08-17	0	6	0	16	11	0	2	11	0	0	0	0	0	0	0	4	0	0	3	2	7	0	21	1	0	18	0	11	3	0	23	0	0	3
2021-08-18	0	2	0	11	13	0	4	13	0	0	0	0	0	0	0	1	0	0	2	0	3	0	5	0	0	28	0	8	0	1	8	0	1	2
2021-08-19	0	2	0	7	11	1	1	11	0	0	0	0	0	0	0	0	0	0	0	0	1	0	14	1	0	11	0	5	2	1	0	0	0	1
2021-08-20	0	7	1	5	14	1	4	15	0	0	0	0	0	2	0	1	0	0	8	1	0	0	15	2	0	21	1	17	8	0	20	0	5	2
2021-08-21	0	8	0	16	14	0	9	14	0	0	0	0	0	2	0	2	0	0	5	0	3	0	29	8	0	14	0	13	3	2	14	0	6	4
2021-08-22	0	9	0	6	17	0	5	17	0	0	1	1	0	0	0	0	0	0	4	1	9	0	10	2	0	43	0	21	1	0	22	1	2	4
2021-08-23	0	5	1	10	13	1	7	13	0	0	0	0	0	1	0	1	0	0	10	2	6	0	16	3	0	24	0	10	5	1	15	0	3	4
2021-08-24	0	9	0	16	16	0	3	16	0	0	0	0	0	0	0	5	0	0	5	0	4	0	30	1	0	19	0	19	0	1	20	2	0	3
2021-08-25	0	1	0	15	12	0	2	12	0	0	0	0	0	1	0	4	0	0	5	1	1	0	8	2	0	12	0	6	3	1	5	0	0	0
2021-08-26	0	5	0	18	11	1	1	11	0	0	0	0	0	2	0	1	1	0	2	0	4	0	2	0	0	38	0	4	0	0	1	0	0	0
2021-08-27	0	10	2	11	9	0	4	10	0	0	0	0	0	0	2	5	0	0	17	1	2	0	19	3	0	24	0	27	6	0	24	0	2	0
2021-08-28	0	7	0	20	11	0	11	11	0	0	0	0	0	0	0	3	0	0	3	2	4	0	27	1	0	24	0	15	2	4	13	1	2	3
2021-08-29	2	5	2	5	17	0	5	17	0	0	0	1	0	0	0	4	0	0	4	0	6	0	16	3	0	25	0	12	5	1	21	1	1	5
2021-08-30	1	5	0	6	20	2	10	20	0	0	0	0	0	2	3	0	0	0	7	2	3	0	23	3	0	18	0	10	6	0	22	0	0	3
2021-08-31	0	7	0	27	15	1	6	15	0	0	0	0	0	0	1	5	0	0	3	0	2	0	27	2	0	21	0	19	3	0	11	0	0	5
2021-09-01	0	8	0	24	23	0	1	23	0	0	0	0	1	0	0	3	0	0	3	0	3	0	10	1	0	26	0	14	1	1	6	0	0	2
2021-09-02	0	1	0	10	16	0	1	16	0	0	0	0	0	0	0	1	0	0	0	0	4	0	5	0	0	29	0	11	0	0	6	0	0	1
2021-09-03	0	9	0	22	22	1	3	23	0	0	0	0	0	0	0	1	0	0	13	0	10	0	12	0	0	17	0	23	9	0	27	0	1	2
2021-09-04	1	5	0	27	23	1	8	23	0	0	0	0	0	2	1	3	1	0	2	0	5	0	34	1	0	26	0	11	6	0	21	1	2	4
2021-09-05	1	10	0	23	21	2	4	21	0	0	0	0	0	2	0	2	0	0	8	2	10	0	17	1	0	40	0	23	7	2	28	2	2	5
2021-09-06	1	5	0	55	15	1	9	16	0	0	0	0	0	1	1	4	0	0	13	0	3	0	20	3	0	22	0	23	9	0	21	1	2	1
2021-09-07	0	7	0	59	19	2	5	20	0	0	0	0	0	2	1	0	0	0	1	1	3	0	26	3	0	30	0	35	4	2	16	0	1	3
2021-09-08	0	14	0	29	31	1	7	31	0	0	0	0	0	1	1	1	0	0	8	0	4	0	12	1	0	46	0	18	4	1	6	1	0	1
2021-09-09	0	9	1	54	33	2	2	33	0	0	0	0	0	0	0	2	0	0	5	0	3	0	6	0	0	48	0	14	0	0	6	0	0	1
2021-09-10	1	14	0	60	44	1	4	44	0	0	0	0	0	0	1	5	0	0	10	1	4	0	21	3	0	21	0	18	13	2	22	2	3	2
2021-09-11	0	14	0	55	26	1	7	29	0	0	1	0	0	0	4	1	0	0	3	0	3	0	30	0	0	29	0	20	8	1	11	1	1	0
2021-09-12	0	10	0	37	42	1	7	42	0	0	0	0	0	2	2	1	0	0	9	1	6	0	9	0	0	31	0	25	6	2	26	2	1	2
2021-09-13	0	14	2	38	32	0	6	34	0	0	0	1	0	2	0	1	0	0	8	0	1	0	23	1	0	15	0	22	5	1	27	3	0	0
2021-09-14	0	11	2	48	55	0	3	57	0	0	0	0	0	1	1	2	0	0	3	1	3	0	26	2	0	13	0	24	1	2	18	1	2	1
2021-09-15	0	12	1	40	32	3	9	32	0	0	0	1	0	1	1	4	0	0	9	2	3	0	13	0	0	15	0	12	0	1	7	0	0	0
2021-09-16	0	13	0	27	47	0	1	47	0	0	0	0	0	0	0	0	0	0	6	0	4	0	8	3	0	8	0	16	0	1	6	0	0	0
2021-09-17	0	8	0	26	50	1	1	50	0	0	0	0	1	0	0	2	0	0	6	0	3	0	15	0	0	31	0	13	1	0	6	0	0	3
2021-09-18	0	5	0	39	26	1	0	26	0	0	0	0	0	0	0	1	0	0	1	0	2	0	6	2	0	7	0	21	1	0	2	2	1	1
2021-09-19	1	9	0	42	45	1	6	45	0	0	0	0	0	1	2	1	0	0	5	2	11	0	12	1	0	38	0	20	12	1	40	1	3	2
2021-09-20	0	8	0	33	35	2	11	35	0	0	0	0	0	1	1	2	0	0	18	0	6	0	36	1	0	16	0	11	8	0	22	2	3	4
2021-09-21	0	9	0	50	38	1	4	38	0	0	0	0	2	0	0	2	0	0	7	0	11	0	25	1	0	11	0	13	2	1	23	3	4	3
2021-09-22	0	6	0	29	43	0	2	43	0	0	0	0	0	1	1	1	0	0	2	0	6	0	6	2	0	5	0	6	0	0	12	0	3	1
2021-09-23	0	6	1	14	34	3	6	34	0	0	1	0	0	3	1	2	0	0	8	1	2	0	19	3	0	10	0	9	4	1	6	0	1	3
2021-09-24	0	13	0	32	33	0	4	34	0	0	0	0	0	0	2	3	0	0	22	0	6	0	20	0	0	11	0	15	16	1	7	3	2	3
2021-09-25	0	11	1	38	25	0	15	27	0	0	0	0	0	2	1	1	1	0	5	1	8	0	50	1	0	10	0	7	12	0	26	0	1	2
2021-09-26	0	10	0	28	55	0	6	55	0	0	0	0	0	0	1	8	0	0	11	0	4	0	8	2	0	26	0	12	3	1	23	0	0	5
2021-09-27	0	8	0	28	44	3	18	44	0	0	0	0	0	3	0	1	0	0	20	0	6	0	35	1	0	18	0	9	9	1	15	0	2	1
2021-09-28	0	8	0	26	44	1	5	46	0	0	0	1	0	0	0	1	0	0	6	0	2	0	16	0	0	6	0	8	4	1	3	1	2	2
2021-09-29	0	9	0	46	40	2	0	41	0	0	0	0	0	1	0	3	0	0	3	0	4	0	10	0	0	8	0	5	1	0	4	1	0	2
2021-09-30	0	9	0	19	31	2	0	31	0	0	0	0	0	0	1	1	0	0	1	1	5	0	12	1	0	39	0	5	0	0	4	1	0	0
2021-10-01	1	6	1	25	32	0	9	32	0	0	0	0	0	0	2	4	0	0	2	0	1	0	11	2	0	18	0	6	2	0	2	0	3	0
2021-10-02	0	5	0	22	48	1	5	49	0	0	0	0	0	0	1	0	0	0	1	0	5	0	6	2	0	5	0	7	0	0	0	0	1	1
2021-10-03	0	8	0	21	58	0	1	58	0	0	0	0	0	1	0	1	0	0	2	1	6	0	4	0	0	44	0	5	0	1	10	0	0	1
2021-10-04	0	10	0	21	47	2	3	47	0	0	0	0	0	0	1	1	0	0	4	0	8	0	8	0	0	13	0	2	7	0	2	0	0	1
2021-10-05	1	17	0	23	35	1	5	38	0	0	0	0	1	0	0	3	0	0	3	3	4	0	42	0	0	18	0	17	3	0	30	3	2	4
2021-10-06	0	10	0	24	25	1	12	25	0	0	0	0	1	0	1	1	0	0	5	0	4	0	17	0	0	6	0	8	8	1	8	0	1	0
2021-10-07	0	5	0	14	40	1	3	40	0	0	0	0	0	1	2	1	0	0	5	0	6	0	6	0	0	49	0	3	0	1	2	0	0	2
2021-10-08	0	8	0	23	39	0	6	40	0	0	0	0	0	2	0	2	0	0	8	1	3	0	33	0	0	8	0	13	6	2	20	1	6	3
2021-10-09	1	8	0	35	26	1	9	28	0	0	0	0	0	1	1	2	1	0	5	0	2	0	26	0	0	22	0	12	2	1	21	0	1	0
2021-10-10	0	7	0	31	49	3	3	49	0	0	0	0	1	0	0	5	0	0	5	1	3	0	10	1	0	24	0	6	2	1	30	0	0	2
2021-10-11	0	4	1	30	51	0	15	52	0	0	0	0	0	1	1	1	0	0	17	1	8	0	21	0	0	18	0	6	4	1	13	0	2	0
2021-10-12	0	16	0	39	25	0	8	28	0	0	0	0	1	1	1	4	0	0	5	1	5	0	45	3	0	5	0	9	0	0	10	0	2	5
2021-10-13	0	6	0	29	43	0	8	43	0	0	0	1	0	1	1	1	0	0	4	0	3	0	15	0	0	26	0	12	5	0	9	0	1	0
2021-10-14	0	8	0	18	53	2	1	53	0	0	0	0	0	1	0	1	0	0	0	0	8	0	13	0	0	32	0	0	1	1	3	0	0	0
2021-10-15	0	13	0	27	43	0	2	43	0	0	0	0	0	0	0	2	0	0	10	0	9	0	14	1	0	18	0	8	8	0	15	1	2	4
2021-10-16	0	19	1	31	48	1	8	49	0	0	0	0	1	0	2	3	0	0	2	0	3	0	50	3	0	18	0	15	2	0	19	1	1	1
2021-10-17	1	17	0	20	39	1	3	40	0	0	0	0	0	2	0	1	1	0	6	0	5	0	13	0	0	23	0	6	2	1	19	0	1	0
2021-10-18	1	9	1	25	52	1	18	52	0	0	0	0	1	1	1	1	0	0	13	1	4	0	34	1	0	18	1	8	5	0	15	0	2	2
2021-10-19	0	10	0	42	55	1	9	56	0	0	0	0	0	0	1	5	0	0	7	1	4	0	34	0	0	11	0	7	1	0	21	0	2	2
2021-10-20	0	13	1	52	75	5	5	75	0	0	0	0	0	2	0	3	0	0	8	0	3	0	9	2	0	27	0	8	0	0	8	1	0	0
2021-10-21	0	12	0	8	48	3	2	48	0	0	0	0	0	0	1	0	1	0	2	0	4	0	4	0	0	2	0	0	3	0	0	0	0	1
2021-10-22	1	15	0	40	85	0	10	85	0	0	0	0	0	0	1	3	0	0	19	3	9	0	22	0	0	24	1	11	13	1	24	1	6	4
2021-10-23	0	15	0	54	63	2	10	63	0	0	0	0	1	1	0	4	0	0	4	1	4	0	38	3	0	16	0	7	6	0	26	0	1	1
2021-10-24	0	11	0	24	85	2	13	85	0	0	0	0	1	0	1	1	0	0	12	0	9	0	10	0	0	26	0	11	4	2	16	0	0	5
2021-10-25	0	9	0	30	69	0	14	69	0	0	0	0	1	0	2	3	0	0	14	0	8	0	39	1	0	15	0	14	8	0	8	2	1	1
2021-10-26	0	14	0	51	69	3	5	69	0	0	0	0	0	0	2	3	1	0	10	0	3	0	33	1	0	9	0	6	1	2	16	0	2	4
2021-10-27	0	22	0	42	68	5	12	68	0	0	0	1	0	1	1	0	0	0	5	0	7	0	18	6	0	15	0	11	3	1	3	0	1	0
2021-10-28	0	18	0	17	63	2	5	64	0	0	0	0	0	0	0	0	0	1	4	0	7	0	5	1	0	13	0	8	2	0	4	1	0	1
2021-10-29	0	13	0	35	86	1	13	87	0	0	0	0	0	0	2	3	1	0	10	1	5	0	24	1	0	15	0	13	3	0	26	1	3	6
2021-10-30	1	29	1	41	76	2	10	78	0	0	2	0	1	0	2	4	0	0	6	0	10	0	36	3	0	18	0	4	1	0	21	0	1	0
2021-10-31	0	23	0	33	86	2	11	86	0	0	0	0	1	0	1	2	0	0	5	1	9	0	8	4	0	19	0	13	7	0	23	0	1	4
2021-11-01	0	26	0	35	106	0	5	106	0	0	1	0	0	0	0	0	0	0	11	1	6	0	36	4	0	18	0	6	4	0	27	1	1	1
2021-11-02	0	22	1	43	94	3	8	95	0	0	0	0	0	0	0	1	0	0	6	2	8	0	26	2	0	12	0	15	1	1	27	1	3	1
2021-11-03	0	30	0	39	96	2	10	96	0	0	0	0	0	0	1	3	1	0	4	0	5	0	8	1	0	13	0	6	1	0	5	0	1	0
2021-11-04	0	17	0	27	85	2	0	85	0	0	0	0	1	0	1	0	0	0	2	0	5	0	4	0	0	20	0	3	0	0	3	0	0	0
2021-11-05	0	42	0	27	149	3	5	150	0	0	0	0	0	0	0	6	0	0	12	0	8	0	27	3	0	17	0	12	10	2	15	0	1	4
2021-11-06	1	30	1	52	114	2	16	115	0	0	0	0	0	1	1	0	0	0	6	2	6	0	33	3	0	7	0	11	2	0	28	1	0	2
2021-11-07	0	31	1	37	127	1	6	128	0	0	0	0	0	0	2	1	0	0	6	1	18	0	7	1	0	23	0	9	4	1	21	0	1	4
2021-11-08	0	42	0	25	89	2	19	89	0	0	0	0	0	0	1	1	0	0	11	1	5	1	35	2	0	13	0	9	5	1	18	0	0	5
2021-11-09	0	29	0	25	116	5	4	117	0	0	1	0	0	2	1	2	0	0	5	0	3	0	43	2	0	17	0	9	0	0	20	1	3	5
2021-11-10	0	41	0	49	125	3	12	125	0	0	1	0	0	0	1	0	0	0	7	1	8	0	17	2	0	5	0	13	3	0	14	1	3	2
2021-11-11	0	27	0	32	106	2	1	107	0	0	0	0	0	0	2	1	0	0	6	0	2	0	6	0	0	57	0	5	1	0	3	0	0	1
2021-11-12	0	44	0	40	194	2	13	196	0	0	0	0	0	2	3	1	0	0	15	1	14	0	23	0	0	24	1	8	10	0	30	1	5	2
2021-11-13	1	49	0	56	136	0	12	136	0	0	0	0	0	0	0	1	0	0	8	2	8	0	50	1	0	12	0	7	2	1	39	1	6	5
2021-11-14	0	58	1	57	168	5	12	168	0	0	0	1	1	0	1	0	0	0	21	3	13	0	16	0	0	24	0	10	5	0	39	1	0	3
2021-11-15	0	31	1	31	131	3	10	131	0	0	0	0	0	0	1	0	1	0	13	1	8	0	22	1	0	18	0	16	5	0	20	1	2	1
2021-11-16	1	39	0	44	131	6	11	133	0	0	1	0	0	1	2	1	0	0	5	1	9	0	28	0	0	12	0	17	3	0	28	0	2	3
2021-11-17	1	59	0	43	189	3	13	190	0	0	0	0	1	1	2	3	0	0	12	0	9	0	16	1	0	32	0	9	4	2	16	1	1	0
2021-11-18	0	41	1	36	102	2	1	102	0	0	0	0	0	0	0	0	0	0	2	1	6	0	13	2	0	12	0	3	1	0	1	0	0	1
2021-11-19	1	50	1	39	167	0	13	168	0	0	0	0	0	2	0	3	0	0	21	2	7	0	24	1	0	26	0	22	9	0	46	0	8	2
2021-11-20	0	52	0	51	141	3	15	142	0	0	0	0	0	0	0	3	0	1	8	0	8	0	45	2	0	15	0	16	2	0	27	0	1	2
2021-11-21	0	40	0	37	137	2	9	138	0	0	0	0	0	0	0	1	0	0	14	2	8	0	19	1	0	19	0	11	2	1	24	0	1	3
2021-11-22	0	55	1	57	131	1	16	135	0	0	0	0	0	0	1	1	0	0	11	0	9	0	26	3	0	13	0	10	5	0	25	3	5	3
2021-11-23	0	61	1	45	115	2	8	115	0	0	2	0	0	1	2	2	0	0	8	2	4	0	42	4	0	10	0	18	3	1	17	2	2	1
2021-11-24	0	44	0	56	138	1	11	140	0	0	0	0	0	0	1	2	0	0	10	1	15	0	16	1	0	19	0	5	2	0	9	1	1	1
2021-11-25	0	32	0	36	93	0	5	93	0	0	0	0	0	0	0	0	0	0	1	0	3	0	6	2	0	8	0	9	0	0	4	0	3	0
2021-11-26	0	53	0	31	124	1	11	125	0	0	0	0	1	3	0	2	0	0	14	2	13	0	35	1	0	19	0	7	6	0	31	3	5	5
2021-11-27	0	30	0	56	106	0	8	107	0	0	1	0	0	1	2	4	0	0	8	3	2	0	30	4	0	12	0	3	3	1	29	0	3	1
2021-11-28	0	39	0	47	112	2	9	112	0	0	0	0	0	0	1	6	0	0	10	1	10	0	20	2	0	22	0	13	5	1	31	2	1	4
2021-11-29	0	42	0	45	100	1	12	101	0	0	0	0	0	0	3	2	0	0	20	0	4	0	33	0	0	9	0	5	10	1	25	3	2	3
2021-11-30	0	44	1	43	120	1	11	122	0	1	0	0	0	0	1	3	0	0	4	0	8	0	31	1	0	16	0	14	4	0	21	2	0	2
2021-12-01	0	38	0	39	135	2	13	137	0	0	0	0	1	0	1	1	0	0	4	0	12	0	12	1	0	17	0	9	4	2	13	1	2	2
2021-12-02	0	32	0	53	98	1	1	98	0	0	0	0	0	0	0	1	0	0	1	0	5	0	10	0	0	4	0	1	2	0	1	0	0	0
2021-12-03	2	34	1	43	107	0	25	109	0	0	0	0	0	1	2	2	0	0	22	1	13	0	24	0	0	28	1	10	21	4	42	3	3	4
2021-12-04	0	39	1	58	83	0	26	85	0	0	0	0	0	0	1	3	0	0	9	2	12	0	57	2	0	22	0	16	7	0	31	1	1	5
2021-12-05	2	42	0	25	75	3	11	75	0	0	0	0	0	2	2	2	1	0	11	1	11	0	8	0	0	23	0	6	7	1	23	0	0	2
2021-12-06	0	31	0	48	122	5	18	124	0	0	0	0	0	0	3	1	0	0	9	0	11	0	42	0	0	18	0	12	4	0	29	2	0	0
2021-12-07	0	36	0	54	115	1	16	117	0	0	0	0	0	0	5	1	0	0	13	1	8	0	28	0	0	22	0	11	1	1	28	1	0	3
2021-12-08	0	34	1	64	109	0	10	109	0	0	0	0	0	1	0	4	0	0	11	2	9	0	17	0	0	4	0	7	3	0	30	0	0	0
2021-12-09	0	40	0	48	73	2	1	73	0	0	0	1	0	1	2	0	1	0	4	0	5	0	5	1	0	17	0	5	0	0	6	0	0	0
2021-12-10	1	36	0	74	138	2	16	140	0	0	0	1	0	1	3	3	0	0	25	0	12	0	29	0	0	27	0	12	12	0	42	1	1	2
2021-12-11	0	48	0	82	121	1	30	122	0	0	1	0	0	0	3	3	0	0	6	2	7	0	43	0	0	20	0	18	2	2	51	3	0	1
2021-12-12	0	32	2	42	115	0	12	115	0	0	2	0	0	1	6	4	0	0	15	0	9	0	40	1	0	38	0	14	8	1	36	0	0	3
2021-12-13	1	45	0	66	118	1	20	118	0	0	0	0	0	2	6	1	0	0	12	1	8	0	29	1	0	15	0	2	11	1	34	2	1	2
2021-12-14	1	40	0	87	91	2	12	92	0	0	1	0	0	0	1	4	0	0	9	0	8	0	57	1	0	14	0	15	2	0	31	0	1	4
2021-12-15	0	41	0	89	124	0	8	124	0	0	0	0	0	0	0	3	0	0	8	1	0	0	14	1	0	16	0	7	4	0	20	0	1	0
2021-12-16	0	28	0	81	96	0	2	96	0	0	0	0	0	0	1	1	0	0	3	1	5	0	5	0	0	18	0	7	1	0	0	0	0	1
2021-12-17	1	39	0	136	134	2	10	134	0	0	1	0	0	0	2	1	0	0	17	0	13	0	41	1	0	24	1	7	14	1	49	1	5	2
2021-12-18	0	37	0	88	149	0	18	149	0	0	0	0	0	0	6	1	0	0	8	3	8	0	37	3	0	15	0	7	7	1	43	0	1	3
2021-12-19	0	33	0	65	116	1	15	116	0	0	0	0	0	0	7	1	1	0	9	1	9	0	16	0	0	13	0	10	7	1	22	1	4	4
2021-12-20	0	30	0	79	144	1	13	144	1	0	0	0	0	0	4	0	0	0	19	1	2	0	30	1	0	6	0	14	6	0	23	0	0	1
2021-12-21	0	28	0	83	94	2	8	94	0	0	0	0	0	1	2	4	0	0	10	0	3	0	42	1	0	13	0	12	0	0	31	0	1	2
2021-12-22	0	30	0	84	124	0	7	125	0	0	0	0	0	1	5	0	0	0	3	1	4	0	15	0	0	15	0	8	2	0	12	1	0	0
2021-12-23	1	20	0	81	101	1	2	101	0	0	0	0	1	0	3	2	0	0	2	0	6	0	3	0	0	3	0	6	4	0	2	0	0	0
2021-12-24	0	26	0	64	129	3	10	129	0	0	0	0	0	0	1	0	0	0	16	1	6	0	23	1	0	21	2	11	9	0	37	2	2	2
2021-12-25	1	24	0	92	111	2	14	113	0	0	0	0	0	1	1	2	0	0	9	0	15	0	28	1	0	9	0	12	4	0	17	0	1	1
2021-12-26	0	27	1	112	96	4	14	96	0	0	0	0	0	0	4	4	0	0	9	0	9	0	22	0	0	24	0	10	0	0	23	1	3	2
2021-12-27	1	35	0	91	110	3	15	111	0	0	0	0	0	0	3	2	0	0	12	0	7	0	39	5	0	5	0	13	10	0	17	1	2	1
2021-12-28	0	30	0	56	90	1	14	91	0	0	0	0	0	0	5	1	0	0	5	0	1	0	22	0	0	10	0	11	0	1	13	1	0	2
2021-12-29	0	17	0	32	75	1	4	76	0	0	0	0	0	0	0	2	0	0	3	0	5	0	7	0	0	11	0	1	3	1	6	0	0	0
2021-12-30	0	26	0	56	56	3	9	56	0	0	0	0	0	0	1	0	0	0	4	0	3	0	6	0	0	2	0	3	0	0	5	0	1	0
2021-12-31	0	24	1	63	91	1	13	91	0	0	0	1	0	1	7	2	0	0	11	0	4	0	17	4	0	8	0	15	6	2	31	0	1	0
2022-01-01	0	26	0	52	96	0	15	96	0	0	0	0	0	2	2	2	0	0	5	1	15	0	28	4	0	16	0	11	3	0	26	0	2	3
2022-01-02	0	23	0	47	65	0	17	65	0	0	0	0	1	0	0	0	0	0	9	1	5	0	16	0	0	21	0	13	4	1	19	2	1	0
2022-01-03	0	26	0	66	78	2	16	78	0	0	0	0	0	1	5	1	0	0	15	0	10	0	21	3	0	21	0	8	3	0	27	2	0	0
2022-01-04	0	21	1	44	53	1	10	57	0	0	1	0	0	1	3	3	0	0	8	1	8	0	26	3	0	8	1	10	3	1	28	0	0	1
2022-01-05	0	16	0	51	53	1	11	53	0	0	0	0	0	1	3	3	0	0	11	0	7	0	11	1	0	8	0	5	4	1	15	1	1	1
2022-01-06	0	13	0	25	35	0	4	35	0	0	0	1	0	2	2	1	0	0	3	0	4	0	6	0	0	0	0	1	1	0	1	0	0	0
2022-01-07	0	17	0	35	72	1	20	72	0	0	0	0	0	1	5	1	0	0	31	0	9	0	15	4	0	22	0	21	5	1	50	2	1	2
2022-01-08	0	15	0	31	53	0	19	54	0	0	0	0	0	0	4	5	0	0	14	1	8	0	44	1	0	22	0	11	9	0	31	0	0	0
2022-01-09	0	19	0	31	41	2	10	41	0	0	0	0	0	2	1	3	0	0	9	0	4	0	21	0	0	25	0	8	5	2	35	0	1	1
2022-01-10	0	17	1	29	37	1	11	37	0	0	0	0	1	2	1	1	0	0	15	2	6	0	25	2	0	11	0	12	4	0	23	0	2	2
2022-01-11	1	16	2	44	40	0	15	43	0	0	0	0	1	0	4	1	0	0	5	2	12	0	35	2	0	12	0	21	1	0	18	1	0	3
2022-01-12	0	12	0	23	47	0	11	47	0	0	0	0	0	1	0	1	0	0	13	4	4	0	16	0	0	11	0	9	3	0	20	1	0	0
2022-01-13	0	6	0	17	32	0	2	32	0	0	0	0	0	0	1	1	0	0	3	0	2	0	9	1	0	6	0	2	0	0	2	0	0	1
2022-01-14	0	15	0	23	36	1	20	38	0	0	0	0	0	1	2	4	0	0	14	1	3	0	37	1	0	21	0	20	16	0	53	1	2	1
2022-01-15	0	14	0	27	36	0	15	37	0	1	0	0	0	3	1	1	0	0	9	5	5	0	42	1	0	20	0	8	6	2	28	0	2	2
2022-01-16	1	14	0	26	39	0	8	39	0	0	0	0	0	2	3	6	0	0	13	0	11	0	18	1	0	24	0	15	3	0	28	1	1	2
2022-01-17	0	16	0	24	46	1	8	46	0	0	0	0	0	1	1	0	1	0	20	1	9	0	33	0	0	14	0	12	4	1	26	0	0	0
2022-01-18	0	18	1	30	24	1	6	25	0	0	0	0	0	0	2	1	0	0	5	0	2	0	24	0	0	6	0	15	0	0	13	2	0	1
2022-01-19	0	9	0	31	21	1	11	21	0	0	0	0	0	4	0	0	0	0	7	0	4	0	9	3	0	9	0	11	2	0	19	1	0	0
2022-01-20	0	9	0	16	25	0	4	25	0	0	0	0	0	0	0	2	0	0	3	1	1	0	14	0	0	10	0	1	0	1	1	0	0	0
2022-01-21	0	15	0	16	34	0	17	34	0	0	0	0	0	1	0	8	0	0	20	2	5	0	22	1	0	12	1	10	13	0	37	0	1	1
[truncated: 522 more rows]

## Sheet: Zhengzhou_inpatient
Time	Myocarditis	Pneumonia	Meibomian Gland Dysfunction (MGD)	Acute Upper Respiratory Infection (AURI)	Bronchitis	Acute Laryngitis	Chronic Obstructive Pulmonary Disease (COPD)	Trachitis	Pericarditis	Acute Respiratory Distress Syndrome (ARDS)	Hydropericardium	Meningitis	Respiratory Failure	Bronchiectasis	Encephalitis	Cardiac Failure	Hepatic Injury	Diabetic Ketoacidosis (DKA)	Pharyngitis	Pulmonary Embolism	Otitis Media	Liver Failure	Coronary Atherosclerotic Cardiopathy (CAC)	Keratitis	Astigmatism	Conjunctivitis	Erectile Dysfunction	Asthma	Migraine	Pleural Effusion	Arrhythmia	Pterygium	Cataract	Parkinson Disease
[truncated: 911 more rows]

[truncated: 3 more sheets: Zhengzhou_outpatient, Zoucheng_inpatient, Shantou Healthcare  Security A]
