# Supplementary material for: Multi-dimensional epidemiology and informatics data on COVID-19 wave at the end of zero COVID policy in China
Source: Front Public Health. 2024 Aug 19;12:1442728. doi: 10.3389/fpubh.2024.1442728 (PMC11366567; doi:10.3389/fpubh.2024.1442728)
Supplement: SUPPLEMENTARY TABLE 1 — The growth rate of diseases from internet and offline data. [file Data_Sheet_1.ZIP › Supplementary tables/Supplementary table 4.xlsx]

## Sheet: Sheet1
Time	Daily tests	Positive cases	Positivity rate
2022-01-01	3127	0	0
2022-01-02	3279	0	0
2022-01-03	1730	0	0
2022-01-04	4100	0	0
2022-01-05	4390	0	0
2022-01-06	8048	0	0
2022-01-07	4727	0	0
2022-01-08	4133	0	0
2022-01-09	2322	0	0
2022-01-10	5079	0	0
2022-01-11	6733	0	0
2022-01-12	5142	0	0
2022-01-13	5174	0	0
2022-01-14	3559	0	0
2022-01-15	10258	0	0
2022-01-16	5490	0	0
2022-01-17	8925	0	0
2022-01-18	5431	0	0
2022-01-19	6311	0	0
2022-01-20	49634	0	0
2022-01-21	15799	0	0
2022-01-22	18887	0	0
2022-01-23	27460	0	0
2022-01-24	22462	0	0
2022-01-25	66084	0	0
2022-01-26	108631	0	0
2022-01-27	114798	0	0
2022-01-28	62374	0	0
2022-01-29	46530	0	0
2022-01-30	8116	0	0
2022-01-31	5861	0	0
2022-02-01	3874	0	0
2022-02-02	7223	0	0
2022-02-03	5778	0	0
2022-02-04	6259	0	0
2022-02-05	6619	0	0
2022-02-06	7529	0	0
2022-02-07	13616	0	0
2022-02-08	13048	0	0
2022-02-09	9482	0	0
2022-02-10	9752	0	0
2022-02-11	11162	0	0
2022-02-12	11504	0	0
2022-02-13	7377	0	0
2022-02-14	14145	0	0
2022-02-15	9263	0	0
2022-02-16	7746	0	0
2022-02-17	11530	0	0
2022-02-18	16978	0	0
2022-02-19	11106	0	0
2022-02-20	8478	0	0
2022-02-21	18150	0	0
2022-02-22	12698	0	0
2022-02-23	10663	0	0
2022-02-24	12259	0	0
2022-02-25	13095	0	0
2022-02-26	10385	0	0
2022-02-27	11488	0	0
2022-02-28	15301	0	0
2022-03-01	8066	0	0
2022-03-02	6419	0	0
2022-03-03	8414	0	0
2022-03-04	9495	0	0
2022-03-05	7175	0	0
2022-03-06	4524	0	0
2022-03-07	14590	0	0
2022-03-08	8138	0	0
2022-03-09	9081	0	0
2022-03-10	9303	0	0
2022-03-11	12472	0	0
2022-03-12	11800	0	0
2022-03-13	5527	0	0
2022-03-14	14414	0	0
2022-03-15	12540	0	0
2022-03-16	12862	0	0
2022-03-17	10177	0	0
2022-03-18	9850	0	0
2022-03-19	9335	0	0
2022-03-20	7978	0	0
2022-03-21	12167	0	0
2022-03-22	9479	0	0
2022-03-23	11224	0	0
2022-03-24	7461	0	0
2022-03-25	8980	0	0
2022-03-26	9619	0	0
2022-03-27	5234	0	0
2022-03-28	11704	0	0
2022-03-29	8560	0	0
2022-03-30	7459	0	0
2022-03-31	9744	0	0
2022-04-01	11248	0	0
2022-04-02	9104	0	0
2022-04-03	4500	0	0
2022-04-04	5509	0	0
2022-04-05	7216	0	0
2022-04-06	50472	0	0
2022-04-07	14373	0	0
2022-04-08	11772	0	0
2022-04-09	4413	0	0
2022-04-10	4950	0	0
2022-04-11	8842	0	0
2022-04-12	9734	0	0
2022-04-13	18563	0	0
2022-04-14	9881	0	0
2022-04-15	16494	0	0
2022-04-16	4617	0	0
2022-04-17	2474	0	0
2022-04-18	12359	0	0
2022-04-19	10383	0	0
2022-04-20	32522	0	0
2022-04-21	12252	0	0
2022-04-22	15754	0	0
2022-04-23	44076	0	0
2022-04-24	13476	0	0
2022-04-25	49683	0	0
2022-04-26	312354	0	0
2022-04-27	267712	0	0
2022-04-28	428307	0	0
2022-04-29	374257	0	0
2022-04-30	459546	0	0
2022-05-01	238244	0	0
2022-05-02	272080	0	0
2022-05-03	445108	0	0
2022-05-04	629096	0	0
2022-05-05	476640	0	0
2022-05-06	131572	0	0
2022-05-07	260340	0	0
2022-05-08	239995	0	0
2022-05-09	253558	0	0
2022-05-10	264951	0	0
2022-05-11	260476	0	0
2022-05-12	227392	0	0
2022-05-13	405114	0	0
2022-05-14	430174	0	0
2022-05-15	386597	0	0
2022-05-16	307817	0	0
2022-05-17	552036	0	0
2022-05-18	467416	0	0
2022-05-19	199792	0	0
2022-05-20	168107	0	0
2022-05-21	274921	0	0
2022-05-22	159637	0	0
2022-05-23	94957	0	0
2022-05-24	292887	0	0
2022-05-25	356201	0	0
2022-05-26	316646	0	0
2022-05-27	274047	0	0
2022-05-28	208671	0	0
2022-05-29	209620	0	0
2022-05-30	131393	0	0
2022-05-31	33830	0	0
2022-06-01	34903	0	0
2022-06-02	217871	0	0
2022-06-03	194857	0	0
2022-06-04	22462	0	0
2022-06-05	36351	0	0
2022-06-06	21880	0	0
2022-06-07	16930	0	0
2022-06-08	14931	0	0
2022-06-09	17331	0	0
2022-06-10	23667	0	0
2022-06-11	37327	0	0
2022-06-12	37190	0	0
2022-06-13	50170	0	0
2022-06-14	63179	0	0
2022-06-15	54828	0	0
2022-06-16	19465	0	0
2022-06-17	16813	0	0
2022-06-18	23606	0	0
2022-06-19	14712	0	0
2022-06-20	23305	0	0
2022-06-21	58934	0	0
2022-06-22	37529	0	0
2022-06-23	37500	0	0
2022-06-24	36031	0	0
2022-06-25	19511	0	0
2022-06-26	18637	0	0
2022-06-27	9034	0	0
2022-06-28	11996	0	0
2022-06-29	12926	0	0
2022-06-30	7920	0	0
2022-07-01	12746	0	0
2022-07-02	6988	0	0
2022-07-03	10262	0	0
2022-07-04	8543	0	0
2022-07-05	9836	0	0
2022-07-06	7358	0	0
2022-07-07	11649	0	0
2022-07-08	7925	0	0
2022-07-09	9233	0	0
2022-07-10	6530	0	0
2022-07-11	12238	0	0
2022-07-12	5113	0	0
2022-07-13	13363	0	0
2022-07-14	5947	0	0
2022-07-15	10980	0	0
2022-07-16	6304	0	0
2022-07-17	9516	0	0
2022-07-18	6791	0	0
2022-07-19	11606	0	0
2022-07-20	7734	0	0
2022-07-21	10447	0	0
2022-07-22	8490	0	0
2022-07-23	8759	0	0
2022-07-24	5467	0	0
2022-07-25	11904	0	0
2022-07-26	5644	0	0
2022-07-27	10630	0	0
2022-07-28	7624	0	0
2022-07-29	9208	0	0
2022-07-30	6207	0	0
2022-07-31	10655	0	0
2022-08-01	5942	0	0
2022-08-02	7451	0	0
2022-08-03	7674	0	0
2022-08-04	5840	0	0
2022-08-05	8576	0	0
2022-08-06	6383	0	0
2022-08-07	6548	0	0
2022-08-08	9204	0	0
2022-08-09	7549	0	0
2022-08-10	6935	0	0
2022-08-11	9384	0	0
2022-08-12	7233	0	0
2022-08-13	5554	0	0
2022-08-14	7168	0	0
2022-08-15	7226	0	0
2022-08-16	5938	0	0
2022-08-17	10286	0	0
2022-08-18	7233	0	0
2022-08-19	8733	0	0
2022-08-20	6229	0	0
2022-08-21	7059	0	0
2022-08-22	6183	0	0
2022-08-23	10496	0	0
2022-08-24	6989	0	0
2022-08-25	9911	0	0
2022-08-26	8686	0	0
2022-08-27	8763	0	0
2022-08-28	5264	0	0
2022-08-29	10281	0	0
2022-08-30	4590	0	0
2022-08-31	5818	0	0
2022-09-01	6134	0	0
2022-09-02	4095	0	0
2022-09-03	2641	0	0
2022-09-04	4417	0	0
2022-09-05	4360	0	0
2022-09-06	34154	0	0
2022-09-07	15005	0	0
2022-09-08	56207	0	0
2022-09-09	6857	0	0
2022-09-10	6273	0	0
2022-09-11	6413	0	0
2022-09-12	5179	0	0
2022-09-13	6715	0	0
2022-09-14	8425	0	0
2022-09-15	9331	0	0
2022-09-16	9263	0	0
2022-09-17	6188	0	0
2022-09-18	3020	0	0
2022-09-19	3786	0	0
2022-09-20	4897	0	0
2022-09-21	4269	0	0
2022-09-22	5189	0	0
2022-09-23	3262	0	0
2022-09-24	3152	0	0
2022-09-25	2238	0	0
2022-09-26	3183	0	0
2022-09-27	4227	0	0
2022-09-28	3541	0	0
2022-09-29	4768	0	0
2022-09-30	4796	0	0
2022-10-01	2897	0	0
2022-10-02	4091	0	0
2022-10-03	2371	0	0
2022-10-04	3527	0	0
2022-10-05	4510	0	0
2022-10-06	3306	0	0
2022-10-07	5063	0	0
2022-10-08	7155	0	0
2022-10-09	4016	0	0
2022-10-10	5337	0	0
2022-10-11	5423	0	0
2022-10-12	3686	0	0
2022-10-13	4978	0	0
2022-10-14	6400	0	0
2022-10-15	3636	0	0
2022-10-16	2707	0	0
2022-10-17	6403	0	0
2022-10-18	5107	0	0
2022-10-19	4420	0	0
2022-10-20	6817	0	0
2022-10-21	6995	0	0
2022-10-22	3571	0	0
2022-10-23	4292	0	0
2022-10-24	5529	0	0
2022-10-25	3993	0	0
2022-10-26	6676	0	0
2022-10-27	4126	0	0
2022-10-28	6428	0	0
2022-10-29	6335	0	0
2022-10-30	4813	0	0
2022-10-31	8964	0	0
2022-11-01	7815	0	0
2022-11-02	5867	0	0
2022-11-03	6225	0	0
2022-11-04	10893	0	0
2022-11-05	6067	0	0
2022-11-06	8270	0	0
2022-11-07	8282	0	0
2022-11-08	7109	0	0
2022-11-09	13778	0	0
2022-11-10	7973	0	0
2022-11-11	32526	0	0
2022-11-12	38646	0	0
2022-11-13	38240	0	0
2022-11-14	30460	1	3.28299e-05
2022-11-15	27552	0	0
2022-11-16	25119	0	0
2022-11-17	24743	0	0
2022-11-18	30327	0	0
2022-11-19	29051	0	0
2022-11-20	30941	2	6.46392e-05
2022-11-21	35684	0	0
2022-11-22	31076	0	0
2022-11-23	32508	0	0
2022-11-24	32855	0	0
2022-11-25	14554	0	0
2022-11-26	69900	2	2.86123e-05
2022-11-27	38012	3	7.89224e-05
2022-11-28	8406	1	0.000118963
2022-11-29	26635	5	0.000187723
2022-11-30	28474	4	0.000140479
2022-12-01	10747	20	0.00186098
2022-12-02	9119	31	0.0033995
2022-12-03	7355	51	0.00693406
2022-12-04	6879	30	0.0043611
2022-12-05	21597	133	0.00615826
2022-12-06	23477	105	0.00447246
2022-12-07	6814	167	0.0245084
2022-12-08	6097	357	0.0585534
2022-12-09	3975	449	0.112956
2022-12-10	2409	343	0.142383
2022-12-11	2297	379	0.164998
2022-12-12	2629	383	0.145683
2022-12-13	1676	272	0.162291
2022-12-14	2082	169	0.081172
2022-12-15	1737	213	0.122625
2022-12-16	1619	178	0.109944
2022-12-17	1102	323	0.293103
2022-12-18	1416	389	0.274718
2022-12-19	1638	536	0.327228
2022-12-20	1028	437	0.425097
2022-12-21	874	451	0.516018
2022-12-22	1050	467	0.444762
2022-12-23	773	479	0.619664
2022-12-24	826	461	0.558111
2022-12-25	752	495	0.658245
2022-12-26	942	476	0.505308
2022-12-27	965	551	0.570984
2022-12-28	904	444	0.49115
2022-12-29	881	368	0.417707
2022-12-30	1216	440	0.361842
2022-12-31	774	297	0.383721
2023-01-01	714	252	0.352941
2023-01-02	772	232	0.300518
2023-01-03	1182	208	0.175973
2023-01-04	677	166	0.245199
2023-01-05	784	86	0.109694
2023-01-06	847	81	0.0956316
2023-01-07	475	91	0.191579
2023-01-08	399	69	0.172932
2023-01-09	423	49	0.115839
2023-01-10	628	32	0.0509554
2023-01-11	246	48	0.195122
2023-01-12	229	35	0.152838
2023-01-13	511	21	0.0410959
2023-01-14	115	11	0.0956522
2023-01-15	196	14	0.0714286
2023-01-16	192	14	0.0729167
2023-01-17	399	18	0.0451128
2023-01-18	163	3	0.0184049
2023-01-19	133	4	0.0300752
2023-01-20	194	2	0.0103093
2023-01-21	71	5	0.0704225
2023-01-22	55	0	0
2023-01-23	27	0	0
2023-01-24	179	0	0
2023-01-25	68	0	0
2023-01-26	20	0	0
2023-01-27	164	0	0
2023-01-28	318	2	0.00628931
2023-01-29	46	1	0.0217391
2023-01-30	109	2	0.0183486
2023-01-31	276	2	0.00724638
2023-02-01	35	0	0
2023-02-02	102	4	0.0392157
2023-02-03	246	1	0.00406504
2023-02-04	28	1	0.0357143
2023-02-05	88	0	0
2023-02-06	216	0	0
2023-02-07	132	1	0.00757576
2023-02-08	64	0	0
2023-02-09	224	2	0.00892857
2023-02-10	35	0	0
2023-02-11	185	0	0
2023-02-12	16	0	0
2023-02-13	363	0	0
2023-02-14	28	0	0
2023-02-15	195	1	0.00512821
2023-02-16	172	1	0.00581395
2023-02-17	12	0	0
2023-02-18	220	1	0.00454545
2023-02-19	16	0	0
2023-02-20	446	1	0.00224215
2023-02-21	39	0	0
2023-02-22	212	0	0
2023-02-23	201	1	0.00497512
2023-02-24	8	0	0
2023-02-25	214	0	0
2023-02-26	22	1	0.0454545
2023-02-27	386	0	0
2023-02-28	30	0	0
2023-03-01	181	0	0
2023-03-02	231	0	0
2023-03-03	8	0	0
2023-03-04	207	0	0
2023-03-05	9	0	0
2023-03-06	388	0	0
2023-03-07	13	0	0
2023-03-08	183	0	0
2023-03-09	25	2	0.08
2023-03-10	183	0	0
2023-03-11	193	0	0
2023-03-12	5	0	0
2023-03-13	406	0	0
2023-03-14	21	0	0
2023-03-15	308	0	0
2023-03-16	180	0	0
2023-03-17	43	0	0
2023-03-18	184	0	0
2023-03-19	5	0	0
2023-03-20	186	0	0
2023-03-21	254	0	0
2023-03-22	435	0	0
2023-03-23	16	0	0
2023-03-24	0	0	0
2023-03-25	183	0	0
2023-03-26	7	0	0
2023-03-27	187	0	0
2023-03-28	188	1	0.00531915
2023-03-29	175	0	0
2023-03-30	17	0	0
2023-03-31	5	0	0
2023-04-01	186	1	0.00537634
2023-04-02	13	0	0
2023-04-03	386	0	0
2023-04-04	24	0	0
2023-04-05	20	0	0
2023-04-06	203	0	0
2023-04-07	1	0	0
2023-04-08	6	0	0
2023-04-09	0	0	0
2023-04-10	3	0	0
2023-04-11	169	0	0
2023-04-12	1	0	0
2023-04-13	17	0	0
2023-04-14	1	0	0
2023-04-15	8	0	0
2023-04-16	0	0	0
2023-04-17	5	0	0
2023-04-18	169	0	0
2023-04-19	3	0	0
2023-04-20	185	1	0.00540541
2023-04-21	1	0	0
2023-04-22	6	0	0
2023-04-23	0	0	0
2023-04-24	25	0	0
2023-04-25	170	0	0
2023-04-26	2	0	0
2023-04-27	179	0	0
2023-04-28	0	0	0
2023-04-29	1	0	0
2023-04-30	0	0	0
2023-05-01	0	0	0
2023-05-02	3	0	0
2023-05-03	2	0	0
2023-05-04	12	0	0
2023-05-05	137	0	0
2023-05-06	13	1	0.0769231
2023-05-07	0	0	0
2023-05-08	407	4	0.00982801
2023-05-09	170	6	0.0352941
2023-05-10	131	7	0.0534351
2023-05-11	2	1	0.5
2023-05-12	10	6	0.6
2023-05-13	4	1	0.25
2023-05-14	2	1	0.5
2023-05-15	171	6	0.0350877
2023-05-16	420	29	0.0690476
2023-05-17	28	4	0.142857
2023-05-18	565	40	0.0707965
2023-05-19	370	1	0.0027027
2023-05-20	711	23	0.0323488
2023-05-21	366	3	0.00819672
2023-05-22	435	32	0.0735632
2023-05-23	40	14	0.35
2023-05-24	199	23	0.115578
2023-05-25	432	45	0.104167
2023-05-26	46	6	0.130435
2023-05-27	10	3	0.3
2023-05-28	2	1	0.5
2023-05-29	133	41	0.308271
2023-05-30	193	10	0.0518135
2023-05-31	250	12	0.048
2023-06-01	83	42	0.506024
2023-06-02	10	2	0.2
2023-06-03	21	1	0.047619
2023-06-04	1	1	1
2023-06-05	431	33	0.0765661
2023-06-06	83	7	0.0843373
2023-06-07	39	7	0.179487
2023-06-08	93	32	0.344086
2023-06-09	16	7	0.4375
2023-06-10	26	0	0
2023-06-11	0	0	0
2023-06-12	76	20	0.263158
2023-06-13	172	10	0.0581395
2023-06-14	254	7	0.0275591
2023-06-15	59	17	0.288136
2023-06-16	4	1	0.25
2023-06-17	11	1	0.0909091
2023-06-18	0	0	0
2023-06-19	72	13	0.180556
2023-06-20	156	0	0
2023-06-21	7	0	0
2023-06-22	29	16	0.551724
2023-06-23	24	2	0.0833333
2023-06-24	0	0	0
2023-06-25	151	2	0.013245
2023-06-26	36	15	0.416667
2023-06-27	17	0	0
2023-06-28	1	0	0
2023-06-29	31	10	0.322581
2023-06-30	0	0	0
